# Supplementary material for: Impact of age, sex and surgery type on engagement with an online patient education and support platform developed for total hip and knee replacement patients
Source: PLoS One. 2022 Jul 25;17(7):e0269771. doi: 10.1371/journal.pone.0269771 (PMC9312411; doi:10.1371/journal.pone.0269771)
Supplement: S1 File — (XLSX) [file pone.0269771.s001.xlsx]

## Sheet: Export Summary
	This document was exported from Numbers. Each table was converted to an Excel worksheet. All other objects on each Numbers sheet were placed on separate worksheets. Please be aware that formula calculations may differ in Excel.
	Numbers Sheet Name	Numbers Table Name	Excel Worksheet Name
	LIBRARY
		Table 1	LIBRARY
	PATIENTS
		Table 1	PATIENTS
	Sheet3
		Table 1	Sheet3

## Sheet: LIBRARY
Client Id	Gender	Content Name	Time Spent(mm:ss)	Time Spent(Seconds)	Viewed From	Device	Action	Generic Carepac	Care Plan Name
638	Male	Managing your health prior to surgery	00:57	57	My Program	Computer		THR Pre-assessment v1.2	THR pre assessment
638	Male	What are the risks associated with having a hip replacement (10.43min)	10:45	645	My Program	Computer		THR Pre-assessment v1.2	THR pre assessment
638	Male	Possible complications of infection after hip replacement surgery	02:14	134	My Program	Computer		THR Pre-assessment v1.2	THR pre assessment
638	Male	Possible complications and risks of hip replacement surgery	05:09	309	My Program	Computer		THR Pre-assessment v1.2	THR pre assessment
638	Male	What can I expect from my hip replacement	02:42	162	My Program	Computer		THR Pre-assessment v1.2	THR pre assessment
638	Male	What are the alternatives to a hip replacement (7.50min)	07:58	478	My Program	Computer		THR Pre-assessment v1.2	THR pre assessment
638	Male	Why do I need a hip replacement? (3.37min)	03:54	234	My Program	Computer		THR Pre-assessment v1.2	THR pre assessment
638	Male	Your hip replacement pathway	00:40	40	My Program	Computer		THR Pre-assessment v1.2	THR pre assessment
638	Male	What is a total hip replacement?	01:07	67	My Program	Computer		THR Pre-assessment v1.2	THR pre assessment
638	Male	What will happen during my hip pre assessment clinic	02:56	176	My Program	Computer		THR Pre-assessment v1.2	THR pre assessment
638	Male	What is pre-assessment?	01:40	100	My Program	Computer		THR Pre-assessment v1.2	THR pre assessment
553	Female	Possible complications of infection after hip replacement surgery	02:21	141	My Program	Computer		THR Pre-assessment	THR pre assessment
553	Female	Possible complications and risks of hip replacement surgery	05:22	322	My Program	Computer		THR Pre-assessment	THR pre assessment
553	Female	Thank you for attending your pre assessment appointment	00:10	10	My Program	Computer		THR Pre-assessment	THR pre assessment
676	Female	Measurements required to prepare your home (height tool)	18:42	1122	Email	Tablet(iPad)		THR Pre-assessment v1.2	THR pre assessment
676	Female	Please complete these hip surgery questionnaires today	00:40	40	Email	Tablet(iPad)		THR Registration v1.1	THR registration
676	Female	Will you need help after discharge?	02:17	137	Email	Tablet(iPad)		THR Pre-assessment v1.2	THR pre assessment
676	Female	Measurements required to prepare your home (height tool)	01:30	90	Email	Tablet(iPad)		THR Pre-assessment v1.2	THR pre assessment
420	Female	Why give your consent to the National Joint Registry	00:02	2	My Program	Phone(Android)		THR Pre-assessment	THR pre assessment
420	Female	Will you need help after discharge?	11:43	703	Email	Phone(Android)		THR Pre-assessment	THR pre assessment
420	Female	Introducing the Occupational Therapy Service (2.48min)	00:04	4	My Program	Phone(Android)		THR Pre-assessment	THR pre assessment
420	Female	Helpful advice from your Occupational Therapist	00:09	9	My Program	Phone(Android)		THR Pre-assessment	THR pre assessment
420	Female	Information for your carer/support person	00:18	18	My Program	Phone(Android)		THR Pre-assessment	THR pre assessment
420	Female	Things to think about before surgery	00:26	26	My Program	Phone(Android)		THR Pre-assessment	THR pre assessment
420	Female	Please complete your Key Health Information Questionnaire	02:50	170	Email	Phone(Android)		THR Pre-assessment	THR pre assessment
420	Female	Your hip replacement pathway	00:50	50	My Program	Phone(Android)		THR Pre-assessment	THR pre assessment
420	Female	What is a total hip replacement?	00:06	6	My Program	Phone(Android)		THR Pre-assessment	THR pre assessment
420	Female	What will happen during my hip pre assessment clinic	00:50	50	My Program	Phone(Android)		THR Pre-assessment	THR pre assessment
420	Female	What is pre-assessment?	00:04	4	My Program	Phone(Android)		THR Pre-assessment	THR pre assessment
756	Female	Introducing Mr Port	00:54	54	MPL	Computer		Mr Port patients	THR registration
756	Female	Inviting a support person to access your program	00:19	19	MPL	Computer		THR Registration v1.1	THR registration
756	Female	Congratulations you have completed the first part of your South Tees programme - what's next	00:25	25	MPL	Computer		THR Registration v1.1	THR registration
518	Female	Physiotherapy after your hip operation	00:50	50	My Program	Computer		THR Peri -Operative JCUH v1.2	THR peri operative
518	Female	Why exercises are an important part of your recovery	00:09	9	My Program	Computer		THR Peri -Operative JCUH v1.2	THR peri operative
518	Female	Physiotherapy tips to help with your recovery (hips)	01:08	68	My Program	Computer		THR Peri -Operative JCUH v1.2	THR peri operative
518	Female	Wound Care (hips)	01:12	72	My Program	Computer		THR Peri -Operative JCUH v1.2	THR peri operative
519	Female	The risks of being over weight before joint replacement	05:07	307	My Program	Tablet(iPad)		THR Pre-assessment	THR pre assessment
519	Female	The risks of being over weight before joint replacement	35:32	2132	My Program	Tablet(iPad)		THR Pre-assessment	THR pre assessment
519	Female	Why stop smoking before joint replacement?	00:49	49	My Program	Tablet(iPad)		THR Pre-assessment	THR pre assessment
519	Female	Managing your health prior to surgery	01:46	106	My Program	Tablet(iPad)		THR Pre-assessment	THR pre assessment
519	Female	Please complete your Key Health Information Questionnaire	07:00	420	Forms	Tablet(iPad)		THR Pre-assessment	THR pre assessment
752	Male	Please complete these hip surgery questionnaires today	16:20	980	Email	Tablet(Android)		THR Registration v1.1	THR registration
676	Female	Please complete your Key Health Information Questionnaire	03:11	191	Email	Tablet(iPad)		THR Pre-assessment v1.2	THR pre assessment
518	Female	Why exercises are an important part of your recovery	00:46	46	My Program	Computer		THR Peri -Operative JCUH v1.2	THR peri operative
518	Female	Possible complications of infection after hip replacement surgery	01:10	70	My Program	Computer		THR Peri -Operative JCUH v1.2	THR peri operative
759	Female	Congratulations you have completed the first part of your South Tees programme - what's next	00:49	49	MPL	Computer		THR Registration v1.1	THR registration
759	Female	Inviting a support person to access your program	01:25	85	MPL	Computer		THR Registration v1.1	THR registration
759	Female	Why do I need a hip replacement? (3.37min)	00:16	16	MPL	Computer		THR Registration v1.1	THR registration
759	Female	Arthritis Care's booklet - 'Living with Osteoarthritis'	00:23	23	MPL	Computer		THR Registration v1.1	THR registration
759	Female	What is a total hip replacement?	00:40	40	MPL	Computer		THR Registration v1.1	THR registration
759	Female	Introducing Mr McMurtry	00:45	45	MPL	Computer		Mr McMurtry patients	THR registration
759	Female	South Tees Hip Guide	08:04	484	MPL	Computer		THR Registration v1.1	THR registration
759	Female	What are the alternatives to a hip replacement (7.50min)	08:05	485	MPL	Computer		THR Registration v1.1	THR registration
759	Female	Welcome to your program (1.04min)	01:58	118	MPL	Computer		THR Registration v1.1	THR registration
759	Female	Your hip replacement pathway	02:35	155	MPL	Computer		THR Registration v1.1	THR registration
759	Female	NJR Patient Hip Guide	08:34	514	My Program	Computer		THR Registration v1.1	THR registration
759	Female	Please complete these hip surgery questionnaires today	17:28	1048	Alert Bell	Computer		THR Registration v1.1	THR registration
768	Male	Please complete these hip surgery questionnaires today	00:36	36	My Program	Computer		THR Registration v1.1	THR registration
768	Male	Please complete these hip surgery questionnaires today	09:35	575	My Program	Computer		THR Registration v1.1	THR registration
768	Male	Your hip replacement pathway	01:29	89	My Program	Computer		THR Registration v1.1	THR registration
768	Male	What is a total hip replacement?	02:32	152	My Program	Computer		THR Registration v1.1	THR registration
518	Female	Follow up appointments after surgery	01:35	95	My Program	Computer		THR Peri -Operative JCUH v1.2	THR peri operative
518	Female	Do I need to follow hip precautions?	00:05	5	My Program	Computer		THR Peri -Operative JCUH v1.2	THR peri operative
518	Female	Getting in and out of bed safely (2.07 min)	02:18	138	My Program	Computer		THR Peri -Operative JCUH v1.2	THR peri operative
518	Female	Getting on and off the toilet safely (1.05 min)	01:15	75	My Program	Computer		THR Peri -Operative JCUH v1.2	THR peri operative
518	Female	Constipation and Bowels	00:45	45	My Program	Computer		THR Peri -Operative JCUH v1.2	THR peri operative
518	Female	Getting you ready for discharge	00:46	46	My Program	Computer		THR Peri -Operative JCUH v1.2	THR peri operative
518	Female	Why exercises are an important part of your recovery	00:19	19	My Program	Computer		THR Peri -Operative JCUH v1.2	THR peri operative
518	Female	Using sticks on stairs	02:04	124	My Program	Computer		THR Peri -Operative JCUH v1.2	THR peri operative
553	Female	Inviting a support person to access your program	00:39	39	My Program	Computer		THR Pre-assessment	THR pre assessment
553	Female	Measuring your furniture heights (2.21min)	02:31	151	My Program	Computer		THR Pre-assessment	THR pre assessment
553	Female	What will happen during my hip pre assessment clinic	03:56	236	My Program	Computer		THR Pre-assessment	THR pre assessment
553	Female	Why give your consent to the National Joint Registry	01:27	87	My Program	Computer		THR Pre-assessment	THR pre assessment
553	Female	Introducing the Occupational Therapy Service (2.48min)	02:58	178	My Program	Computer		THR Pre-assessment	THR pre assessment
553	Female	Helpful advice from your Occupational Therapist	02:36	156	My Program	Computer		THR Pre-assessment	THR pre assessment
553	Female	What to bring to my pre-assessment clinic	00:39	39	My Program	Computer		THR Pre-assessment	THR pre assessment
553	Female	Measurements required to prepare your home (height tool)	04:01	241	Alert Bell	Computer		THR Pre-assessment	THR pre assessment
553	Female	What should I wear to my pre-assessment clinic	00:40	40	My Program	Computer		THR Pre-assessment	THR pre assessment
518	Female	Using sticks on stairs	03:31	211	My Program	Computer		THR Peri -Operative JCUH v1.2	THR peri operative
753	Female	Please complete these hip surgery questionnaires today	11:15	675	My Program	Tablet(Android)		THR Registration v1.1	THR registration
676	Female	What is pre-assessment?	00:10	10	My Program	Tablet(iPad)		THR Pre-assessment v1.2	THR pre assessment
676	Female	What will happen during my hip pre assessment clinic	01:21	81	My Program	Tablet(iPad)		THR Pre-assessment v1.2	THR pre assessment
753	Female	Please complete these hip surgery questionnaires today	01:03	63	My Program	Tablet(Android)		THR Registration v1.1	THR registration
753	Female	Please complete these hip surgery questionnaires today	02:15	135	My Program	Tablet(Android)		THR Registration v1.1	THR registration
753	Female	Your hip replacement pathway	02:24	144	My Program	Tablet(Android)		THR Registration v1.1	THR registration
753	Female	Your hip replacement pathway	03:04	184	My Program	Tablet(Android)		THR Registration v1.1	THR registration
753	Female	What is a total hip replacement?	02:20	140	My Program	Tablet(Android)		THR Registration v1.1	THR registration
758	Female	Please complete these hip surgery questionnaires today	06:18	378	Email	Tablet(Android)		THR Registration v1.1	THR registration
670	Female	Measurements required to prepare your home (height tool)	00:44	44	Email	Tablet(iPad)		3 day lead in THR pre-assessment v1.1	THR pre assessment
670	Female	Measurements required to prepare your home (height tool)	03:05:46	11146	Email	Tablet(iPad)		3 day lead in THR pre-assessment v1.1	THR pre assessment
670	Female	Please complete your Key Health Information Questionnaire	05:45	345	Email	Tablet(iPad)		3 day lead in THR pre-assessment v1.1	THR pre assessment
670	Female	Measurements required to prepare your home (height tool)	02:15	135	Email	Tablet(iPad)		3 day lead in THR pre-assessment v1.1	THR pre assessment
670	Female	Measurements required to prepare your home (height tool)	01:40	100	Email	Tablet(iPad)		3 day lead in THR pre-assessment v1.1	THR pre assessment
521	Female	Measurements required to prepare your home (height tool)	02:45	165	Forms	Computer		THR Pre-assessment	THR pre assessment
670	Female	Please complete your Key Health Information Questionnaire	03:45	225	My Program	Tablet(iPad)		3 day lead in THR pre-assessment v1.1	THR pre assessment
670	Female	Things to think about before surgery	00:56	56	My Program	Tablet(iPad)		3 day lead in THR pre-assessment v1.1	THR pre assessment
670	Female	Managing your health prior to surgery	01:17	77	My Program	Tablet(iPad)		3 day lead in THR pre-assessment v1.1	THR pre assessment
680	Female	Please complete your Key Health Information Questionnaire	02:25	145	My Program	Computer		3 day lead in THR pre-assessment v1.1	THR pre assessment
680	Female	Measurements required to prepare your home (height tool)	03:40	220	My Program	Computer		3 day lead in THR pre-assessment v1.1	THR pre assessment
680	Female	Measuring your furniture heights (2.21min)	03:13	193	My Program	Computer		3 day lead in THR pre-assessment v1.1	THR pre assessment
680	Female	Introducing the Occupational Therapy Service (2.48min)	03:09	189	My Program	Computer		3 day lead in THR pre-assessment v1.1	THR pre assessment
680	Female	Helpful advice from your Occupational Therapist	02:50	170	My Program	Computer		3 day lead in THR pre-assessment v1.1	THR pre assessment
680	Female	Will you need help after discharge?	02:51	171	My Program	Computer		3 day lead in THR pre-assessment v1.1	THR pre assessment
680	Female	Things to think about before surgery	00:47	47	My Program	Computer		3 day lead in THR pre-assessment v1.1	THR pre assessment
680	Female	The risks of being over weight before joint replacement	01:11	71	My Program	Computer		3 day lead in THR pre-assessment v1.1	THR pre assessment
680	Female	Why stop smoking before joint replacement?	00:04	4	My Program	Computer		3 day lead in THR pre-assessment v1.1	THR pre assessment
680	Female	Managing your health prior to surgery	01:39	99	My Program	Computer	Download	3 day lead in THR pre-assessment v1.1	THR pre assessment
553	Female	Things to think about before surgery	00:48	48	My Program	Computer		THR Pre-assessment	THR pre assessment
553	Female	Information for your carer/support person	02:03	123	My Program	Computer		THR Pre-assessment	THR pre assessment
553	Female	The risks of being over weight before joint replacement	01:01	61	My Program	Computer		THR Pre-assessment	THR pre assessment
553	Female	Why stop smoking before joint replacement?	00:07	7	My Program	Computer		THR Pre-assessment	THR pre assessment
553	Female	Managing your health prior to surgery	01:04	64	My Program	Computer		THR Pre-assessment	THR pre assessment
553	Female	Bringing a support person to your appointments	00:37	37	My Program	Computer		THR Pre-assessment	THR pre assessment
553	Female	Will you need help after discharge?	02:08	128	My Program	Computer		THR Pre-assessment	THR pre assessment
553	Female	Please complete your Key Health Information Questionnaire	02:28	148	Email	Computer		THR Pre-assessment	THR pre assessment
679	Female	James Cook University Hospital - directions, maps, parking, phone numbers	00:30	30	My Program	Phone(Android)		5 day lead in peri-op JCUH THR	THR peri operative
679	Female	James Cook Campus Map & Landscape	00:03	3	My Program	Phone(Android)		5 day lead in peri-op JCUH THR	THR peri operative
679	Female	James Cook University Hospital - directions, maps, parking, phone numbers	00:23	23	My Program	Phone(Android)		5 day lead in peri-op JCUH THR	THR peri operative
679	Female	Car Park Map James Cook Hospital	00:01	1	My Program	Phone(Android)		5 day lead in peri-op JCUH THR	THR peri operative
642	Female	Please complete your Key Health Information Questionnaire	01:05	65	Email	Phone(Android)		THR Pre-assessment v1.2	THR pre assessment
518	Female	Getting in and out of bed safely (2.07 min)	00:53	53	My Program	Computer		THR Peri -Operative JCUH v1.2	THR peri operative
518	Female	Getting in and out of a shower over a bath (1.75min)	00:08	8	My Program	Computer		THR Peri -Operative JCUH v1.2	THR peri operative
518	Female	Importance of managing your pain after your operation	01:20	80	My Program	Computer		THR Peri -Operative JCUH v1.2	THR peri operative
518	Female	Physiotherapy after your hip operation	00:34	34	My Program	Computer		THR Peri -Operative JCUH v1.2	THR peri operative
518	Female	The importance of staying hydrated	00:48	48	My Program	Computer		THR Peri -Operative JCUH v1.2	THR peri operative
518	Female	Constipation and Bowels	00:51	51	My Program	Computer		THR Peri -Operative JCUH v1.2	THR peri operative
518	Female	When will I be able to go home after my operation	00:17	17	My Program	Computer		THR Peri -Operative JCUH v1.2	THR peri operative
518	Female	Do I need to follow hip precautions?	02:20	140	My Program	Computer		THR Peri -Operative JCUH v1.2	THR peri operative
518	Female	Getting you ready for discharge	00:36	36	My Program	Computer		THR Peri -Operative JCUH v1.2	THR peri operative
518	Female	Making your home safer for your recovery (3:40)	03:48	228	My Program	Computer		THR Peri -Operative JCUH v1.2	THR peri operative
518	Female	What not to bring to hospital	00:24	24	My Program	Computer		THR Peri -Operative JCUH v1.2	THR peri operative
518	Female	What to bring to hospital	00:47	47	My Program	Computer		THR Peri -Operative JCUH v1.2	THR peri operative
518	Female	Ward routine	01:51	111	My Program	Computer		THR Peri -Operative JCUH v1.2	THR peri operative
518	Female	What to wear when you are in hospital	01:27	87	My Program	Computer		THR Peri -Operative JCUH v1.2	THR peri operative
518	Female	Visiting times and information for visitors	01:50	110	My Program	Computer		THR Peri -Operative JCUH v1.2	THR peri operative
518	Female	Who will I meet during my stay in hospital	00:22	22	My Program	Computer		THR Peri -Operative JCUH v1.2	THR peri operative
518	Female	Welcome to Ward 25 at JCUH (3.32 min)	04:59	299	My Program	Computer		THR Peri -Operative JCUH v1.2	THR peri operative
518	Female	Getting in and out of bed safely (2.07 min)	28:48	1728	My Program	Computer		THR Peri -Operative JCUH v1.2	THR peri operative
518	Female	Getting in and out of a shower over a bath (1.75min)	01:22	82	My Program	Computer		THR Peri -Operative JCUH v1.2	THR peri operative
518	Female	Getting in and out of a car safely (1.38min)	01:51	111	My Program	Computer		THR Peri -Operative JCUH v1.2	THR peri operative
518	Female	Getting on and off a chair (1.13min)	01:24	84	My Program	Computer		THR Peri -Operative JCUH v1.2	THR peri operative
518	Female	Getting on and off the toilet safely (1.05 min)	01:15	75	My Program	Computer		THR Peri -Operative JCUH v1.2	THR peri operative
518	Female	Physiotherapy after your hip operation	01:10	70	My Program	Computer		THR Peri -Operative JCUH v1.2	THR peri operative
518	Female	When will I go home after my hip operation	00:57	57	My Program	Computer		THR Peri -Operative JCUH v1.2	THR peri operative
518	Female	What will happen on the day after my operation	00:57	57	My Program	Computer		THR Peri -Operative JCUH v1.2	THR peri operative
518	Female	Introduction to anaesthesia - Dr Simon Baker (2.08 min)	02:12	132	My Program	Computer		THR Peri -Operative JCUH v1.2	THR peri operative
518	Female	What will happen to me in the anaesthetic room before surgery	01:12	72	My Program	Computer		THR Peri -Operative JCUH v1.2	THR peri operative
518	Female	What will happen on the morning of my operation	01:01	61	My Program	Computer		THR Peri -Operative JCUH v1.2	THR peri operative
518	Female	Finding your way to the Surgical Admission Unit (JCUH)	01:01	61	My Program	Computer		THR Peri -Operative JCUH v1.2	THR peri operative
518	Female	Finding your way to Ward 25 at JCUH	00:41	41	My Program	Computer		THR Peri -Operative JCUH v1.2	THR peri operative
518	Female	James Cook Campus Map & Landscape	00:46	46	My Program	Computer		THR Peri -Operative JCUH v1.2	THR peri operative
518	Female	Car Park Map James Cook Hospital	00:49	49	My Program	Computer		THR Peri -Operative JCUH v1.2	THR peri operative
518	Female	James Cook University Hospital - directions, maps, parking, phone numbers	01:27	87	My Program	Computer		THR Peri -Operative JCUH v1.2	THR peri operative
444	Male	Please complete this form to confirm you have read key hip information.	00:51	51	Email	Phone(Android)		5 day lead in peri-op JCUH THR	THR peri operative
734	Male	Please complete these hip surgery questionnaires today	01:41	101	Email	Computer		THR Registration v1.1	THR registration
734	Male	Please complete these hip surgery questionnaires today	13:22	802	Email	Computer		THR Registration v1.1	THR registration
745	Female	Please complete these hip surgery questionnaires today	07:28	448	My Program	Tablet(Android)		THR Registration v1.1	THR registration
745	Female	Your hip replacement pathway	00:48	48	My Program	Tablet(Android)		THR Registration v1.1	THR registration
745	Female	Welcome to your program (1.04min)	00:08	8	My Program	Tablet(Android)		THR Registration v1.1	THR registration
734	Male	Please complete these hip surgery questionnaires today	02:44	164	Email	Computer		THR Registration v1.1	THR registration
742	Male	Please complete these hip surgery questionnaires today	03:59	239	My Program	Computer		THR Registration v1.1	THR registration
742	Male	What is a total hip replacement?	00:05	5	My Program	Computer		THR Registration v1.1	THR registration
742	Male	Your hip replacement pathway	00:10	10	My Program	Computer		THR Registration v1.1	THR registration
600	Female	Please complete this form to confirm you have read key hip information.	01:20	80	Email	Phone(iPhone)		THR Peri -Operative JCUH v1.2	THR peri operative
734	Male	Welcome to your program (1.04min)	00:14	14	My Program	Computer		THR Registration v1.1	THR registration
734	Male	Please complete these hip surgery questionnaires today	00:40	40	My Program	Computer		THR Registration v1.1	THR registration
553	Female	What are the risks associated with having a hip replacement (10.43min)	02:52	172	My Program	Computer		THR Pre-assessment	THR pre assessment
553	Female	Possible complications of infection after hip replacement surgery	01:17	77	My Program	Computer		THR Pre-assessment	THR pre assessment
553	Female	Possible complications and risks of hip replacement surgery	04:11	251	My Program	Computer		THR Pre-assessment	THR pre assessment
553	Female	What can I expect from my hip replacement	02:12	132	My Program	Computer		THR Pre-assessment	THR pre assessment
553	Female	Part two of your South Tees Hospital program starts tomorrow	00:11	11	My Program	Computer		THR Pre-assessment	THR pre assessment
553	Female	What are the alternatives to a hip replacement (7.50min)	00:39	39	My Program	Computer		THR Pre-assessment	THR pre assessment
553	Female	Why do I need a hip replacement? (3.37min)	01:29	89	My Program	Computer		THR Pre-assessment	THR pre assessment
553	Female	Your hip replacement pathway	01:18	78	My Program	Computer		THR Pre-assessment	THR pre assessment
553	Female	What is a total hip replacement?	00:42	42	My Program	Computer		THR Pre-assessment	THR pre assessment
553	Female	What will happen during my hip pre assessment clinic	02:36	156	My Program	Computer		THR Pre-assessment	THR pre assessment
553	Female	What is pre-assessment?	13:33	813	My Program	Computer		THR Pre-assessment	THR pre assessment
553	Female	Please complete these hip surgery questionnaires today	06:46	406	Alert Bell	Computer		THR Registration v1.1	THR registration
521	Female	Will you need help after discharge?	03:43	223	Forms	Computer		THR Pre-assessment	THR pre assessment
521	Female	Introducing the Occupational Therapy Service (2.48min)	03:09	189	My Program	Computer		THR Pre-assessment	THR pre assessment
521	Female	Helpful advice from your Occupational Therapist	03:15	195	My Program	Computer		THR Pre-assessment	THR pre assessment
673	Female	Measurements required to prepare your home (height tool)	01:04:15	3855	Email	Phone(iPhone)		3 day lead in THR pre-assessment v1.1	THR pre assessment
673	Female	Why give your consent to the National Joint Registry	00:35	35	My Program	Phone(iPhone)		3 day lead in THR pre-assessment v1.1	THR pre assessment
673	Female	Information for your carer/support person	00:29	29	My Program	Phone(iPhone)		3 day lead in THR pre-assessment v1.1	THR pre assessment
673	Female	What should I wear to my pre-assessment clinic	00:43	43	My Program	Phone(iPhone)		3 day lead in THR pre-assessment v1.1	THR pre assessment
673	Female	What to bring to my pre-assessment clinic	01:08	68	My Program	Phone(iPhone)		3 day lead in THR pre-assessment v1.1	THR pre assessment
673	Female	Measurements required to prepare your home (height tool)	01:10	70	My Program	Phone(iPhone)		3 day lead in THR pre-assessment v1.1	THR pre assessment
521	Female	Information for your carer/support person	07:40	460	My Program	Computer		THR Pre-assessment	THR pre assessment
521	Female	Things to think about before surgery	01:01	61	My Program	Computer		THR Pre-assessment	THR pre assessment
520	Male	Introducing the Occupational Therapy Service (2.48min)	03:00	180	My Program	Computer		THR Pre-assessment	THR pre assessment
520	Male	Helpful advice from your Occupational Therapist	02:09	129	My Program	Computer		THR Pre-assessment	THR pre assessment
520	Male	Measuring your furniture heights (2.21min)	00:09	9	My Program	Computer		THR Pre-assessment	THR pre assessment
520	Male	Will you need help after discharge?	03:33	213	My Program	Computer		THR Pre-assessment	THR pre assessment
520	Male	What will happen during my hip pre assessment clinic	01:48	108	My Program	Computer		THR Pre-assessment	THR pre assessment
520	Male	Why give your consent to the National Joint Registry	01:17	77	My Program	Computer		THR Pre-assessment	THR pre assessment
520	Male	What to bring to my pre-assessment clinic	00:50	50	My Program	Computer		THR Pre-assessment	THR pre assessment
520	Male	What should I wear to my pre-assessment clinic	00:55	55	My Program	Computer		THR Pre-assessment	THR pre assessment
674	Female	Measurements required to prepare your home (height tool)	00:05	5	Email	Tablet(iPad)		3 day lead in THR pre-assessment v1.1	THR pre assessment
674	Female	Measurements required to prepare your home (height tool)	00:15	15	Email	Tablet(iPad)		3 day lead in THR pre-assessment v1.1	THR pre assessment
674	Female	Please complete your Key Health Information Questionnaire	02:25	145	Email	Tablet(iPad)		3 day lead in THR pre-assessment v1.1	THR pre assessment
674	Female	Measurements required to prepare your home (height tool)	07:01	421	Email	Tablet(iPad)		3 day lead in THR pre-assessment v1.1	THR pre assessment
518	Female	Please complete this form to confirm you have read key hip information.	00:34	34	Email	Phone(Android)		THR Peri -Operative JCUH v1.2	THR peri operative
675	Female	Measurements required to prepare your home (height tool)	03:18	198	Email	Tablet(iPad)		3 day lead in THR pre-assessment v1.1	THR pre assessment
675	Female	Measurements required to prepare your home (height tool)	02:16	136	Email	Tablet(iPad)		3 day lead in THR pre-assessment v1.1	THR pre assessment
675	Female	Please complete your Key Health Information Questionnaire	02:12	132	Email	Tablet(iPad)		3 day lead in THR pre-assessment v1.1	THR pre assessment
498	Male	What to bring to my pre-assessment clinic	00:31	31	My Program	Phone(iPhone)		THR Pre-assessment	THR pre assessment
498	Male	What should I wear to my pre-assessment clinic	00:31	31	My Program	Phone(iPhone)		THR Pre-assessment	THR pre assessment
720	Male	Please complete these hip surgery questionnaires today	08:08	488	Email	Computer		THR Registration v1.1	THR registration
673	Female	Measurements required to prepare your home (height tool)	00:20	20	My Program	Phone(iPhone)		3 day lead in THR pre-assessment v1.1	THR pre assessment
637	Female	Going up and down stairs	00:24	24	MPL	Tablet(iPad)		THR Peri -Operative Friarage v1.2	THR peri operative
673	Female	Will you need help after discharge?	03:38	218	My Program	Phone(iPhone)		3 day lead in THR pre-assessment v1.1	THR pre assessment
673	Female	Please complete your Key Health Information Questionnaire	03:07	187	My Program	Phone(iPhone)		3 day lead in THR pre-assessment v1.1	THR pre assessment
673	Female	Will you need help after discharge?	00:10	10	Forms	Phone(iPhone)		3 day lead in THR pre-assessment v1.1	THR pre assessment
673	Female	Will you need help after discharge?	12:57	777	Alert Bell	Phone(iPhone)		3 day lead in THR pre-assessment v1.1	THR pre assessment
673	Female	Please complete your Key Health Information Questionnaire	00:15	15	Alert Bell	Phone(iPhone)		3 day lead in THR pre-assessment v1.1	THR pre assessment
673	Female	Measurements required to prepare your home (height tool)	01:20	80	Alert Bell	Phone(iPhone)		3 day lead in THR pre-assessment v1.1	THR pre assessment
521	Female	What can I expect from my hip replacement	06:20	380	MPL	Computer		THR Pre-assessment	THR pre assessment
521	Female	Managing your health prior to surgery	00:27	27	My Program	Computer		THR Pre-assessment	THR pre assessment
521	Female	Why stop smoking before joint replacement?	00:28	28	My Program	Computer		THR Pre-assessment	THR pre assessment
521	Female	The risks of being over weight before joint replacement	00:57	57	My Program	Computer		THR Pre-assessment	THR pre assessment
521	Female	Please complete your Key Health Information Questionnaire	00:15	15	My Program	Computer		THR Pre-assessment	THR pre assessment
521	Female	Please complete your Key Health Information Questionnaire	05:35	335	My Program	Computer		THR Pre-assessment	THR pre assessment
412	Male	Wound Care (hips)	01:39	99	My Program	Phone(Android)		THR Peri -Operative JCUH	THR peri operative
412	Male	Possible complications of infection after hip replacement surgery	02:18	138	My Program	Phone(Android)		THR Peri -Operative JCUH	THR peri operative
412	Male	Reducing the risk of blood clots (DVT)	00:56	56	My Program	Phone(Android)		THR Peri -Operative JCUH	THR peri operative
412	Male	Getting you ready for discharge	01:59	119	My Program	Phone(Android)		THR Peri -Operative JCUH	THR peri operative
412	Male	Physiotherapy after your hip operation	02:07	127	My Program	Phone(Android)		THR Peri -Operative JCUH	THR peri operative
412	Male	Importance of managing your pain after your operation	01:52	112	My Program	Phone(Android)		THR Peri -Operative JCUH	THR peri operative
518	Female	Your hip replacement pathway	01:25	85	My Program	Computer		THR Peri -Operative JCUH v1.2	THR peri operative
518	Female	How to use a walking frame	01:17	77	My Program	Computer		THR Peri -Operative JCUH v1.2	THR peri operative
518	Female	Using sticks on stairs	06:21	381	My Program	Computer		THR Peri -Operative JCUH v1.2	THR peri operative
518	Female	Walking with sticks (1.07 min)	17:36	1056	My Program	Computer		THR Peri -Operative JCUH v1.2	THR peri operative
518	Female	How to get on and off the floor	04:33	273	My Program	Computer		THR Peri -Operative JCUH v1.2	THR peri operative
518	Female	Why exercises are an important part of your recovery	00:27	27	My Program	Computer		THR Peri -Operative JCUH v1.2	THR peri operative
518	Female	Importance of managing your pain after your operation	02:14	134	My Program	Computer		THR Peri -Operative JCUH v1.2	THR peri operative
518	Female	Wound Care (hips)	01:13	73	My Program	Computer		THR Peri -Operative JCUH v1.2	THR peri operative
518	Female	Reducing the risk of blood clots (DVT)	01:04	64	My Program	Computer		THR Peri -Operative JCUH v1.2	THR peri operative
518	Female	Medication to protect you against blood clots or DVTs	04:01	241	My Program	Computer		THR Peri -Operative JCUH v1.2	THR peri operative
721	Female	Arthritis Care's booklet - 'Living with Osteoarthritis'	01:54	114	MPL	Computer		THR Registration v1.1	THR registration
518	Female	Making your home safer for your recovery (3:40)	03:51	231	My Program	Computer		THR Peri -Operative JCUH v1.2	THR peri operative
518	Female	Support for you during your joint replacement	00:58	58	My Program	Computer		THR Peri -Operative JCUH v1.2	THR peri operative
721	Female	Why do I need a hip replacement? (3.37min)	04:15	255	MPL	Computer		THR Registration v1.1	THR registration
721	Female	Congratulations you have completed the first part of your South Tees programme - what's next	03:05	185	MPL	Computer		THR Registration v1.1	THR registration
721	Female	What are the alternatives to a hip replacement (7.50min)	09:34	574	MPL	Computer		THR Registration v1.1	THR registration
521	Female	What are the risks associated with having a hip replacement (10.43min)	00:21	21	My Program	Computer		THR Pre-assessment	THR pre assessment
521	Female	Possible complications of infection after hip replacement surgery	00:26	26	My Program	Computer		THR Pre-assessment	THR pre assessment
521	Female	Possible complications and risks of hip replacement surgery	00:42	42	My Program	Computer		THR Pre-assessment	THR pre assessment
675	Female	Short lead in Pre-assessment email	00:20	20	My Program	Tablet(iPad)		3 day lead in THR pre-assessment v1.1	THR pre assessment
520	Male	Measurements required to prepare your home (height tool)	06:31	391	Email	Computer		THR Pre-assessment	THR pre assessment
721	Female	Please complete these hip surgery questionnaires today	08:42	522	Forms	Computer		THR Registration v1.1	THR registration
489	Female	Measurements required to prepare your home (height tool)	10:10	610	Email	Computer		THR Pre-assessment	THR pre assessment
489	Female	Measurements required to prepare your home (height tool)	00:20	20	Email	Computer		THR Pre-assessment	THR pre assessment
521	Female	Please complete these hip surgery questionnaires today	00:40	40	Forms	Computer		THR Registration v1.1	THR registration
521	Female	What are the alternatives to a hip replacement (7.50min)	08:46	526	My Program	Computer		THR Pre-assessment	THR pre assessment
521	Female	Why do I need a hip replacement? (3.37min)	03:50	230	My Program	Computer		THR Pre-assessment	THR pre assessment
521	Female	Your hip replacement pathway	00:50	50	My Program	Computer		THR Pre-assessment	THR pre assessment
521	Female	What is a total hip replacement?	02:04	124	My Program	Computer		THR Pre-assessment	THR pre assessment
498	Male	Please complete your Key Health Information Questionnaire	17:46	1066	Forms	Computer		THR Pre-assessment	THR pre assessment
498	Male	Why give your consent to the National Joint Registry	17:46	1066	My Program	Computer		THR Pre-assessment	THR pre assessment
498	Male	Measurements required to prepare your home (height tool)	20:34	1234	Forms	Computer		THR Pre-assessment	THR pre assessment
498	Male	Why give your consent to the National Joint Registry	26:20	1580	My Program	Computer		THR Pre-assessment	THR pre assessment
498	Male	Will you need help after discharge?	24:24	1464	Forms	Computer		THR Pre-assessment	THR pre assessment
498	Male	Why give your consent to the National Joint Registry	24:25	1465	My Program	Computer		THR Pre-assessment	THR pre assessment
498	Male	Why give your consent to the National Joint Registry	00:14	14	My Program	Computer		THR Pre-assessment	THR pre assessment
498	Male	Why give your consent to the National Joint Registry	06:14	374	My Program	Computer		THR Pre-assessment	THR pre assessment
498	Male	Why give your consent to the National Joint Registry	00:05	5	My Program	Computer		THR Pre-assessment	THR pre assessment
498	Male	Why give your consent to the National Joint Registry	13:15	795	My Program	Computer		THR Pre-assessment	THR pre assessment
412	Male	When will I go home after my hip operation	00:15	15	My Program	Phone(iPhone)		THR Peri -Operative JCUH	THR peri operative
412	Male	How to get on and off the floor	00:35	35	My Program	Phone(iPhone)		THR Peri -Operative JCUH	THR peri operative
412	Male	Getting you ready for discharge	00:10	10	My Program	Phone(iPhone)		THR Peri -Operative JCUH	THR peri operative
412	Male	Importance of managing your pain after your operation	00:24	24	My Program	Phone(Android)		THR Peri -Operative JCUH	THR peri operative
412	Male	Getting you ready for discharge	02:14	134	My Program	Phone(Android)		THR Peri -Operative JCUH	THR peri operative
498	Male	Will you need help after discharge?	01:20	80	Forms	Computer		THR Pre-assessment	THR pre assessment
498	Male	Will you need help after discharge?	00:10	10	Forms	Computer		THR Pre-assessment	THR pre assessment
412	Male	Physiotherapy tips to help with your recovery (hips)	00:44	44	My Program	Phone(iPhone)		THR Peri -Operative JCUH	THR peri operative
412	Male	Walking with sticks (1.07 min)	01:29	89	My Program	Phone(iPhone)		THR Peri -Operative JCUH	THR peri operative
412	Male	What will happen on the day after my operation	01:12	72	My Program	Phone(iPhone)		THR Peri -Operative JCUH	THR peri operative
498	Male	Will you need help after discharge?	12:50	770	Forms	Computer		THR Pre-assessment	THR pre assessment
498	Male	Will you need help after discharge?	07:45	465	Forms	Computer		THR Pre-assessment	THR pre assessment
498	Male	Measurements required to prepare your home (height tool)	34:52	2092	My Program	Computer		THR Pre-assessment	THR pre assessment
498	Male	Measuring your furniture heights (2.21min)	02:30	150	My Program	Computer		THR Pre-assessment	THR pre assessment
498	Male	Measurements required to prepare your home (height tool)	00:30	30	My Program	Tablet(iPad)		THR Pre-assessment	THR pre assessment
498	Male	Helpful advice from your Occupational Therapist	02:51	171	My Program	Computer		THR Pre-assessment	THR pre assessment
498	Male	Measurements required to prepare your home (height tool)	02:50	170	My Program	Computer		THR Pre-assessment	THR pre assessment
498	Male	Helpful advice from your Occupational Therapist	00:19	19	My Program	Computer		THR Pre-assessment	THR pre assessment
498	Male	Will you need help after discharge?	00:24	24	My Program	Computer		THR Pre-assessment	THR pre assessment
521	Female	Please complete these hip surgery questionnaires today	00:10	10	Forms	Computer		THR Registration v1.1	THR registration
521	Female	Please complete these hip surgery questionnaires today	01:09	69	MPL	Computer		THR Registration v1.1	THR registration
521	Female	Please complete these hip surgery questionnaires today	01:10	70	MPL	Computer		THR Registration v1.1	THR registration
498	Male	Please complete your Key Health Information Questionnaire	05:50	350	My Program	Computer		THR Pre-assessment	THR pre assessment
498	Male	Please complete your Key Health Information Questionnaire	00:15	15	My Program	Computer		THR Pre-assessment	THR pre assessment
498	Male	Please complete your Key Health Information Questionnaire	00:15	15	Forms	Computer		THR Pre-assessment	THR pre assessment
498	Male	Will you need help after discharge?	04:25	265	Forms	Computer		THR Pre-assessment	THR pre assessment
498	Male	What will happen during my hip pre assessment clinic	07:22	442	My Program	Computer		THR Pre-assessment	THR pre assessment
498	Male	What to bring to my pre-assessment clinic	04:00	240	My Program	Computer		THR Pre-assessment	THR pre assessment
498	Male	What should I wear to my pre-assessment clinic	06:45	405	My Program	Computer		THR Pre-assessment	THR pre assessment
520	Male	Please complete your Key Health Information Questionnaire	03:48	228	Email	Computer		THR Pre-assessment	THR pre assessment
720	Male	Please complete these hip surgery questionnaires today	02:05	125	Email	Computer		THR Registration v1.1	THR registration
489	Female	Measurements required to prepare your home (height tool)	05:33	333	Email	Computer		THR Pre-assessment	THR pre assessment
720	Male	Please complete these hip surgery questionnaires today	01:15	75	Email	Computer		THR Registration v1.1	THR registration
720	Male	Please complete these hip surgery questionnaires today	09:36	576	MPL	Computer		THR Registration v1.1	THR registration
720	Male	Please complete these hip surgery questionnaires today	09:41	581	MPL	Computer		THR Registration v1.1	THR registration
720	Male	Please complete these hip surgery questionnaires today	03:35	215	Email	Computer		THR Registration v1.1	THR registration
720	Male	South Tees Hip Guide	00:59	59	My Program	Computer		THR Registration v1.1	THR registration
498	Male	Measurements required to prepare your home (height tool)	00:05	5	My Program	Tablet(iPad)		THR Pre-assessment	THR pre assessment
498	Male	Measurements required to prepare your home (height tool)	01:57	117	My Program	Tablet(iPad)		THR Pre-assessment	THR pre assessment
498	Male	Measuring your furniture heights (2.21min)	02:41	161	My Program	Tablet(iPad)		THR Pre-assessment	THR pre assessment
498	Male	Will you need help after discharge?	09:12	552	My Program	Tablet(iPad)		THR Pre-assessment	THR pre assessment
498	Male	Will you need help after discharge?	32:11	1931	My Program	Tablet(iPad)		THR Pre-assessment	THR pre assessment
498	Male	Measurements required to prepare your home (height tool)	00:04	4	Email	Computer		THR Pre-assessment	THR pre assessment
498	Male	Measurements required to prepare your home (height tool)	09:55	595	Email	Tablet(iPad)		THR Pre-assessment	THR pre assessment
521	Female	Please complete these hip surgery questionnaires today	01:15	75	Forms	Computer		THR Registration v1.1	THR registration
521	Female	Welcome to your program (1.04min)	02:10	130	MPL	Computer		THR Registration v1.1	THR registration
521	Female	What is a total hip replacement?	00:19	19	MPL	Computer		THR Registration v1.1	THR registration
521	Female	Your hip replacement pathway	00:35	35	MPL	Computer		THR Registration v1.1	THR registration
521	Female	What is a total hip replacement?	00:10	10	MPL	Computer		THR Registration v1.1	THR registration
521	Female	Welcome to your program (1.04min)	00:05	5	MPL	Computer		THR Registration v1.1	THR registration
521	Female	Part two of your South Tees Hospital program starts tomorrow	00:14	14	MPL	Computer		THR Pre-assessment	THR pre assessment
521	Female	What will happen during my hip pre assessment clinic	04:15	255	My Program	Computer		THR Pre-assessment	THR pre assessment
521	Female	What is pre-assessment?	01:44	104	My Program	Computer		THR Pre-assessment	THR pre assessment
521	Female	What will happen during my hip pre assessment clinic	04:02	242	My Program	Computer		THR Pre-assessment	THR pre assessment
521	Female	What is pre-assessment?	07:28	448	My Program	Computer		THR Pre-assessment	THR pre assessment
413	Male	What not to bring to hospital	00:25	25	My Program	Computer		THR Peri -Operative JCUH	THR peri operative
413	Male	Ward routine	00:26	26	My Program	Computer		THR Peri -Operative JCUH	THR peri operative
413	Male	What to wear when you are in hospital	00:40	40	My Program	Computer		THR Peri -Operative JCUH	THR peri operative
413	Male	Support for you during your joint replacement	00:20	20	My Program	Computer		THR Peri -Operative JCUH	THR peri operative
413	Male	Information for your carer/support person	00:27	27	My Program	Computer		THR Peri -Operative JCUH	THR peri operative
413	Male	Ward routine	02:30	150	My Program	Computer		THR Peri -Operative JCUH	THR peri operative
413	Male	What to bring to hospital	01:10	70	My Program	Computer		THR Peri -Operative JCUH	THR peri operative
413	Male	What not to bring to hospital	01:28	88	My Program	Computer		THR Peri -Operative JCUH	THR peri operative
455	Male	Your role as a support person	01:20	80	My Program	Tablet(Android)		THR Peri -Operative Friarage	THR peri operative
455	Male	Ward routine	01:00	60	My Program	Tablet(Android)		THR Peri -Operative Friarage	THR peri operative
455	Male	What to bring to hospital	00:23	23	My Program	Tablet(Android)		THR Peri -Operative Friarage	THR peri operative
455	Male	What not to bring to hospital	00:35	35	My Program	Tablet(Android)		THR Peri -Operative Friarage	THR peri operative
455	Male	Ward routine	00:11	11	My Program	Tablet(Android)		THR Peri -Operative Friarage	THR peri operative
455	Male	What to wear when you are in hospital	00:13	13	My Program	Tablet(Android)		THR Peri -Operative Friarage	THR peri operative
455	Male	What to wear when you are in hospital	00:24	24	My Program	Tablet(Android)		THR Peri -Operative Friarage	THR peri operative
455	Male	Visiting times and information for visitors	00:17	17	My Program	Tablet(Android)		THR Peri -Operative Friarage	THR peri operative
455	Male	Who will I meet during my stay in hospital	00:10	10	My Program	Tablet(Android)		THR Peri -Operative Friarage	THR peri operative
455	Male	Introduction to anaesthesia - Dr Simon Baker (2.08 min)	00:47	47	My Program	Tablet(Android)		THR Peri -Operative Friarage	THR peri operative
455	Male	What will happen to me in the anaesthetic room before surgery	00:23	23	My Program	Tablet(Android)		THR Peri -Operative Friarage	THR peri operative
455	Male	What will happen on the morning of my operation	00:32	32	My Program	Tablet(Android)		THR Peri -Operative Friarage	THR peri operative
455	Male	Finding your way to Gara Ward at FHN (.29 min)	00:39	39	My Program	Tablet(Android)		THR Peri -Operative Friarage	THR peri operative
455	Male	Finding your way to the Surgical Admission Unit (Friarage Hospital)	01:21	81	My Program	Tablet(Android)		THR Peri -Operative Friarage	THR peri operative
455	Male	Friarage Map	00:57	57	My Program	Tablet(Android)		THR Peri -Operative Friarage	THR peri operative
455	Male	Friarage Hospital Information - directions, maps, parking, phone numbers	00:42	42	My Program	Tablet(Android)		THR Peri -Operative Friarage	THR peri operative
520	Male	What can I expect from my hip replacement	03:11	191	My Program	Computer		THR Pre-assessment	THR pre assessment
498	Male	Managing your health prior to surgery	00:10	10	My Program	Tablet(iPad)		THR Pre-assessment	THR pre assessment
498	Male	The risks of being over weight before joint replacement	00:03	3	My Program	Tablet(iPad)		THR Pre-assessment	THR pre assessment
498	Male	Introducing the Occupational Therapy Service (2.48min)	03:13	193	My Program	Tablet(iPad)		THR Pre-assessment	THR pre assessment
498	Male	Helpful advice from your Occupational Therapist	01:39	99	My Program	Tablet(iPad)		THR Pre-assessment	THR pre assessment
498	Male	Information for your carer/support person	01:02	62	My Program	Tablet(iPad)		THR Pre-assessment	THR pre assessment
498	Male	Things to think about before surgery	01:09	69	My Program	Tablet(iPad)		THR Pre-assessment	THR pre assessment
637	Female	Why exercises are an important part of your recovery	00:24	24	MPL	Tablet(iPad)		THR Peri -Operative Friarage v1.2	THR peri operative
637	Female	Importance of managing your pain after your operation	00:34	34	MPL	Tablet(iPad)		THR Peri -Operative Friarage v1.2	THR peri operative
637	Female	How to use a walking frame	00:35	35	MPL	Tablet(iPad)		THR Peri -Operative Friarage v1.2	THR peri operative
637	Female	Using sticks on stairs	01:51	111	MPL	Tablet(iPad)		THR Peri -Operative Friarage v1.2	THR peri operative
637	Female	Walking with sticks (1.07 min)	00:35	35	MPL	Tablet(iPad)		THR Peri -Operative Friarage v1.2	THR peri operative
637	Female	How to get on and off the floor	01:30	90	MPL	Tablet(iPad)		THR Peri -Operative Friarage v1.2	THR peri operative
637	Female	Your hip replacement pathway	00:23	23	MPL	Tablet(iPad)		THR Peri -Operative Friarage v1.2	THR peri operative
637	Female	Please complete this form to confirm you have read key hip information.	00:39	39	MPL	Tablet(iPad)		THR Peri -Operative Friarage v1.2	THR peri operative
637	Female	Please complete this form to confirm you have read key hip information.	00:41	41	MPL	Tablet(iPad)		THR Peri -Operative Friarage v1.2	THR peri operative
637	Female	Introduction to anaesthesia - Dr Simon Baker (2.08 min)	01:56	116	MPL	Tablet(iPad)		THR Peri -Operative Friarage v1.2	THR peri operative
637	Female	What will happen to me in the anaesthetic room before surgery	00:39	39	MPL	Tablet(iPad)		THR Peri -Operative Friarage v1.2	THR peri operative
637	Female	What will happen on the morning of my operation	00:39	39	MPL	Tablet(iPad)		THR Peri -Operative Friarage v1.2	THR peri operative
637	Female	Finding your way to Gara Ward at FHN (.29 min)	00:29	29	MPL	Tablet(iPad)		THR Peri -Operative Friarage v1.2	THR peri operative
637	Female	Finding your way to the Surgical Admission Unit (Friarage Hospital)	00:42	42	MPL	Tablet(iPad)		THR Peri -Operative Friarage v1.2	THR peri operative
637	Female	When will I go home after my hip operation	00:25	25	MPL	Tablet(iPad)		THR Peri -Operative Friarage v1.2	THR peri operative
637	Female	What will happen on the day after my operation	00:25	25	MPL	Tablet(iPad)		THR Peri -Operative Friarage v1.2	THR peri operative
637	Female	Making your home safer for your recovery (3:40)	00:35	35	MPL	Tablet(iPad)		THR Peri -Operative Friarage v1.2	THR peri operative
637	Female	Getting in and out of bed safely (2.07 min)	00:50	50	MPL	Tablet(iPad)		THR Peri -Operative Friarage v1.2	THR peri operative
637	Female	Getting in and out of a shower over a bath (1.75min)	01:50	110	MPL	Tablet(iPad)		THR Peri -Operative Friarage v1.2	THR peri operative
637	Female	Getting in and out of a car safely (1.38min)	01:48	108	MPL	Tablet(iPad)		THR Peri -Operative Friarage v1.2	THR peri operative
637	Female	Getting on and off a chair (1.13min)	01:13	73	MPL	Tablet(iPad)		THR Peri -Operative Friarage v1.2	THR peri operative
637	Female	Getting on and off the toilet safely (1.05 min)	01:10	70	MPL	Tablet(iPad)		THR Peri -Operative Friarage v1.2	THR peri operative
637	Female	Physiotherapy after your hip operation	00:41	41	MPL	Tablet(iPad)		THR Peri -Operative Friarage v1.2	THR peri operative
637	Female	Finding your way to the Surgical Admission Unit (Friarage Hospital)	00:04	4	My Program	Tablet(iPad)		THR Peri -Operative Friarage v1.2	THR peri operative
637	Female	Finding your way to the Surgical Admission Unit (Friarage Hospital)	00:30	30	My Program	Tablet(iPad)		THR Peri -Operative Friarage v1.2	THR peri operative
637	Female	Friarage Map	00:17	17	My Program	Tablet(iPad)		THR Peri -Operative Friarage v1.2	THR peri operative
637	Female	Friarage Hospital Information - directions, maps, parking, phone numbers	00:51	51	My Program	Tablet(iPad)		THR Peri -Operative Friarage v1.2	THR peri operative
637	Female	How to get on and off the floor	00:25	25	My Program	Tablet(iPad)		THR Peri -Operative Friarage v1.2	THR peri operative
487	Female	Managing your health prior to surgery	02:50	170	My Program	Computer		THR Pre-assessment	THR pre assessment
487	Female	Please complete your Key Health Information Questionnaire	04:05	245	Email	Computer		THR Pre-assessment	THR pre assessment
498	Male	Please complete your Key Health Information Questionnaire	00:25	25	My Program	Tablet(iPad)		THR Pre-assessment	THR pre assessment
498	Male	The risks of being over weight before joint replacement	08:52	532	My Program	Tablet(iPad)		THR Pre-assessment	THR pre assessment
498	Male	Managing your health prior to surgery	03:26	206	My Program	Tablet(iPad)		THR Pre-assessment	THR pre assessment
498	Male	The risks of being over weight before joint replacement	00:43	43	My Program	Tablet(iPad)		THR Pre-assessment	THR pre assessment
498	Male	Why stop smoking before joint replacement?	00:30	30	My Program	Tablet(iPad)		THR Pre-assessment	THR pre assessment
498	Male	Managing your health prior to surgery	00:28	28	My Program	Tablet(iPad)		THR Pre-assessment	THR pre assessment
498	Male	Please complete your Key Health Information Questionnaire	00:30	30	My Program	Tablet(iPad)		THR Pre-assessment	THR pre assessment
498	Male	Please complete your Key Health Information Questionnaire	09:47	587	My Program	Tablet(iPad)		THR Pre-assessment	THR pre assessment
499	Female	General advice for recovery after hip surgery	26:54	1614	MPL	Tablet(Android)		THR Peri -Operative JCUH	THR peri operative
499	Female	Possible complications of infection after hip replacement surgery	02:10	130	MPL	Tablet(Android)		THR Peri -Operative JCUH	THR peri operative
499	Female	Reducing the risk of blood clots (DVT)	03:09	189	MPL	Tablet(Android)		THR Peri -Operative JCUH	THR peri operative
499	Female	What are the risks associated with having a hip replacement (10.43min)	05:19	319	MPL	Tablet(Android)		THR Peri -Operative JCUH	THR peri operative
499	Female	Medication to protect you against blood clots or DVTs	02:09	129	MPL	Tablet(Android)		THR Peri -Operative JCUH	THR peri operative
499	Female	Introducing Mr White	01:01	61	MPL	Tablet(Android)		Mr White patients	THR registration
499	Female	Why exercises are an important part of your recovery	00:32	32	My Program	Tablet(Android)		THR Peri -Operative JCUH	THR peri operative
498	Male	What can I expect from my hip replacement	08:18	498	My Program	Tablet(iPad)		THR Pre-assessment	THR pre assessment
413	Male	What will happen on the day after my operation	02:28	148	My Program	Computer		THR Peri -Operative JCUH	THR peri operative
413	Male	James Cook University Hospital - directions, maps, parking, phone numbers	01:54	114	My Program	Computer		THR Peri -Operative JCUH	THR peri operative
498	Male	What are the alternatives to a hip replacement (7.50min)	01:29	89	My Program	Tablet(iPad)		THR Pre-assessment	THR pre assessment
498	Male	Why do I need a hip replacement? (3.37min)	03:43	223	My Program	Tablet(iPad)		THR Pre-assessment	THR pre assessment
498	Male	Your hip replacement pathway	00:35	35	My Program	Tablet(iPad)		THR Pre-assessment	THR pre assessment
498	Male	What is a total hip replacement?	01:57	117	My Program	Tablet(iPad)		THR Pre-assessment	THR pre assessment
498	Male	What are the risks associated with having a hip replacement (10.43min)	15:50	950	My Program	Tablet(iPad)		THR Pre-assessment	THR pre assessment
498	Male	Possible complications of infection after hip replacement surgery	00:59	59	My Program	Tablet(iPad)		THR Pre-assessment	THR pre assessment
498	Male	Possible complications and risks of hip replacement surgery	15:55	955	My Program	Tablet(iPad)		THR Pre-assessment	THR pre assessment
568	Male	Why give your consent to the National Joint Registry	01:40	100	My Program	Phone(Android)		THR Pre-assessment v1.2	THR pre assessment
568	Male	Making your home safer for your recovery (3:40)	04:19	259	My Program	Phone(Android)		THR Pre-assessment v1.2	THR pre assessment
568	Male	What will happen during my hip pre assessment clinic	04:58	298	My Program	Phone(Android)		THR Pre-assessment v1.2	THR pre assessment
568	Male	What to bring to my pre-assessment clinic	02:17	137	My Program	Phone(Android)		THR Pre-assessment v1.2	THR pre assessment
568	Male	What should I wear to my pre-assessment clinic	01:50	110	My Program	Phone(Android)		THR Pre-assessment v1.2	THR pre assessment
412	Male	What will happen on the day after my operation	00:44	44	My Program	Phone(Android)		THR Peri -Operative JCUH	THR peri operative
412	Male	Physiotherapy after your hip operation	02:47	167	My Program	Phone(Android)		THR Peri -Operative JCUH	THR peri operative
499	Female	Keep going!! You are now 5 days after your operation	00:30	30	My Program	Tablet(Android)		THR Peri -Operative JCUH	THR peri operative
499	Female	Reminder of your 2 week post op outpatient clinic	00:20	20	My Program	Tablet(Android)		THR Peri -Operative JCUH	THR peri operative
499	Female	Follow up appointments after surgery	01:38	98	My Program	Tablet(Android)		THR Peri -Operative JCUH	THR peri operative
499	Female	Why exercises are an important part of your recovery	00:39	39	My Program	Tablet(Android)		THR Peri -Operative JCUH	THR peri operative
520	Male	Please complete these hip surgery questionnaires today	07:36	456	Alert Bell	Computer		THR Registration v1.1	THR registration
489	Female	Measurements required to prepare your home (height tool)	01:39	99	Alert Bell	Computer		THR Pre-assessment	THR registration
489	Female	What will happen during my hip pre assessment clinic	05:01	301	My Program	Computer		THR Pre-assessment	THR pre assessment
489	Female	What is pre-assessment?	04:16	256	My Program	Computer		THR Pre-assessment	THR pre assessment
412	Male	James Cook Campus Map & Landscape	00:11	11	My Program	Phone(Android)		THR Peri -Operative JCUH	THR peri operative
412	Male	Car Park Map James Cook Hospital	00:14	14	My Program	Phone(Android)		THR Peri -Operative JCUH	THR peri operative
412	Male	James Cook University Hospital - directions, maps, parking, phone numbers	00:46	46	My Program	Phone(Android)		THR Peri -Operative JCUH	THR peri operative
702	Male	Please complete these hip surgery questionnaires today	13:07	787	Email	Tablet(iPad)		THR Registration v1.1	THR registration
700	Female	Please complete these hip surgery questionnaires today	00:30	30	Alert Bell	Phone(iPhone)		THR Registration v1.1	THR registration
700	Female	Please complete these hip surgery questionnaires today	02:25	145	Email	Phone(iPhone)		THR Registration v1.1	THR registration
416	Male	Why exercises are an important part of your recovery	00:01	1	My Program	Computer		THR Peri -Operative Friarage	THR peri operative
416	Male	Importance of managing your pain after your operation	00:10	10	My Program	Computer		THR Peri -Operative Friarage	THR peri operative
412	Male	James Cook University Hospital - directions, maps, parking, phone numbers	00:23	23	My Program	Phone(Android)		THR Peri -Operative JCUH	THR peri operative
701	Female	Your hip replacement pathway	00:10	10	My Program	Computer		THR Registration v1.1	THR registration
498	Male	What will happen during my hip pre assessment clinic	08:13	493	My Program	Tablet(iPad)		THR Pre-assessment	THR pre assessment
498	Male	What will happen during my hip pre assessment clinic	01:15	75	My Program	Tablet(iPad)		THR Pre-assessment	THR pre assessment
498	Male	What is pre-assessment?	01:26	86	My Program	Tablet(iPad)		THR Pre-assessment	THR pre assessment
498	Male	What is pre-assessment?	01:08	68	My Program	Tablet(iPad)		THR Pre-assessment	THR pre assessment
455	Male	Your hip replacement pathway	01:10	70	My Program	Tablet(Android)		THR Peri -Operative Friarage	THR peri operative
455	Male	Walking with sticks (1.07 min)	01:33	93	My Program	Tablet(Android)		THR Peri -Operative Friarage	THR peri operative
455	Male	How to get on and off the floor	02:09	129	My Program	Tablet(Android)		THR Peri -Operative Friarage	THR peri operative
568	Male	Measurements required to prepare your home (height tool)	09:20	560	Email	Phone(Android)		THR Pre-assessment v1.2	THR pre assessment
518	Female	General advice for recovery after hip surgery	00:36	36	My Program	Computer		THR Peri -Operative JCUH v1.2	THR peri operative
518	Female	What are the risks associated with having a hip replacement (10.43min)	02:53	173	My Program	Computer		THR Peri -Operative JCUH v1.2	THR peri operative
518	Female	What are the risks associated with having a hip replacement (10.43min)	01:19	79	My Program	Computer		THR Peri -Operative JCUH v1.2	THR peri operative
518	Female	What are the risks associated with having a hip replacement (10.43min)	07:50	470	My Program	Computer		THR Peri -Operative JCUH v1.2	THR peri operative
518	Female	Cancellations	00:55	55	My Program	Computer		THR Peri -Operative JCUH v1.2	THR peri operative
518	Female	What are the alternatives to a hip replacement (7.50min)	00:28	28	My Program	Computer		THR Peri -Operative JCUH v1.2	THR peri operative
518	Female	What is a total hip replacement?	01:15	75	My Program	Computer		THR Peri -Operative JCUH v1.2	THR peri operative
518	Female	Welcome to your program (1.04min)	04:59	299	My Program	Computer		THR Peri -Operative JCUH v1.2	THR peri operative
518	Female	Part three of your South Tees Hospitals program starts tomorrow	00:21	21	My Program	Computer		THR Peri -Operative JCUH v1.2	THR peri operative
498	Male	What is pre-assessment?	00:05	5	My Program	Computer		THR Pre-assessment	THR pre assessment
689	Male	Please complete these hip surgery questionnaires today	00:40	40	MPL	Computer		THR Registration v1.1	THR registration
689	Male	Please complete these hip surgery questionnaires today	00:10	10	MPL	Computer		THR Registration v1.1	THR registration
689	Male	Please complete these hip surgery questionnaires today	00:30	30	MPL	Computer		THR Registration v1.1	THR registration
689	Male	Introducing Mr White	00:46	46	MPL	Computer		Mr White patients	THR registration
689	Male	What are the alternatives to a hip replacement (7.50min)	04:20	260	MPL	Computer		THR Registration v1.1	THR registration
568	Male	Measurements required to prepare your home (height tool)	00:42	42	My Program	Phone(Android)		THR Pre-assessment v1.2	THR pre assessment
568	Male	Measurements required to prepare your home (height tool)	00:05	5	My Program	Phone(Android)		THR Pre-assessment v1.2	THR pre assessment
568	Male	Measurements required to prepare your home (height tool)	02:45	165	My Program	Phone(Android)		THR Pre-assessment v1.2	THR pre assessment
568	Male	Measuring your furniture heights (2.21min)	01:25	85	My Program	Phone(Android)		THR Pre-assessment v1.2	THR pre assessment
498	Male	Arthritis Care's booklet - 'Living with Osteoarthritis'	01:14	74	MPL	Computer		THR Registration	THR registration
568	Male	Will you need help after discharge?	05:59	359	My Program	Phone(Android)		THR Pre-assessment v1.2	THR pre assessment
498	Male	Part two of your South Tees Hospital program starts tomorrow	02:09	129	MPL	Computer		THR Pre-assessment	THR pre assessment
568	Male	Introducing the Occupational Therapy Service (2.48min)	03:00	180	My Program	Phone(Android)		THR Pre-assessment v1.2	THR pre assessment
498	Male	Inviting a support person to access your program	01:19	79	MPL	Computer		THR Registration	THR registration
568	Male	Helpful advice from your Occupational Therapist	04:08	248	My Program	Phone(Android)		THR Pre-assessment v1.2	THR pre assessment
498	Male	What are the alternatives to a hip replacement (7.50min)	07:54	474	MPL	Computer		THR Registration	THR registration
568	Male	Information for your carer/support person	07:31	451	My Program	Phone(Android)		THR Pre-assessment v1.2	THR pre assessment
498	Male	Why do I need a hip replacement? (3.37min)	03:39	219	MPL	Computer		THR Registration	THR registration
498	Male	South Tees Hip Guide	00:14	14	MPL	Computer		THR Registration	THR registration
568	Male	Things to think about before surgery	01:55	115	My Program	Phone(Android)		THR Pre-assessment v1.2	THR pre assessment
498	Male	What is a total hip replacement?	05:49	349	MPL	Computer		THR Registration	THR registration
498	Male	South Tees Hip Guide	00:04	4	MPL	Computer		THR Registration	THR registration
498	Male	NJR Patient Hip Guide	00:53	53	MPL	Computer		THR Registration	THR registration
498	Male	Your hip replacement pathway	05:31	331	MPL	Computer		THR Registration	THR registration
498	Male	Welcome to your program (1.04min)	01:59	119	MPL	Computer		THR Registration	THR registration
498	Male	Introducing Mr McMurtry	02:54	174	MPL	Computer		Mr McMurtry patients	THR registration
499	Female	Reducing the risk of blood clots (DVT)	01:06	66	My Program	Tablet(Android)		THR Peri -Operative JCUH	THR peri operative
499	Female	Possible complications of infection after hip replacement surgery	01:56	116	My Program	Tablet(Android)		THR Peri -Operative JCUH	THR peri operative
499	Female	Physiotherapy tips to help with your recovery (hips)	01:17	77	My Program	Tablet(Android)		THR Peri -Operative JCUH	THR peri operative
499	Female	Going up and down stairs	00:37	37	My Program	Tablet(Android)		THR Peri -Operative JCUH	THR peri operative
499	Female	Importance of managing your pain after your operation	01:38	98	My Program	Tablet(Android)		THR Peri -Operative JCUH	THR peri operative
499	Female	The importance of staying hydrated	00:48	48	My Program	Tablet(Android)		THR Peri -Operative JCUH	THR peri operative
499	Female	Constipation and Bowels	00:42	42	My Program	Tablet(Android)		THR Peri -Operative JCUH	THR peri operative
637	Female	Wound Care (hips)	00:25	25	MPL	Tablet(iPad)		THR Peri -Operative Friarage v1.2	THR peri operative
637	Female	Reducing the risk of blood clots (DVT)	00:20	20	MPL	Tablet(iPad)		THR Peri -Operative Friarage v1.2	THR peri operative
637	Female	Medication to protect you against blood clots or DVTs	00:40	40	MPL	Tablet(iPad)		THR Peri -Operative Friarage v1.2	THR peri operative
637	Female	Making your home safer for your recovery (3:40)	00:05	5	MPL	Tablet(iPad)		THR Peri -Operative Friarage v1.2	THR peri operative
637	Female	How to use dressing aids (2.35min)	00:50	50	MPL	Tablet(iPad)		THR Peri -Operative Friarage v1.2	THR peri operative
637	Female	Home from Hospital Service for North Yorkshire residents	00:15	15	MPL	Tablet(iPad)		THR Peri -Operative Friarage v1.2	THR peri operative
637	Female	Hambleton Community Car	00:19	19	MPL	Tablet(iPad)		THR Peri -Operative Friarage v1.2	THR peri operative
637	Female	Information for your carer/support person	00:44	44	MPL	Tablet(iPad)		THR Peri -Operative Friarage v1.2	THR peri operative
637	Female	Inviting a support person to access your program	00:05	5	MPL	Tablet(iPad)		THR Peri -Operative Friarage v1.2	THR peri operative
637	Female	Support for you during your joint replacement	00:20	20	MPL	Tablet(iPad)		THR Peri -Operative Friarage v1.2	THR peri operative
637	Female	Possible complications of infection after hip replacement surgery	00:21	21	MPL	Tablet(iPad)		THR Peri -Operative Friarage v1.2	THR peri operative
637	Female	Possible complications and risks of hip replacement surgery	01:25	85	MPL	Tablet(iPad)		THR Peri -Operative Friarage v1.2	THR peri operative
637	Female	General advice for recovery after hip surgery	01:15	75	MPL	Tablet(iPad)		THR Peri -Operative Friarage v1.2	THR peri operative
637	Female	What are the risks associated with having a hip replacement (10.43min)	01:01	61	MPL	Tablet(iPad)		THR Peri -Operative Friarage v1.2	THR peri operative
637	Female	Cancellations	00:20	20	MPL	Tablet(iPad)		THR Peri -Operative Friarage v1.2	THR peri operative
637	Female	What is a total hip replacement?	00:35	35	MPL	Tablet(iPad)		THR Peri -Operative Friarage v1.2	THR peri operative
637	Female	Introducing Mr Wallace	00:29	29	MPL	Tablet(iPad)		Mr Wallace patients	THR registration
637	Female	NJR Patient Hip Guide	00:07	7	MPL	Tablet(iPad)		THR Registration v1.1	THR registration
637	Female	Your hip replacement pathway	00:30	30	MPL	Tablet(iPad)		THR Registration v1.1	THR registration
637	Female	South Tees Hip Guide	01:02	62	MPL	Tablet(iPad)		THR Registration v1.1	THR registration
637	Female	What is a total hip replacement?	00:15	15	MPL	Tablet(iPad)		THR Registration v1.1	THR registration
412	Male	How to use a walking frame	01:33	93	My Program	Phone(Android)		THR Peri -Operative JCUH	THR peri operative
412	Male	Using sticks on stairs	02:05	125	My Program	Phone(Android)		THR Peri -Operative JCUH	THR peri operative
412	Male	Walking with sticks (1.07 min)	01:32	92	My Program	Phone(Android)		THR Peri -Operative JCUH	THR peri operative
412	Male	How to get on and off the floor	05:03	303	My Program	Phone(Android)		THR Peri -Operative JCUH	THR peri operative
412	Male	Possible complications of infection after hip replacement surgery	01:30	90	My Program	Phone(Android)		THR Pre-assessment	THR pre assessment
412	Male	Possible complications and risks of hip replacement surgery	00:24	24	My Program	Phone(Android)		THR Pre-assessment	THR pre assessment
679	Female	Getting in and out of bed safely (2.07 min)	01:14	74	My Program	Phone(Android)		5 day lead in peri-op JCUH THR	THR peri operative
679	Female	Please complete this form to confirm you have read key hip information.	00:23	23	My Program	Phone(Android)		5 day lead in peri-op JCUH THR	THR peri operative
679	Female	Finding your way to the Surgical Admission Unit (JCUH)	00:53	53	My Program	Phone(Android)		5 day lead in peri-op JCUH THR	THR peri operative
679	Female	NJR Patient Hip Guide	00:11	11	My Program	Phone(Android)		THR Registration v1.1	THR registration
679	Female	Introducing Mr White	00:31	31	My Program	Phone(Android)		Mr White patients	THR registration
568	Male	Please complete your Key Health Information Questionnaire	09:55	595	Email	Computer		THR Pre-assessment v1.2	THR pre assessment
680	Female	What are the risks associated with having a hip replacement (10.43min)	10:55	655	My Program	Computer		THR Pre-assessment v1.2	THR registration
680	Female	What are the alternatives to a hip replacement (7.50min)	08:02	482	My Program	Computer		THR Pre-assessment v1.2	THR registration
679	Female	Ward routine	00:14	14	My Program	Phone(Android)		5 day lead in peri-op JCUH THR	THR peri operative
679	Female	How to use a walking frame	00:16	16	My Program	Phone(Android)		5 day lead in peri-op JCUH THR	THR peri operative
679	Female	NJR Patient Hip Guide	00:22	22	My Program	Phone(Android)		THR Registration v1.1	THR registration
679	Female	South Tees Hip Guide	00:09	9	My Program	Phone(Android)		THR Registration v1.1	THR registration
679	Female	What are the alternatives to a hip replacement (7.50min)	00:07	7	My Program	Phone(Android)		THR Registration v1.1	THR registration
679	Female	Why do I need a hip replacement? (3.37min)	00:56	56	My Program	Phone(Android)		THR Registration v1.1	THR registration
679	Female	Introducing Mr White	00:27	27	My Program	Phone(Android)		Mr White patients	THR registration
455	Male	Reducing the risk of blood clots (DVT)	00:53	53	My Program	Tablet(Android)		THR Peri -Operative Friarage	THR peri operative
455	Male	Wound Care (hips)	01:20	80	My Program	Tablet(Android)		THR Peri -Operative Friarage	THR peri operative
455	Male	Home from Hospital Service for North Yorkshire residents	01:09	69	My Program	Tablet(Android)		THR Peri -Operative Friarage	THR peri operative
455	Male	Information for your carer/support person	01:57	117	My Program	Tablet(Android)		THR Peri -Operative Friarage	THR peri operative
455	Male	Support for you during your joint replacement	00:44	44	My Program	Tablet(Android)		THR Peri -Operative Friarage	THR peri operative
412	Male	Why exercises are an important part of your recovery	01:06	66	My Program	Phone(Android)		THR Peri -Operative JCUH	THR peri operative
412	Male	Importance of managing your pain after your operation	02:57	177	My Program	Phone(Android)		THR Peri -Operative JCUH	THR peri operative
568	Male	What can I expect from my hip replacement	06:40	400	My Program	Phone(Android)		THR Pre-assessment v1.2	THR pre assessment
568	Male	What are the risks associated with having a hip replacement (10.43min)	04:47	287	My Program	Phone(Android)		THR Pre-assessment v1.2	THR pre assessment
568	Male	Possible complications of infection after hip replacement surgery	01:25	85	My Program	Phone(Android)		THR Pre-assessment v1.2	THR pre assessment
568	Male	Possible complications and risks of hip replacement surgery	09:20	560	My Program	Phone(Android)		THR Pre-assessment v1.2	THR pre assessment
568	Male	What are the alternatives to a hip replacement (7.50min)	07:49	469	My Program	Phone(Android)		THR Pre-assessment v1.2	THR pre assessment
568	Male	Why do I need a hip replacement? (3.37min)	03:57	237	My Program	Phone(Android)		THR Pre-assessment v1.2	THR pre assessment
568	Male	Your hip replacement pathway	02:16	136	My Program	Phone(Android)		THR Pre-assessment v1.2	THR pre assessment
568	Male	What is a total hip replacement?	03:12	192	My Program	Phone(Android)		THR Pre-assessment v1.2	THR pre assessment
569	Male	Please complete these hip surgery questionnaires today	03:55	235	MPL	Phone(Android)		THR Registration v1.1	THR registration
569	Male	Introducing Mr White	01:10	70	MPL	Phone(Android)		Mr White patients	THR registration
412	Male	Wound Care (hips)	01:31	91	My Program	Phone(Android)		THR Peri -Operative JCUH	THR peri operative
412	Male	Reducing the risk of blood clots (DVT)	01:27	87	My Program	Phone(Android)		THR Peri -Operative JCUH	THR peri operative
412	Male	Medication to protect you against blood clots or DVTs	03:26	206	My Program	Phone(Android)		THR Peri -Operative JCUH	THR peri operative
680	Female	Possible complications of infection after hip replacement surgery	01:18	78	My Program	Computer		THR Pre-assessment v1.2	THR registration
680	Female	Possible complications and risks of hip replacement surgery	05:10	310	My Program	Computer		THR Pre-assessment v1.2	THR registration
680	Female	Possible complications and risks of hip replacement surgery	06:53	413	My Program	Computer		THR Pre-assessment v1.2	THR registration
680	Female	Introducing Mr Wallace	00:55	55	My Program	Computer		Mr Wallace patients	THR registration
689	Male	Please complete these hip surgery questionnaires today	05:21	321	Alert Bell	Computer		THR Registration v1.1	THR registration
673	Female	Please complete these hip surgery questionnaires today	00:31	31	Alert Bell	Phone(iPhone)		THR Registration v1.1	THR registration
669	Female	NJR Patient Hip Guide	01:34	94	MPL	Tablet(iPad)		THR Registration v1.1	THR registration
413	Male	Support for you during your joint replacement	00:54	54	MPL	Computer		THR Peri -Operative JCUH	THR peri operative
499	Female	Physiotherapy after your hip operation	04:16	256	My Program	Tablet(Android)		THR Peri -Operative JCUH	THR peri operative
499	Female	Why exercises are an important part of your recovery	00:39	39	My Program	Tablet(Android)		THR Peri -Operative JCUH	THR peri operative
499	Female	Getting you ready for discharge	03:18	198	My Program	Tablet(Android)		THR Peri -Operative JCUH	THR peri operative
499	Female	Using sticks on stairs	02:18	138	My Program	Tablet(Android)		THR Peri -Operative JCUH	THR peri operative
499	Female	Walking with sticks (1.07 min)	02:00	120	My Program	Tablet(Android)		THR Peri -Operative JCUH	THR peri operative
499	Female	Walking with sticks (1.07 min)	02:20	140	My Program	Tablet(Android)		THR Peri -Operative JCUH	THR peri operative
689	Male	Your hip replacement pathway	00:48	48	My Program	Computer		THR Registration v1.1	THR registration
689	Male	What is a total hip replacement?	00:52	52	My Program	Computer		THR Registration v1.1	THR registration
689	Male	Welcome to your program (1.04min)	00:04	4	My Program	Computer		THR Registration v1.1	THR registration
600	Female	Measurements required to prepare your home (height tool)	00:05	5	My Program	Phone(iPhone)		THR Pre-assessment	THR pre assessment
600	Female	Measurements required to prepare your home (height tool)	00:35	35	My Program	Phone(iPhone)		THR Pre-assessment	THR pre assessment
600	Female	Measuring your furniture heights (2.21min)	00:06	6	My Program	Phone(iPhone)		THR Pre-assessment	THR pre assessment
600	Female	Will you need help after discharge?	00:06	6	My Program	Phone(iPhone)		THR Pre-assessment	THR pre assessment
600	Female	Will you need help after discharge?	02:22	142	My Program	Phone(iPhone)		THR Pre-assessment	THR pre assessment
600	Female	Measurements required to prepare your home (height tool)	00:21	21	My Program	Phone(iPhone)		THR Pre-assessment	THR pre assessment
499	Female	Walking with sticks (1.07 min)	00:45	45	My Program	Tablet(Android)		THR Peri -Operative JCUH	THR peri operative
499	Female	Ward routine	00:46	46	My Program	Tablet(Android)		THR Peri -Operative JCUH	THR peri operative
499	Female	How to use a walking frame	01:12	72	My Program	Tablet(Android)		THR Peri -Operative JCUH	THR peri operative
499	Female	How to use a walking frame	00:04	4	My Program	Tablet(Android)		THR Peri -Operative JCUH	THR peri operative
499	Female	How to use a walking frame	01:13	73	My Program	Tablet(Android)		THR Peri -Operative JCUH	THR peri operative
499	Female	What will happen on the morning of my operation	01:00	60	My Program	Tablet(Android)		THR Peri -Operative JCUH	THR peri operative
499	Female	What will happen on the day after my operation	00:57	57	My Program	Tablet(Android)		THR Peri -Operative JCUH	THR peri operative
499	Female	What will happen on the day after my operation	01:31	91	My Program	Tablet(Android)		THR Peri -Operative JCUH	THR peri operative
499	Female	What will happen on the day after my operation	00:10	10	My Program	Tablet(Android)		THR Peri -Operative JCUH	THR peri operative
499	Female	When will I be able to go home after my operation	01:57	117	My Program	Tablet(Android)		THR Peri -Operative JCUH	THR peri operative
499	Female	When will I be able to go home after my operation	02:14	134	My Program	Tablet(Android)		THR Peri -Operative JCUH	THR peri operative
568	Male	What is pre-assessment?	00:12	12	My Program	Phone(Android)		THR Pre-assessment v1.2	THR pre assessment
568	Male	What is pre-assessment?	01:30	90	My Program	Phone(Android)		THR Pre-assessment v1.2	THR pre assessment
568	Male	What will happen during my hip pre assessment clinic	05:39	339	My Program	Phone(Android)		THR Pre-assessment v1.2	THR pre assessment
679	Female	What is a total hip replacement?	00:41	41	My Program	Phone(Android)		THR Registration v1.1	THR registration
679	Female	Please complete these hip surgery questionnaires today	07:05	425	My Program	Phone(Android)		THR Registration v1.1	THR registration
680	Female	Measurements required to prepare your home (height tool)	12:30	750	Alert Bell	Computer		THR Pre-assessment v1.2	THR registration
680	Female	Will you need help after discharge?	02:06	126	Alert Bell	Computer		THR Pre-assessment v1.2	THR registration
680	Female	Please complete your Key Health Information Questionnaire	04:15	255	Alert Bell	Computer		THR Pre-assessment v1.2	THR registration
416	Male	Home from Hospital Service for North Yorkshire residents	00:30	30	My Program	Computer		THR Peri -Operative Friarage	THR peri operative
416	Male	Hambleton Community Car	00:54	54	My Program	Computer		THR Peri -Operative Friarage	THR peri operative
416	Male	Information for your carer/support person	00:19	19	My Program	Computer		THR Peri -Operative Friarage	THR peri operative
416	Male	Support for you during your joint replacement	00:13	13	My Program	Computer		THR Peri -Operative Friarage	THR peri operative
416	Male	Possible complications and risks of hip replacement surgery	00:02	2	My Program	Computer		THR Peri -Operative Friarage	THR peri operative
416	Male	Possible complications of infection after hip replacement surgery	01:49	109	My Program	Computer		THR Peri -Operative Friarage	THR peri operative
499	Female	Visiting times and information for visitors	00:23	23	My Program	Tablet(Android)		THR Peri -Operative JCUH	THR peri operative
499	Female	Introducing Mr White	00:24	24	MPL	Tablet(Android)		Mr White patients	THR registration
499	Female	What to wear when you are in hospital	00:05	5	My Program	Tablet(Android)		THR Peri -Operative JCUH	THR peri operative
499	Female	Visiting times and information for visitors	00:10	10	My Program	Tablet(Android)		THR Peri -Operative JCUH	THR peri operative
499	Female	Ward routine	00:18	18	My Program	Tablet(Android)		THR Peri -Operative JCUH	THR peri operative
499	Female	James Cook Campus Map & Landscape	02:10:12	7812	My Program	Tablet(Android)		THR Peri -Operative JCUH	THR peri operative
499	Female	Welcome to Ward 25 at JCUH (3.32 min)	00:15	15	My Program	Tablet(Android)		THR Peri -Operative JCUH	THR peri operative
499	Female	Car Park Map James Cook Hospital	00:24	24	My Program	Tablet(Android)		THR Peri -Operative JCUH	THR peri operative
499	Female	James Cook University Hospital - directions, maps, parking, phone numbers	00:20	20	My Program	Tablet(Android)		THR Peri -Operative JCUH	THR peri operative
499	Female	James Cook University Hospital - directions, maps, parking, phone numbers	00:30	30	My Program	Tablet(Android)		THR Peri -Operative JCUH	THR peri operative
499	Female	Welcome to Ward 25 at JCUH (3.32 min)	01:44	104	My Program	Tablet(Android)		THR Peri -Operative JCUH	THR peri operative
671	Male	NJR Patient Hip Guide	16:53	1013	My Program	Computer		THR Registration v1.1	THR registration
412	Male	What to bring to my pre-assessment clinic	01:04	64	My Program	Phone(Android)		THR Pre-assessment	THR pre assessment
412	Male	What should I wear to my pre-assessment clinic	01:24	84	My Program	Phone(Android)		THR Pre-assessment	THR pre assessment
676	Female	Please complete these hip surgery questionnaires today	06:27	387	Alert Bell	Tablet(iPad)		THR Registration v1.1	THR registration
676	Female	NJR Patient Hip Guide	00:34	34	My Program	Tablet(iPad)		THR Registration v1.1	THR registration
679	Female	Ward routine	00:14	14	My Program	Phone(Android)		5 day lead in peri-op JCUH THR	THR peri operative
679	Female	Your hip replacement pathway	00:14	14	My Program	Phone(Android)		THR Registration v1.1	THR registration
679	Female	Please complete these hip surgery questionnaires today	00:09	9	My Program	Phone(Android)		THR Registration v1.1	THR registration
679	Female	Welcome to your program (1.04min)	01:23	83	My Program	Phone(Android)		THR Registration v1.1	THR registration
679	Female	Getting on and off the toilet safely (1.05 min)	01:04	64	My Program	Phone(Android)		5 day lead in peri-op JCUH THR	THR peri operative
676	Female	NJR Patient Hip Guide	04:40	280	My Program	Tablet(iPad)		THR Registration v1.1	THR registration
679	Female	Please complete these hip surgery questionnaires today	00:14	14	My Program	Phone(Android)		THR Registration v1.1	THR registration
679	Female	Your hip replacement pathway	00:21	21	My Program	Phone(Android)		THR Registration v1.1	THR registration
679	Female	Welcome to your program (1.04min)	00:29	29	My Program	Phone(Android)		THR Registration v1.1	THR registration
679	Female	Visiting times and information for visitors	00:30	30	My Program	Phone(Android)		5 day lead in peri-op JCUH THR	THR peri operative
679	Female	When will I be able to go home after my operation	00:23	23	My Program	Phone(Android)		5 day lead in peri-op JCUH THR	THR peri operative
674	Female	Please complete these hip surgery questionnaires today	00:03	3	Forms	Tablet(iPad)		THR Registration v1.1	THR registration
563	Female	Welcome to your program (1.04min)	01:10	70	MPL	Computer		THR Registration v1.1	THR registration
563	Female	South Tees Hip Guide	04:10	250	MPL	Computer		THR Registration v1.1	THR registration
563	Female	Why do I need a hip replacement? (3.37min)	03:25	205	MPL	Computer		THR Registration v1.1	THR registration
455	Male	General advice for recovery after hip surgery	00:55	55	My Program	Tablet(Android)		THR Peri -Operative Friarage	THR peri operative
455	Male	Possible complications of infection after hip replacement surgery	00:15	15	My Program	Tablet(Android)		THR Pre-assessment	THR pre assessment
563	Female	Your hip replacement pathway	01:24	84	MPL	Computer		THR Registration v1.1	THR registration
455	Male	Possible complications and risks of hip replacement surgery	00:30	30	My Program	Tablet(Android)		THR Pre-assessment	THR pre assessment
455	Male	Do I need to stop my medications prior to surgery	00:04	4	My Program	Tablet(Android)		THR Peri -Operative Friarage	THR peri operative
455	Male	What are the alternatives to a hip replacement (7.50min)	00:06	6	My Program	Tablet(Android)		THR Pre-assessment	THR pre assessment
455	Male	What are the risks associated with having a hip replacement (10.43min)	00:07	7	My Program	Tablet(Android)		THR Pre-assessment	THR pre assessment
637	Female	Why do I need a hip replacement? (3.37min)	00:04	4	MPL	Tablet(iPad)		THR Registration v1.1	THR registration
637	Female	Why do I need a hip replacement? (3.37min)	00:21	21	MPL	Tablet(iPad)		THR Registration v1.1	THR registration
637	Female	Why do I need a hip replacement? (3.37min)	00:05	5	MPL	Tablet(iPad)		THR Registration v1.1	THR registration
637	Female	Why do I need a hip replacement? (3.37min)	00:55	55	MPL	Tablet(iPad)		THR Registration v1.1	THR registration
637	Female	Why do I need a hip replacement? (3.37min)	00:05	5	MPL	Tablet(iPad)		THR Registration v1.1	THR registration
637	Female	Welcome to your program (1.04min)	00:05	5	MPL	Tablet(iPad)		THR Peri -Operative Friarage v1.2	THR peri operative
637	Female	Welcome to your program (1.04min)	00:10	10	MPL	Tablet(iPad)		THR Registration v1.1	THR registration
637	Female	Why do I need a hip replacement? (3.37min)	00:50	50	MPL	Tablet(iPad)		THR Registration v1.1	THR registration
637	Female	Why do I need a hip replacement? (3.37min)	00:10	10	MPL	Tablet(iPad)		THR Registration v1.1	THR registration
637	Female	What are the alternatives to a hip replacement (7.50min)	00:05	5	MPL	Tablet(iPad)		THR Registration v1.1	THR registration
637	Female	Why do I need a hip replacement? (3.37min)	00:34	34	MPL	Tablet(iPad)		THR Registration v1.1	THR registration
637	Female	Do I need to stop my medications prior to surgery	00:24	24	MPL	Tablet(iPad)		THR Peri -Operative Friarage v1.2	THR peri operative
499	Female	Welcome to Ward 25 at JCUH (3.32 min)	00:19	19	My Program	Tablet(Android)		THR Peri -Operative JCUH	THR peri operative
499	Female	Welcome to Ward 25 at JCUH (3.32 min)	00:14	14	My Program	Tablet(Android)		THR Peri -Operative JCUH	THR peri operative
499	Female	Welcome to Ward 25 at JCUH (3.32 min)	03:40	220	My Program	Tablet(Android)		THR Peri -Operative JCUH	THR peri operative
499	Female	What not to bring to hospital	00:27	27	My Program	Tablet(Android)		THR Peri -Operative JCUH	THR peri operative
499	Female	What to bring to hospital	00:39	39	My Program	Tablet(Android)		THR Peri -Operative JCUH	THR peri operative
499	Female	Ward routine	01:57	117	My Program	Tablet(Android)		THR Peri -Operative JCUH	THR peri operative
499	Female	What to wear when you are in hospital	01:04	64	My Program	Tablet(Android)		THR Peri -Operative JCUH	THR peri operative
499	Female	Visiting times and information for visitors	00:59	59	My Program	Tablet(Android)		THR Peri -Operative JCUH	THR peri operative
499	Female	Who will I meet during my stay in hospital	00:33	33	My Program	Tablet(Android)		THR Peri -Operative JCUH	THR peri operative
499	Female	Welcome to Ward 25 at JCUH (3.32 min)	01:30	90	My Program	Tablet(Android)		THR Peri -Operative JCUH	THR peri operative
499	Female	Physiotherapy after your hip operation	02:20	140	My Program	Tablet(Android)		THR Peri -Operative JCUH	THR peri operative
499	Female	Physiotherapy after your hip operation	00:14	14	My Program	Tablet(Android)		THR Peri -Operative JCUH	THR peri operative
600	Female	Things to think about before surgery	00:05	5	My Program	Phone(iPhone)		THR Pre-assessment	THR pre assessment
600	Female	Managing your health prior to surgery	00:01	1	My Program	Phone(iPhone)		THR Pre-assessment	THR pre assessment
600	Female	Managing your health prior to surgery	00:15	15	My Program	Phone(iPhone)		THR Pre-assessment	THR pre assessment
600	Female	Why stop smoking before joint replacement?	00:02	2	My Program	Phone(iPhone)		THR Pre-assessment	THR pre assessment
600	Female	The risks of being over weight before joint replacement	00:20	20	My Program	Phone(iPhone)		THR Pre-assessment	THR pre assessment
600	Female	Please complete your Key Health Information Questionnaire	02:14	134	My Program	Phone(iPhone)		THR Pre-assessment	THR pre assessment
669	Female	Please complete these hip surgery questionnaires today	00:30	30	MPL	Computer		THR Registration v1.1	THR registration
669	Female	Welcome to your program (1.04min)	00:09	9	MPL	Computer		THR Registration v1.1	THR registration
412	Male	Information for your carer/support person	02:38	158	My Program	Phone(Android)		THR Peri -Operative JCUH	THR peri operative
412	Male	Support for you during your joint replacement	01:04	64	My Program	Phone(Android)		THR Peri -Operative JCUH	THR peri operative
412	Male	Possible complications of infection after hip replacement surgery	00:57	57	My Program	Phone(Android)		THR Peri -Operative JCUH	THR peri operative
412	Male	Possible complications and risks of hip replacement surgery	03:01	181	My Program	Phone(Android)		THR Peri -Operative JCUH	THR peri operative
674	Female	Please complete these hip surgery questionnaires today	07:24	444	Email	Tablet(iPad)		THR Registration v1.1	THR registration
499	Female	James Cook Campus Map & Landscape	00:27	27	My Program	Tablet(Android)		THR Peri -Operative JCUH	THR peri operative
499	Female	Car Park Map James Cook Hospital	00:22	22	My Program	Tablet(Android)		THR Peri -Operative JCUH	THR peri operative
499	Female	James Cook University Hospital - directions, maps, parking, phone numbers	01:12	72	My Program	Tablet(Android)		THR Peri -Operative JCUH	THR peri operative
636	Female	Welcome to your program (1.04min)	00:49	49	MPL	Tablet(Android)		THR Registration v1.1	THR registration
442	Male	Please complete your Key Health Information Questionnaire	00:10	10	MPL	Tablet(iPad)		THR Pre-assessment	THR pre assessment
413	Male	General advice for recovery after hip surgery	15:04	904	My Program	Computer		THR Peri -Operative JCUH	THR peri operative
412	Male	Why give your consent to the National Joint Registry	01:00	60	My Program	Computer		THR Pre-assessment	THR pre assessment
412	Male	Do I need to stop my medications prior to surgery	00:48	48	My Program	Computer		THR Peri -Operative JCUH	THR peri operative
412	Male	What will happen during my hip pre assessment clinic	01:45	105	My Program	Computer		THR Pre-assessment	THR pre assessment
412	Male	What to bring to my pre-assessment clinic	00:57	57	My Program	Computer		THR Pre-assessment	THR pre assessment
412	Male	What should I wear to my pre-assessment clinic	00:54	54	My Program	Computer		THR Pre-assessment	THR pre assessment
412	Male	Measurements required to prepare your home (height tool)	00:06	6	My Program	Computer		THR Pre-assessment	THR pre assessment
412	Male	General advice for recovery after hip surgery	11:25	685	My Program	Computer		THR Peri -Operative JCUH	THR peri operative
412	Male	Measurements required to prepare your home (height tool)	00:20	20	My Program	Computer		THR Pre-assessment	THR pre assessment
671	Male	Please complete these hip surgery questionnaires today	03:37	217	Email	Computer		THR Registration v1.1	THR registration
671	Male	Please complete these hip surgery questionnaires today	00:24	24	My Program	Computer		THR Registration v1.1	THR registration
669	Female	What are the alternatives to a hip replacement (7.50min)	01:20	80	My Program	Computer		THR Registration v1.1	THR registration
669	Female	What is a total hip replacement?	01:20	80	My Program	Computer		THR Registration v1.1	THR registration
669	Female	Your hip replacement pathway	01:20	80	My Program	Computer		THR Registration v1.1	THR registration
669	Female	Your hip replacement pathway	01:50	110	My Program	Computer		THR Registration v1.1	THR registration
669	Female	What are the alternatives to a hip replacement (7.50min)	01:55	115	My Program	Computer		THR Registration v1.1	THR registration
669	Female	What is a total hip replacement?	01:55	115	My Program	Computer		THR Registration v1.1	THR registration
669	Female	South Tees Hip Guide	01:59	119	My Program	Computer		THR Registration v1.1	THR registration
675	Female	Please complete these hip surgery questionnaires today	04:20	260	Email	Tablet(iPad)		THR Registration v1.1	THR registration
669	Female	What is a total hip replacement?	07:45	465	My Program	Computer		THR Registration v1.1	THR registration
669	Female	Your hip replacement pathway	07:50	470	My Program	Computer		THR Registration v1.1	THR registration
669	Female	What are the alternatives to a hip replacement (7.50min)	07:53	473	My Program	Computer		THR Registration v1.1	THR registration
669	Female	What is a total hip replacement?	04:25	265	My Program	Computer		THR Registration v1.1	THR registration
669	Female	Your hip replacement pathway	04:25	265	My Program	Computer		THR Registration v1.1	THR registration
669	Female	Why do I need a hip replacement? (3.37min)	04:31	271	My Program	Computer		THR Registration v1.1	THR registration
669	Female	Your hip replacement pathway	00:39	39	My Program	Computer		THR Registration v1.1	THR registration
669	Female	Introducing Mr Gray	00:46	46	My Program	Computer		Mr Gray patients	THR registration
669	Female	Your hip replacement pathway	00:40	40	My Program	Computer		THR Registration v1.1	THR registration
669	Female	What is a total hip replacement?	00:45	45	My Program	Computer		THR Registration v1.1	THR registration
669	Female	What is a total hip replacement?	06:19	379	My Program	Computer		THR Registration v1.1	THR registration
669	Female	Your hip replacement pathway	06:20	380	My Program	Computer		THR Registration v1.1	THR registration
669	Female	What is a total hip replacement?	00:40	40	My Program	Computer		THR Registration v1.1	THR registration
669	Female	Your hip replacement pathway	00:40	40	My Program	Computer		THR Registration v1.1	THR registration
669	Female	What is a total hip replacement?	00:05	5	My Program	Computer		THR Registration v1.1	THR registration
669	Female	What is a total hip replacement?	00:30	30	My Program	Computer		THR Registration v1.1	THR registration
669	Female	What is a total hip replacement?	00:20	20	My Program	Computer		THR Registration v1.1	THR registration
669	Female	Your hip replacement pathway	01:05	65	My Program	Computer		THR Registration v1.1	THR registration
669	Female	What is a total hip replacement?	00:30	30	My Program	Computer		THR Registration v1.1	THR registration
669	Female	Your hip replacement pathway	00:30	30	My Program	Computer		THR Registration v1.1	THR registration
669	Female	What is a total hip replacement?	00:15	15	My Program	Computer		THR Registration v1.1	THR registration
669	Female	Your hip replacement pathway	00:15	15	My Program	Computer		THR Registration v1.1	THR registration
669	Female	Please complete these hip surgery questionnaires today	00:15	15	My Program	Computer		THR Registration v1.1	THR registration
669	Female	What is a total hip replacement?	01:05	65	My Program	Computer		THR Registration v1.1	THR registration
669	Female	Your hip replacement pathway	01:11	71	My Program	Computer		THR Registration v1.1	THR registration
669	Female	What is a total hip replacement?	00:05	5	My Program	Computer		THR Registration v1.1	THR registration
669	Female	What is a total hip replacement?	01:07	67	My Program	Computer		THR Registration v1.1	THR registration
669	Female	Please complete these hip surgery questionnaires today	01:00	60	Forms	Computer		THR Registration v1.1	THR registration
669	Female	Please complete these hip surgery questionnaires today	05:50	350	Forms	Computer		THR Registration v1.1	THR registration
671	Male	Please complete these hip surgery questionnaires today	00:05	5	My Program	Computer		THR Registration v1.1	THR registration
671	Male	Please complete these hip surgery questionnaires today	00:12	12	My Program	Computer		THR Registration v1.1	THR registration
671	Male	Please complete these hip surgery questionnaires today	01:05	65	My Program	Computer		THR Registration v1.1	THR registration
671	Male	Your hip replacement pathway	00:44	44	My Program	Computer		THR Registration v1.1	THR registration
671	Male	What is a total hip replacement?	01:47	107	My Program	Computer		THR Registration v1.1	THR registration
671	Male	Welcome to your program (1.04min)	01:56	116	My Program	Computer		THR Registration v1.1	THR registration
671	Male	Please complete these hip surgery questionnaires today	06:23	383	Email	Computer		THR Registration v1.1	THR registration
412	Male	Measurements required to prepare your home (height tool)	00:25	25	Email	Computer		THR Pre-assessment	THR pre assessment
412	Male	Measurements required to prepare your home (height tool)	09:26	566	Email	Computer		THR Pre-assessment	THR pre assessment
455	Male	What are the risks associated with having a hip replacement (10.43min)	00:38	38	My Program	Tablet(Android)		THR Peri -Operative Friarage	THR peri operative
455	Male	Cancellations	00:04	4	My Program	Tablet(Android)		THR Peri -Operative Friarage	THR peri operative
455	Male	Cancellations	01:09	69	My Program	Tablet(Android)		THR Peri -Operative Friarage	THR peri operative
674	Female	What are the alternatives to a hip replacement (7.50min)	00:31	31	My Program	Tablet(iPad)		THR Registration v1.1	THR registration
674	Female	Introducing Mr Jameson	01:37	97	My Program	Tablet(iPad)		Mr Jameson patients	THR registration
674	Female	Please complete these hip surgery questionnaires today	00:54	54	My Program	Tablet(iPad)		THR Registration v1.1	THR registration
416	Male	Welcome to your program (1.04min)	01:40	100	My Program	Computer		THR Peri -Operative Friarage	THR peri operative
416	Male	Cancellations	01:45	105	My Program	Computer		THR Peri -Operative Friarage	THR peri operative
416	Male	Welcome to your program (1.04min)	00:10	10	My Program	Computer		THR Peri -Operative Friarage	THR peri operative
416	Male	Welcome to your program (1.04min)	00:10	10	My Program	Computer		THR Peri -Operative Friarage	THR peri operative
416	Male	What are the alternatives to a hip replacement (7.50min)	00:14	14	My Program	Computer		THR Peri -Operative Friarage	THR peri operative
416	Male	Welcome to your program (1.04min)	00:05	5	My Program	Computer		THR Peri -Operative Friarage	THR peri operative
416	Male	Welcome to your program (1.04min)	00:05	5	My Program	Computer		THR Peri -Operative Friarage	THR peri operative
416	Male	Welcome to your program (1.04min)	00:05	5	My Program	Computer		THR Peri -Operative Friarage	THR peri operative
416	Male	Part three of your South Tees Hospitals program starts tomorrow	01:08	68	My Program	Computer		THR Peri -Operative Friarage	THR peri operative
416	Male	What is a total hip replacement?	01:07	67	My Program	Computer		THR Peri -Operative Friarage	THR peri operative
412	Male	Measurements required to prepare your home (height tool)	01:05	65	My Program	Computer		THR Pre-assessment	THR pre assessment
412	Male	Measuring your furniture heights (2.21min)	02:48	168	My Program	Computer		THR Pre-assessment	THR pre assessment
412	Male	Will you need help after discharge?	03:23	203	My Program	Computer		THR Pre-assessment	THR pre assessment
412	Male	What are the risks associated with having a hip replacement (10.43min)	00:51	51	My Program	Computer		THR Peri -Operative JCUH	THR peri operative
412	Male	Cancellations	00:58	58	My Program	Computer		THR Peri -Operative JCUH	THR peri operative
412	Male	Introducing the Occupational Therapy Service (2.48min)	03:00	180	My Program	Computer		THR Pre-assessment	THR pre assessment
636	Female	Please complete your Key Health Information Questionnaire	00:30	30	Email	Tablet(Android)		3 day lead in THR pre-assessment v1.1	THR pre assessment
636	Female	What are the alternatives to a hip replacement (7.50min)	00:05	5	My Program	Tablet(Android)		3 day lead in THR pre-assessment v1.1	THR pre assessment
636	Female	What are the alternatives to a hip replacement (7.50min)	00:03	3	My Program	Tablet(Android)		3 day lead in THR pre-assessment v1.1	THR pre assessment
636	Female	Please complete your Key Health Information Questionnaire	03:31	211	Email	Tablet(Android)		3 day lead in THR pre-assessment v1.1	THR pre assessment
412	Male	Introducing the Occupational Therapy Service (2.48min)	01:22	82	My Program	Phone(Android)		THR Pre-assessment	THR pre assessment
412	Male	Helpful advice from your Occupational Therapist	03:03	183	My Program	Phone(Android)		THR Pre-assessment	THR pre assessment
412	Male	What are the alternatives to a hip replacement (7.50min)	00:24	24	My Program	Phone(Android)		THR Peri -Operative JCUH	THR peri operative
412	Male	What is a total hip replacement?	00:39	39	My Program	Phone(Android)		THR Peri -Operative JCUH	THR peri operative
412	Male	Welcome to your program (1.04min)	01:47	107	My Program	Phone(Android)		THR Peri -Operative JCUH	THR peri operative
412	Male	Information for your carer/support person	05:23	323	My Program	Phone(Android)		THR Pre-assessment	THR pre assessment
412	Male	Things to think about before surgery	01:24	84	My Program	Phone(Android)		THR Pre-assessment	THR pre assessment
455	Male	Measurements required to prepare your home (height tool)	01:39	99	My Program	Tablet(Android)		THR Pre-assessment	THR pre assessment
455	Male	Measurements required to prepare your home (height tool)	00:05	5	My Program	Computer		THR Pre-assessment	THR pre assessment
455	Male	Measurements required to prepare your home (height tool)	04:20	260	My Program	Computer		THR Pre-assessment	THR pre assessment
455	Male	Measuring your furniture heights (2.21min)	00:05	5	My Program	Computer		THR Pre-assessment	THR pre assessment
598	Female	What are the alternatives to a hip replacement (7.50min)	00:22	22	My Program	Computer		THR Pre-assessment	THR pre assessment
598	Female	What are the risks associated with having a hip replacement (10.43min)	00:32	32	My Program	Computer		THR Pre-assessment	THR pre assessment
598	Female	Possible complications of infection after hip replacement surgery	01:35	95	My Program	Computer		THR Pre-assessment	THR pre assessment
598	Female	Possible complications and risks of hip replacement surgery	02:29	149	My Program	Computer		THR Pre-assessment	THR pre assessment
499	Female	How to use a walking frame	01:24	84	My Program	Tablet(Android)		THR Peri -Operative JCUH	THR peri operative
499	Female	Using sticks on stairs	03:00	180	My Program	Tablet(Android)		THR Peri -Operative JCUH	THR peri operative
499	Female	What will happen to me in the anaesthetic room before surgery	03:01	181	My Program	Tablet(Android)		THR Peri -Operative JCUH	THR peri operative
499	Female	What will happen on the morning of my operation	06:31	391	My Program	Tablet(Android)		THR Peri -Operative JCUH	THR peri operative
499	Female	Walking with sticks (1.07 min)	01:26	86	My Program	Tablet(Android)		THR Peri -Operative JCUH	THR peri operative
499	Female	Finding your way to the Surgical Admission Unit (JCUH)	00:47	47	My Program	Tablet(Android)		THR Peri -Operative JCUH	THR peri operative
499	Female	Finding your way to Ward 25 at JCUH	00:59	59	My Program	Tablet(Android)		THR Peri -Operative JCUH	THR peri operative
499	Female	Why exercises are an important part of your recovery	01:00	60	My Program	Tablet(Android)		THR Peri -Operative JCUH	THR peri operative
499	Female	Importance of managing your pain after your operation	03:39	219	My Program	Tablet(Android)		THR Peri -Operative JCUH	THR peri operative
599	Female	What are the risks associated with having a hip replacement (10.43min)	00:02	2	My Program	Phone(iPhone)		THR Pre-assessment	THR pre assessment
599	Female	What are the alternatives to a hip replacement (7.50min)	00:25	25	My Program	Phone(iPhone)		THR Pre-assessment	THR pre assessment
599	Female	What are the risks associated with having a hip replacement (10.43min)	02:05	125	My Program	Phone(iPhone)		THR Pre-assessment	THR pre assessment
412	Male	Please complete your Key Health Information Questionnaire	06:41	401	My Program	Phone(Android)		THR Pre-assessment	THR pre assessment
412	Male	The risks of being over weight before joint replacement	01:40	100	My Program	Phone(Android)		THR Pre-assessment	THR pre assessment
412	Male	Why stop smoking before joint replacement?	01:21	81	My Program	Phone(Android)		THR Pre-assessment	THR pre assessment
412	Male	Managing your health prior to surgery	01:47	107	My Program	Phone(Android)		THR Pre-assessment	THR pre assessment
637	Female	Please complete these hip surgery questionnaires today	00:31	31	Email	Tablet(iPad)		THR Registration v1.1	THR registration
637	Female	Please complete these hip surgery questionnaires today	04:00	240	Email	Tablet(iPad)		THR Registration v1.1	THR registration
455	Male	Measurements required to prepare your home (height tool)	05:52	352	My Program	Tablet(Android)		THR Pre-assessment	THR pre assessment
455	Male	Bringing a support person to your appointments	00:15	15	My Program	Tablet(Android)		THR Pre-assessment	THR pre assessment
455	Male	Will you need help after discharge?	03:01	181	My Program	Tablet(Android)		THR Pre-assessment	THR pre assessment
455	Male	Helpful advice from your Occupational Therapist	01:49	109	My Program	Tablet(Android)		THR Pre-assessment	THR pre assessment
455	Male	Bringing a support person to your appointments	00:10	10	My Program	Tablet(Android)		THR Pre-assessment	THR pre assessment
455	Male	What will happen during my hip pre assessment clinic	01:42	102	My Program	Tablet(Android)		THR Pre-assessment	THR pre assessment
455	Male	What to bring to my pre-assessment clinic	01:19	79	My Program	Tablet(Android)		THR Pre-assessment	THR pre assessment
455	Male	What should I wear to my pre-assessment clinic	01:02	62	My Program	Tablet(Android)		THR Pre-assessment	THR pre assessment
455	Male	Information for your carer/support person	01:05	65	My Program	Tablet(Android)		THR Pre-assessment	THR pre assessment
455	Male	Things to think about before surgery	00:40	40	My Program	Tablet(Android)		THR Pre-assessment	THR pre assessment
455	Male	Part two of your South Tees Hospital program starts tomorrow	00:28	28	My Program	Tablet(Android)		THR Pre-assessment	THR pre assessment
455	Male	Please complete your Key Health Information Questionnaire	06:12	372	My Program	Tablet(Android)		THR Pre-assessment	THR pre assessment
642	Female	What are the alternatives to a hip replacement (7.50min)	00:02	2	My Program	Phone(Android)		THR Registration v1.1	THR registration
642	Female	Why do I need a hip replacement? (3.37min)	00:02	2	My Program	Phone(Android)		THR Registration v1.1	THR registration
642	Female	Introducing Mr Hopcroft	00:10	10	My Program	Phone(Android)		Mr Hopcroft patients	THR registration
642	Female	Your hip replacement pathway	00:47	47	My Program	Phone(Android)		THR Registration v1.1	THR registration
642	Female	What is a total hip replacement?	00:02	2	My Program	Phone(Android)		THR Registration v1.1	THR registration
642	Female	Welcome to your program (1.04min)	00:07	7	My Program	Phone(Android)		THR Registration v1.1	THR registration
642	Female	Your hip replacement pathway	00:10	10	My Program	Phone(Android)		THR Registration v1.1	THR registration
413	Male	Measurements required to prepare your home (height tool)	16:30	990	Email	Computer		3 day lead in THR pre-assessment v1.1	THR pre assessment
642	Female	Please complete these hip surgery questionnaires today	00:30	30	Email	Phone(Android)		THR Registration v1.1	THR registration
642	Female	Please complete these hip surgery questionnaires today	00:06	6	Email	Phone(Android)		THR Registration v1.1	THR registration
642	Female	Please complete these hip surgery questionnaires today	00:10	10	Email	Phone(Android)		THR Registration v1.1	THR registration
413	Male	Please complete your Key Health Information Questionnaire	03:44	224	Email	Computer		3 day lead in THR pre-assessment v1.1	THR pre assessment
413	Male	The risks of being over weight before joint replacement	02:53	173	My Program	Computer		3 day lead in THR pre-assessment v1.1	THR pre assessment
543	Female	Introducing Mr Webb	01:59	119	MPL	Computer		Mr Webb patients	THR registration
412	Male	What are the alternatives to a hip replacement (7.50min)	00:16	16	My Program	Phone(Android)		THR Pre-assessment	THR pre assessment
412	Male	Why do I need a hip replacement? (3.37min)	03:44	224	My Program	Phone(Android)		THR Pre-assessment	THR pre assessment
412	Male	Your hip replacement pathway	00:54	54	My Program	Phone(Android)		THR Pre-assessment	THR pre assessment
412	Male	What is a total hip replacement?	00:49	49	My Program	Phone(Android)		THR Pre-assessment	THR pre assessment
412	Male	What is pre-assessment?	00:45	45	My Program	Phone(Android)		THR Pre-assessment	THR pre assessment
412	Male	What are the risks associated with having a hip replacement (10.43min)	04:04	244	My Program	Phone(Android)		THR Pre-assessment	THR pre assessment
412	Male	Possible complications of infection after hip replacement surgery	03:51	231	My Program	Phone(Android)		THR Pre-assessment	THR pre assessment
412	Male	Possible complications and risks of hip replacement surgery	00:03	3	My Program	Phone(Android)		THR Pre-assessment	THR pre assessment
412	Male	Possible complications and risks of hip replacement surgery	11:15	675	My Program	Phone(Android)		THR Pre-assessment	THR pre assessment
412	Male	What can I expect from my hip replacement	00:17	17	My Program	Phone(Android)		THR Pre-assessment	THR pre assessment
412	Male	What can I expect from my hip replacement	04:10	250	My Program	Phone(Android)		THR Pre-assessment	THR pre assessment
499	Female	Information for your carer/support person	14:22	862	My Program	Tablet(Android)		THR Peri -Operative JCUH	THR peri operative
413	Male	Your hip replacement pathway	01:24	84	MPL	Computer		THR Registration	THR r
499	Female	Support for you during your joint replacement	01:53	113	My Program	Tablet(Android)		THR Peri -Operative JCUH	THR peri operative
499	Female	Information for your carer/support person	00:04	4	My Program	Tablet(Android)		THR Peri -Operative JCUH	THR peri operative
518	Female	Information for your carer/support person	08:21	501	My Program	Computer		THR Pre-assessment	THR pre assessment
518	Female	Congratulations you have completed the second part of your South Tees programme - what's next.	01:30	90	My Program	Computer		THR Pre-assessment	THR pre assessment
642	Female	Your hip replacement pathway	00:04	4	My Program	Phone(Android)		THR Registration v1.1	THR registration
642	Female	Please complete these hip surgery questionnaires today	02:58	178	My Program	Phone(Android)		THR Registration v1.1	THR registration
488	Female	Why give your consent to the National Joint Registry	00:18	18	My Program	Computer		THR Pre-assessment	THR pre assessment
488	Female	What will happen during my hip pre assessment clinic	01:05	65	My Program	Computer		THR Pre-assessment	THR pre assessment
488	Female	Measurements required to prepare your home (height tool)	01:05	65	My Program	Computer		THR Pre-assessment	THR pre assessment
488	Female	Measurements required to prepare your home (height tool)	35:46	2146	My Program	Computer		THR Pre-assessment	THR pre assessment
488	Female	Will you need help after discharge?	00:06	6	My Program	Computer		THR Pre-assessment	THR pre assessment
488	Female	Measuring your furniture heights (2.21min)	02:41	161	My Program	Computer		THR Pre-assessment	THR pre assessment
488	Female	Will you need help after discharge?	04:55	295	My Program	Computer		THR Pre-assessment	THR pre assessment
412	Male	What will happen during my hip pre assessment clinic	00:02	2	My Program	Phone(Android)		THR Pre-assessment	THR pre assessment
412	Male	What will happen during my hip pre assessment clinic	02:35	155	My Program	Phone(Android)		THR Pre-assessment	THR pre assessment
412	Male	What is pre-assessment?	02:18	138	My Program	Phone(Android)		THR Pre-assessment	THR pre assessment
598	Female	Measurements required to prepare your home (height tool)	02:10	130	My Program	Computer		THR Pre-assessment	THR pre assessment
598	Female	Measuring your furniture heights (2.21min)	00:15	15	My Program	Computer		THR Pre-assessment	THR pre assessment
425	Female	Possible complications of infection after hip replacement surgery	00:02	2	My Program	Tablet(iPad)		THR Peri -Operative JCUH	THR peri operative
425	Female	Possible complications and risks of hip replacement surgery	01:00	60	My Program	Tablet(iPad)		THR Peri -Operative JCUH	THR peri operative
425	Female	Introducing the Occupational Therapy Service (2.48min)	01:35	95	My Program	Tablet(iPad)		THR Pre-assessment	THR pre assessment
425	Female	Helpful advice from your Occupational Therapist	00:53	53	My Program	Tablet(iPad)		THR Pre-assessment	THR pre assessment
425	Female	Possible complications of infection after hip replacement surgery	03:05	185	My Program	Tablet(iPad)		THR Peri -Operative JCUH	THR peri operative
425	Female	Helpful advice from your Occupational Therapist	02:12	132	My Program	Tablet(iPad)		THR Pre-assessment	THR pre assessment
572	Female	Please complete these hip surgery questionnaires today	00:13	13	MPL	Computer		THR Registration v1.1	THR registration
572	Female	Please complete these hip surgery questionnaires today	00:22	22	MPL	Computer		THR Registration v1.1	THR registration
572	Female	NJR Patient Hip Guide	00:15	15	MPL	Computer		THR Registration v1.1	THR registration
572	Female	Introducing Mr Webb	01:50	110	MPL	Computer		Mr Webb patients	THR registration
599	Female	Measurements required to prepare your home (height tool)	00:14	14	Email	Computer		THR Pre-assessment	THR pre assessment
599	Female	Please complete these hip surgery questionnaires today	00:11	11	Email	Computer		THR Registration v1.1	THR registration
599	Female	Please complete these hip surgery questionnaires today	09:53	593	Email	Computer		THR Registration v1.1	THR registration
598	Female	What should I wear to my pre-assessment clinic	00:30	30	My Program	Phone(iPhone)		THR Pre-assessment	THR pre assessment
598	Female	What to bring to my pre-assessment clinic	00:09	9	My Program	Computer		THR Pre-assessment	THR pre assessment
598	Female	What should I wear to my pre-assessment clinic	00:10	10	My Program	Computer		THR Pre-assessment	THR pre assessment
598	Female	What to bring to my pre-assessment clinic	00:14	14	My Program	Computer		THR Pre-assessment	THR pre assessment
598	Female	What should I wear to my pre-assessment clinic	00:10	10	My Program	Computer		THR Pre-assessment	THR pre assessment
598	Female	What to bring to my pre-assessment clinic	00:35	35	My Program	Computer		THR Pre-assessment	THR pre assessment
598	Female	What should I wear to my pre-assessment clinic	00:29	29	My Program	Computer		THR Pre-assessment	THR pre assessment
598	Female	South Tees Hip Guide	10:40	640	My Program	Computer		THR Registration v1.1	THR registration
598	Female	Why give your consent to the National Joint Registry	00:21	21	My Program	Computer		THR Pre-assessment	THR pre assessment
599	Female	Please complete your Key Health Information Questionnaire	02:26	146	Alert Bell	Phone(iPhone)		THR Pre-assessment	THR pre assessment
488	Female	Please complete your Key Health Information Questionnaire	00:31	31	Forms	Computer		THR Pre-assessment	THR pre assessment
488	Female	What to bring to my pre-assessment clinic	00:29	29	My Program	Computer		THR Pre-assessment	THR pre assessment
488	Female	What should I wear to my pre-assessment clinic	00:51	51	My Program	Computer		THR Pre-assessment	THR pre assessment
499	Female	Do I need to stop my medications prior to surgery	02:03	123	My Program	Tablet(Android)		THR Peri -Operative JCUH	THR peri operative
499	Female	The risks of being over weight before joint replacement	02:10	130	MPL	Tablet(Android)		THR Pre-assessment	THR pre assessment
499	Female	Do I need to stop my medications prior to surgery	00:53	53	My Program	Tablet(Android)		THR Peri -Operative JCUH	THR peri operative
465	Female	What are the alternatives to a hip replacement (7.50min)	08:05	485	My Program	Tablet(Android)		THR Pre-assessment	THR pre assessment
465	Female	What are the risks associated with having a hip replacement (10.43min)	10:59	659	My Program	Tablet(Android)		THR Pre-assessment	THR pre assessment
465	Female	Possible complications of infection after hip replacement surgery	01:58	118	My Program	Tablet(Android)		THR Pre-assessment	THR pre assessment
465	Female	Possible complications and risks of hip replacement surgery	07:02	422	My Program	Tablet(Android)		THR Pre-assessment	THR pre assessment
599	Female	Measurements required to prepare your home (height tool)	01:12	72	Email	Phone(iPhone)		THR Pre-assessment	THR pre assessment
599	Female	What to bring to my pre-assessment clinic	00:52	52	My Program	Phone(iPhone)		THR Pre-assessment	THR pre assessment
599	Female	What should I wear to my pre-assessment clinic	01:00	60	My Program	Phone(iPhone)		THR Pre-assessment	THR pre assessment
518	Female	What are the alternatives to a hip replacement (7.50min)	03:48	228	My Program	Computer		THR Pre-assessment	THR pre assessment
518	Female	What are the risks associated with having a hip replacement (10.43min)	03:05	185	My Program	Computer		THR Pre-assessment	THR pre assessment
518	Female	What are the risks associated with having a hip replacement (10.43min)	02:54	174	My Program	Computer		THR Pre-assessment	THR pre assessment
425	Female	Please complete your Key Health Information Questionnaire	02:51	171	Email	Tablet(iPad)		THR Pre-assessment	THR pre assessment
521	Female	Please complete these hip surgery questionnaires today	00:59	59	Forms	Computer		THR Registration v1.1	THR registration
425	Female	General advice for recovery after hip surgery	01:50	110	My Program	Tablet(iPad)		THR Peri -Operative JCUH	THR peri operative
425	Female	What can I expect from my hip replacement	06:29	389	My Program	Tablet(iPad)		THR Pre-assessment	THR pre assessment
599	Female	What to bring to my pre-assessment clinic	02:20	140	My Program	Phone(iPhone)		THR Pre-assessment	THR pre assessment
599	Female	What should I wear to my pre-assessment clinic	00:17	17	My Program	Phone(iPhone)		THR Pre-assessment	THR pre assessment
599	Female	What should I wear to my pre-assessment clinic	01:30	90	My Program	Phone(iPhone)		THR Pre-assessment	THR pre assessment
455	Male	Please complete your Key Health Information Questionnaire	02:12	132	My Program	Computer		THR Pre-assessment	THR pre assessment
455	Male	The risks of being over weight before joint replacement	00:28	28	My Program	Computer		THR Pre-assessment	THR pre assessment
455	Male	Managing your health prior to surgery	00:22	22	My Program	Computer		THR Pre-assessment	THR pre assessment
455	Male	What will happen during my hip pre assessment clinic	00:24	24	My Program	Computer		THR Pre-assessment	THR pre assessment
455	Male	What is pre-assessment?	00:14	14	My Program	Computer		THR Pre-assessment	THR pre assessment
455	Male	What are the risks associated with having a hip replacement (10.43min)	00:42	42	My Program	Computer		THR Pre-assessment	THR pre assessment
455	Male	Possible complications of infection after hip replacement surgery	00:29	29	My Program	Computer		THR Pre-assessment	THR pre assessment
455	Male	Possible complications and risks of hip replacement surgery	00:32	32	My Program	Computer		THR Pre-assessment	THR pre assessment
455	Male	What can I expect from my hip replacement	00:04	4	My Program	Computer		THR Pre-assessment	THR pre assessment
455	Male	What can I expect from my hip replacement	01:17	77	My Program	Computer		THR Pre-assessment	THR pre assessment
518	Female	Possible complications and risks of hip replacement surgery	05:10	310	My Program	Computer		THR Pre-assessment	THR pre assessment
518	Female	Thank you for attending your pre assessment appointment	00:08	8	My Program	Computer		THR Pre-assessment	THR pre assessment
518	Female	Inviting a support person to access your program	00:30	30	My Program	Computer		THR Pre-assessment	THR pre assessment
598	Female	Measuring your furniture heights (2.21min)	02:37	157	My Program	Computer		THR Pre-assessment	THR pre assessment
598	Female	What will happen during my hip pre assessment clinic	01:53	113	My Program	Computer		THR Pre-assessment	THR pre assessment
598	Female	What to bring to my pre-assessment clinic	01:12	72	My Program	Computer		THR Pre-assessment	THR pre assessment
598	Female	What should I wear to my pre-assessment clinic	01:42	102	My Program	Computer		THR Pre-assessment	THR pre assessment
598	Female	Measurements required to prepare your home (height tool)	16:57	1017	Email	Computer		THR Pre-assessment	THR pre assessment
598	Female	Measurements required to prepare your home (height tool)	00:10	10	My Program	Computer		THR Pre-assessment	THR pre assessment
598	Female	Will you need help after discharge?	00:25	25	MPL	Computer		THR Pre-assessment	THR pre assessment
598	Female	Will you need help after discharge?	02:30	150	MPL	Computer		THR Pre-assessment	THR pre assessment
598	Female	Will you need help after discharge?	04:05	245	MPL	Computer		THR Pre-assessment	THR pre assessment
598	Female	Will you need help after discharge?	01:05	65	MPL	Computer		THR Pre-assessment	THR pre assessment
598	Female	Will you need help after discharge?	00:04	4	MPL	Computer		THR Pre-assessment	THR pre assessment
598	Female	Will you need help after discharge?	01:30	90	Forms	Computer		THR Pre-assessment	THR pre assessment
598	Female	Will you need help after discharge?	04:15	255	My Program	Computer		THR Pre-assessment	THR pre assessment
598	Female	Will you need help after discharge?	08:25	505	My Program	Computer		THR Pre-assessment	THR pre assessment
442	Male	Please complete your Key Health Information Questionnaire	01:22	82	Forms	Tablet(iPad)		THR Pre-assessment	THR pre assessment
442	Male	Please complete your Key Health Information Questionnaire	04:45	285	Forms	Tablet(iPad)		THR Pre-assessment	THR pre assessment
442	Male	Measurements required to prepare your home (height tool)	07:53	473	Forms	Tablet(iPad)		THR Pre-assessment	THR pre assessment
598	Female	Helpful advice from your Occupational Therapist	00:14	14	My Program	Computer		THR Pre-assessment	THR pre assessment
598	Female	Will you need help after discharge?	01:15	75	My Program	Computer		THR Pre-assessment	THR pre assessment
598	Female	Helpful advice from your Occupational Therapist	01:16	76	My Program	Computer		THR Pre-assessment	THR pre assessment
598	Female	Helpful advice from your Occupational Therapist	00:08	8	My Program	Computer		THR Pre-assessment	THR pre assessment
598	Female	Will you need help after discharge?	07:55	475	My Program	Computer		THR Pre-assessment	THR pre assessment
598	Female	Helpful advice from your Occupational Therapist	08:20	500	My Program	Computer		THR Pre-assessment	THR pre assessment
598	Female	Helpful advice from your Occupational Therapist	06:45	405	My Program	Computer		THR Pre-assessment	THR pre assessment
598	Female	Will you need help after discharge?	06:46	406	My Program	Computer		THR Pre-assessment	THR pre assessment
598	Female	Helpful advice from your Occupational Therapist	04:20	260	My Program	Computer		THR Pre-assessment	THR pre assessment
598	Female	Introducing the Occupational Therapy Service (2.48min)	04:15	255	My Program	Computer		THR Pre-assessment	THR pre assessment
598	Female	Helpful advice from your Occupational Therapist	06:22	382	My Program	Computer		THR Pre-assessment	THR pre assessment
488	Female	Helpful advice from your Occupational Therapist	00:19	19	My Program	Computer		THR Pre-assessment	THR pre assessment
488	Female	Information for your carer/support person	01:25	85	My Program	Computer		THR Pre-assessment	THR pre assessment
598	Female	Information for your carer/support person	11:50	710	My Program	Computer		THR Pre-assessment	THR pre assessment
488	Female	Things to think about before surgery	00:46	46	My Program	Computer		THR Pre-assessment	THR pre assessment
598	Female	Things to think about before surgery	01:29	89	My Program	Computer		THR Pre-assessment	THR pre assessment
488	Female	Please complete your Key Health Information Questionnaire	03:11	191	My Program	Computer		THR Pre-assessment	THR pre assessment
488	Female	The risks of being over weight before joint replacement	01:35	95	My Program	Computer		THR Pre-assessment	THR pre assessment
488	Female	Managing your health prior to surgery	01:30	90	My Program	Computer		THR Pre-assessment	THR pre assessment
598	Female	Measurements required to prepare your home (height tool)	03:29	209	Email	Computer		THR Pre-assessment	THR pre assessment
488	Female	What can I expect from my hip replacement	02:49	169	My Program	Computer		THR Pre-assessment	THR pre assessment
488	Female	What are the risks associated with having a hip replacement (10.43min)	10:51	651	My Program	Computer		THR Pre-assessment	THR pre assessment
488	Female	What will happen during my hip pre assessment clinic	02:26	146	My Program	Computer		THR Pre-assessment	THR pre assessment
488	Female	What is pre-assessment?	01:34	94	My Program	Computer		THR Pre-assessment	THR pre assessment
425	Female	What will happen during my hip pre assessment clinic	01:25	85	My Program	Tablet(iPad)		THR Pre-assessment	THR pre assessment
494	Female	What will happen during my hip pre assessment clinic	00:03	3	MPL	Tablet(iPad)		THR Pre-assessment	THR registration
494	Female	Why give your consent to the National Joint Registry	00:02	2	MPL	Tablet(iPad)		THR Pre-assessment	THR registration
494	Female	Please complete your Key Health Information Questionnaire	01:43	103	MPL	Tablet(iPad)		THR Pre-assessment	THR registration
494	Female	Helpful advice from your Occupational Therapist	02:25	145	MPL	Tablet(iPad)		THR Pre-assessment	THR registration
494	Female	Measurements required to prepare your home (height tool)	00:05	5	MPL	Tablet(iPad)		THR Pre-assessment	THR registration
494	Female	What can I expect from my hip replacement	02:14	134	MPL	Tablet(iPad)		THR Pre-assessment	THR registration
494	Female	What will happen during my hip pre assessment clinic	00:26	26	MPL	Tablet(iPad)		THR Pre-assessment	THR registration
494	Female	What is a total hip replacement?	01:18	78	MPL	Tablet(iPad)		THR Pre-assessment	THR registration
494	Female	Things to think about before surgery	00:57	57	MPL	Tablet(iPad)		THR Pre-assessment	THR registration
494	Female	Managing your health prior to surgery	01:08	68	MPL	Tablet(iPad)		THR Pre-assessment	THR registration
494	Female	Introducing Mr White	00:54	54	MPL	Tablet(iPad)		Mr White patients	THR registration
494	Female	Will you need help after discharge?	00:10	10	Alert Bell	Tablet(iPad)		THR Pre-assessment	THR registration
494	Female	Measurements required to prepare your home (height tool)	00:05	5	Alert Bell	Tablet(iPad)		THR Pre-assessment	THR registration
571	Female	Please complete these hip surgery questionnaires today	00:14	14	MPL	Computer		THR Registration v1.1	THR registration
571	Female	NJR Patient Hip Guide	01:52	112	My Program	Computer		THR Registration v1.1	THR registration
571	Female	South Tees Hip Guide	02:46	166	My Program	Computer		THR Registration v1.1	THR registration
571	Female	What are the alternatives to a hip replacement (7.50min)	00:41	41	My Program	Computer		THR Registration v1.1	THR registration
571	Female	Why do I need a hip replacement? (3.37min)	02:30	150	My Program	Computer		THR Registration v1.1	THR registration
571	Female	Introducing Mr Webb	00:32	32	My Program	Computer		Mr Webb patients	THR registration
571	Female	Please complete these hip surgery questionnaires today	00:10	10	My Program	Computer		THR Registration v1.1	THR registration
571	Female	Please complete these hip surgery questionnaires today	00:17	17	My Program	Computer		THR Registration v1.1	THR registration
571	Female	Please complete these hip surgery questionnaires today	12:36	756	My Program	Computer		THR Registration v1.1	THR registration
571	Female	Your hip replacement pathway	01:25	85	My Program	Computer		THR Registration v1.1	THR registration
571	Female	Welcome to your program (1.04min)	00:03	3	My Program	Computer		THR Registration v1.1	THR registration
571	Female	What is a total hip replacement?	01:01	61	My Program	Computer		THR Registration v1.1	THR registration
571	Female	Please complete these hip surgery questionnaires today	29:10	1750	Email	Computer		THR Registration v1.1	THR registration
455	Male	What will happen during my hip pre assessment clinic	02:20	140	My Program	Tablet(Android)		THR Pre-assessment	THR pre assessment
455	Male	What is pre-assessment?	02:56	176	My Program	Tablet(Android)		THR Pre-assessment	THR pre assessment
601	Female	Measurements required to prepare your home (height tool)	08:01	481	Email	Computer		THR Pre-assessment	THR pre assessment
599	Female	Will you need help after discharge?	00:26	26	My Program	Phone(iPhone)		THR Pre-assessment	THR pre assessment
465	Female	Introducing Mr Port	01:29	89	MPL	Tablet(Android)		Mr Port patients	THR registration
465	Female	Please complete these hip surgery questionnaires today	00:21	21	MPL	Tablet(Android)		THR Registration v1.1	THR registration
465	Female	Your hip replacement pathway	00:33	33	MPL	Tablet(Android)		THR Registration v1.1	THR registration
465	Female	Welcome to your program (1.04min)	00:04	4	MPL	Tablet(Android)		THR Registration v1.1	THR registration
465	Female	What to bring to my pre-assessment clinic	00:50	50	My Program	Tablet(Android)		THR Pre-assessment	THR pre assessment
600	Female	Please complete these hip surgery questionnaires today	00:30	30	Email	Phone(iPhone)		THR Registration v1.1	THR registration
600	Female	Please complete these hip surgery questionnaires today	07:25	445	Email	Phone(iPhone)		THR Registration v1.1	THR registration
600	Female	Please complete these hip surgery questionnaires today	02:39	159	Alert Bell	Phone(iPhone)		THR Registration v1.1	THR registration
602	Male	Please complete these knee surgery questionnaires today	07:04	424	Email	Computer		TKR Registration	THR registration
601	Female	Introducing the Occupational Therapy Service (2.48min)	05:14	314	My Program	Computer		THR Pre-assessment	THR pre assessment
601	Female	Helpful advice from your Occupational Therapist	03:36	216	My Program	Computer		THR Pre-assessment	THR pre assessment
575	Male	What to bring to my pre-assessment clinic	00:04	4	My Program	Phone(iPhone)		THR Pre-assessment	THR pre assessment
575	Male	What to bring to my pre-assessment clinic	00:16	16	My Program	Phone(iPhone)		THR Pre-assessment	THR pre assessment
575	Male	What should I wear to my pre-assessment clinic	00:40	40	My Program	Phone(iPhone)		THR Pre-assessment	THR pre assessment
575	Male	What should I wear to my pre-assessment clinic	00:10	10	My Program	Phone(iPhone)		THR Pre-assessment	THR pre assessment
518	Female	Measuring your furniture heights (2.21min)	00:16	16	My Program	Computer		THR Pre-assessment	THR pre assessment
518	Female	Will you need help after discharge?	02:07	127	My Program	Computer		THR Pre-assessment	THR pre assessment
518	Female	Information for your carer/support person	04:53	293	My Program	Computer		THR Pre-assessment	THR pre assessment
518	Female	Things to think about before surgery	00:45	45	My Program	Computer		THR Pre-assessment	THR pre assessment
518	Female	Please complete your Key Health Information Questionnaire	00:14	14	My Program	Computer		THR Pre-assessment	THR pre assessment
518	Female	The risks of being over weight before joint replacement	01:03	63	My Program	Computer		THR Pre-assessment	THR pre assessment
518	Female	Managing your health prior to surgery	00:53	53	My Program	Computer		THR Pre-assessment	THR pre assessment
518	Female	What to bring to my pre-assessment clinic	00:31	31	My Program	Computer		THR Pre-assessment	THR pre assessment
518	Female	What should I wear to my pre-assessment clinic	00:54	54	My Program	Computer		THR Pre-assessment	THR pre assessment
518	Female	Will you need help after discharge?	01:00	60	Alert Bell	Computer		THR Pre-assessment	THR pre assessment
518	Female	Measurements required to prepare your home (height tool)	00:40	40	Alert Bell	Computer		THR Pre-assessment	THR pre assessment
601	Female	Please complete your Key Health Information Questionnaire	07:03	423	Email	Computer		THR Pre-assessment	THR pre assessment
601	Female	Information for your carer/support person	03:15	195	My Program	Computer		THR Pre-assessment	THR pre assessment
601	Female	Things to think about before surgery	01:58	118	My Program	Computer		THR Pre-assessment	THR pre assessment
601	Female	NJR Patient Hip Guide	07:11	431	My Program	Computer		THR Registration v1.1	THR registration
598	Female	Mr Baker Biography	00:59	59	My Program	Computer		Mr Baker patients	THR registration
598	Female	South Tees Hip Guide	02:59	179	My Program	Computer		THR Registration v1.1	THR registration
598	Female	NJR Patient Hip Guide	00:05	5	My Program	Computer		THR Registration v1.1	THR registration
598	Female	NJR Patient Hip Guide	01:19	79	My Program	Computer		THR Registration v1.1	THR registration
598	Female	What are the alternatives to a hip replacement (7.50min)	00:11	11	My Program	Computer		THR Registration v1.1	THR registration
598	Female	Why do I need a hip replacement? (3.37min)	00:32	32	My Program	Computer		THR Registration v1.1	THR registration
598	Female	Your surgeon -Mr Paul Baker	00:11	11	My Program	Computer		Mr Baker patients	THR registration
598	Female	What can I expect from my hip replacement	02:09	129	My Program	Computer		THR Pre-assessment	THR pre assessment
598	Female	NJR Patient Hip Guide	14:39	879	My Program	Computer		THR Registration v1.1	THR registration
598	Female	The risks of being over weight before joint replacement	02:55	175	My Program	Computer		THR Pre-assessment	THR pre assessment
598	Female	Why stop smoking before joint replacement?	00:17	17	My Program	Computer		THR Pre-assessment	THR pre assessment
598	Female	Managing your health prior to surgery	02:05	125	My Program	Computer		THR Pre-assessment	THR pre assessment
598	Female	Please complete your Key Health Information Questionnaire	06:46	406	Email	Computer		THR Pre-assessment	THR pre assessment
419	Male	Ankle plantarflexion dorsiflexion RoM	01:09	69	MPL	Computer		THR Peri -Operative JCUH	THR peri operative
599	Female	South Tees Hip Guide	01:54	114	My Program	Phone(iPhone)		THR Registration v1.1	THR registration
599	Female	Please complete these hip surgery questionnaires today	02:34	154	Email	Phone(iPhone)		THR Registration v1.1	THR registration
601	Female	Please complete these hip surgery questionnaires today	11:38	698	My Program	Computer		THR Registration v1.1	THR registration
601	Female	What can I expect from my hip replacement	05:39	339	My Program	Computer		THR Pre-assessment	THR pre assessment
601	Female	Please complete these hip surgery questionnaires today	00:35	35	Email	Computer		THR Registration v1.1	THR registration
601	Female	Please complete these hip surgery questionnaires today	28:25	1705	Email	Computer		THR Registration v1.1	THR registration
598	Female	Possible complications of infection after hip replacement surgery	00:14	14	MPL	Computer		THR Pre-assessment	THR pre assessment
598	Female	What is a total hip replacement?	00:30	30	MPL	Computer		THR Registration v1.1	THR registration
598	Female	What is pre-assessment?	00:39	39	MPL	Computer		THR Pre-assessment	THR pre assessment
598	Female	What will happen during my hip pre assessment clinic	03:35	215	MPL	Computer		THR Pre-assessment	THR pre assessment
598	Female	Please complete these hip surgery questionnaires today	00:04	4	MPL	Computer		THR Registration v1.1	THR registration
598	Female	Please complete these hip surgery questionnaires today	00:54	54	MPL	Computer		THR Registration v1.1	THR registration
598	Female	Please complete these hip surgery questionnaires today	01:19	79	MPL	Computer		THR Registration v1.1	THR registration
598	Female	Please complete these hip surgery questionnaires today	00:55	55	MPL	Computer		THR Registration v1.1	THR registration
598	Female	Welcome to your program (1.04min)	01:59	119	MPL	Computer		THR Registration v1.1	THR registration
598	Female	Your hip replacement pathway	00:24	24	MPL	Computer		THR Registration v1.1	THR registration
598	Female	What are the risks associated with having a hip replacement (10.43min)	11:00	660	MPL	Computer		THR Pre-assessment	THR pre assessment
598	Female	Possible complications and risks of hip replacement surgery	09:54	594	MPL	Computer		THR Pre-assessment	THR pre assessment
598	Female	Please complete these hip surgery questionnaires today	13:27	807	Email	Computer		THR Registration v1.1	THR registration
543	Female	Please complete these hip surgery questionnaires today	00:04	4	Forms	Computer		THR Registration v1.1	THR registration
493	Female	What can I expect from my hip replacement	09:30	570	My Program	Phone(Android)		THR Pre-assessment	THR pre assessment
599	Female	What are the alternatives to a hip replacement (7.50min)	02:09	129	My Program	Phone(iPhone)		THR Pre-assessment	THR pre assessment
599	Female	Why do I need a hip replacement? (3.37min)	01:06	66	My Program	Phone(iPhone)		THR Pre-assessment	THR pre assessment
599	Female	Your hip replacement pathway	00:04	4	My Program	Phone(iPhone)		THR Pre-assessment	THR pre assessment
599	Female	Your hip replacement pathway	01:10	70	My Program	Phone(iPhone)		THR Pre-assessment	THR pre assessment
598	Female	What is a total hip replacement?	01:33	93	My Program	Computer		THR Pre-assessment	THR pre assessment
598	Female	What are the alternatives to a hip replacement (7.50min)	08:03	483	My Program	Computer		THR Pre-assessment	THR pre assessment
598	Female	Why do I need a hip replacement? (3.37min)	04:13	253	My Program	Computer		THR Pre-assessment	THR pre assessment
598	Female	Your hip replacement pathway	01:36	96	My Program	Computer		THR Pre-assessment	THR pre assessment
569	Male	Please complete these hip surgery questionnaires today	00:34	34	My Program	Phone(Android)		THR Registration v1.1	THR registration
566	Male	Please complete these hip surgery questionnaires today	13:29	809	Alert Bell	Tablet(iPad)		THR Registration v1.1	THR registration
419	Male	Ankle plantarflexion dorsiflexion RoM	00:04	4	MPL	Computer		THR Peri -Operative JCUH	THR peri operative
573	Male	NJR Patient Hip Guide	00:09	9	MPL	Tablet(iPad)		THR Registration v1.1	THR registration
573	Male	NJR Patient Hip Guide	00:49	49	MPL	Tablet(iPad)		THR Registration v1.1	THR registration
465	Female	Will you need help after discharge?	07:24	444	My Program	Tablet(Android)		THR Pre-assessment	THR pre assessment
465	Female	Measurements required to prepare your home (height tool)	00:16	16	Alert Bell	Tablet(Android)		THR Pre-assessment	THR pre assessment
465	Female	Will you need help after discharge?	00:03	3	Alert Bell	Tablet(Android)		THR Pre-assessment	THR pre assessment
465	Female	Will you need help after discharge?	02:02	122	Alert Bell	Tablet(Android)		THR Pre-assessment	THR pre assessment
465	Female	Measurements required to prepare your home (height tool)	04:50	290	Alert Bell	Tablet(Android)		THR Pre-assessment	THR pre assessment
465	Female	What will happen during my hip pre assessment clinic	02:05	125	My Program	Tablet(Android)		THR Pre-assessment	THR pre assessment
465	Female	What will happen during my hip pre assessment clinic	06:02	362	My Program	Tablet(Android)		THR Pre-assessment	THR pre assessment
465	Female	What to bring to my pre-assessment clinic	03:49	229	My Program	Tablet(Android)		THR Pre-assessment	THR pre assessment
465	Female	What should I wear to my pre-assessment clinic	01:20	80	My Program	Tablet(Android)		THR Pre-assessment	THR pre assessment
572	Female	South Tees Hip Guide	00:14	14	MPL	Computer		THR Registration v1.1	THR registration
563	Female	Please complete these hip surgery questionnaires today	00:30	30	Forms	Computer		THR Registration v1.1	THR registration
543	Female	Please complete these hip surgery questionnaires today	03:50	230	Forms	Computer		THR Registration v1.1	THR registration
543	Female	Please complete these hip surgery questionnaires today	01:00	60	Forms	Computer		THR Registration v1.1	THR registration
571	Female	Please complete these hip surgery questionnaires today	01:45	105	Email	Computer		THR Registration v1.1	THR registration
572	Female	Congratulations you have completed the first part of your South Tees programme - what's next	00:43	43	My Program	Computer		THR Registration v1.1	THR registration
544	Female	What are the alternatives to a hip replacement (7.50min)	00:24	24	My Program	Phone(iPhone)		THR Pre-assessment	THR pre assessment
544	Female	What are the alternatives to a hip replacement (7.50min)	00:04	4	My Program	Phone(iPhone)		THR Pre-assessment	THR pre assessment
544	Female	What are the alternatives to a hip replacement (7.50min)	00:04	4	My Program	Phone(iPhone)		THR Pre-assessment	THR pre assessment
544	Female	What are the alternatives to a hip replacement (7.50min)	00:55	55	My Program	Phone(iPhone)		THR Pre-assessment	THR pre assessment
544	Female	What are the risks associated with having a hip replacement (10.43min)	01:39	99	My Program	Phone(iPhone)		THR Pre-assessment	THR pre assessment
544	Female	What are the risks associated with having a hip replacement (10.43min)	00:59	59	My Program	Phone(iPhone)		THR Pre-assessment	THR pre assessment
573	Male	Why do I need a hip replacement? (3.37min)	00:59	59	My Program	Tablet(iPad)		THR Registration v1.1	THR registration
573	Male	Why do I need a hip replacement? (3.37min)	00:49	49	My Program	Tablet(iPad)		THR Registration v1.1	THR registration
573	Male	What are the alternatives to a hip replacement (7.50min)	00:09	9	My Program	Tablet(iPad)		THR Registration v1.1	THR registration
573	Male	Introducing Mr Webb	00:05	5	My Program	Tablet(iPad)		Mr Webb patients	THR registration
573	Male	South Tees Hip Guide	00:04	4	My Program	Tablet(iPad)		THR Registration v1.1	THR registration
573	Male	South Tees Hip Guide	07:27	447	My Program	Tablet(iPad)		THR Registration v1.1	THR registration
573	Male	What are the alternatives to a hip replacement (7.50min)	00:05	5	My Program	Tablet(iPad)		THR Registration v1.1	THR registration
573	Male	Why do I need a hip replacement? (3.37min)	00:48	48	My Program	Tablet(iPad)		THR Registration v1.1	THR registration
573	Male	Introducing Mr Webb	00:41	41	My Program	Tablet(iPad)		Mr Webb patients	THR registration
573	Male	NJR Patient Hip Guide	03:53	233	My Program	Tablet(iPad)		THR Registration v1.1	THR registration
518	Female	Please complete your Key Health Information Questionnaire	03:31	211	Email	Phone(Android)		THR Pre-assessment	THR pre assessment
419	Male	Possible complications of infection after hip replacement surgery	02:54	174	My Program	Computer		THR Peri -Operative JCUH	THR peri operative
419	Male	Importance of managing your pain after your operation	01:25	85	My Program	Computer		THR Peri -Operative JCUH	THR peri operative
572	Female	NJR Patient Hip Guide	00:10	10	My Program	Computer		THR Registration v1.1	THR registration
572	Female	NJR Patient Hip Guide	00:26	26	My Program	Computer		THR Registration v1.1	THR registration
572	Female	NJR Patient Hip Guide	01:37	97	MPL	Computer		THR Registration v1.1	THR registration
572	Female	NJR Patient Hip Guide	00:19	19	My Program	Computer		THR Registration v1.1	THR registration
572	Female	Introducing Mr Webb	01:00	60	My Program	Computer		Mr Webb patients	THR registration
572	Female	NJR Patient Hip Guide	05:27	327	My Program	Computer		THR Registration v1.1	THR registration
572	Female	NJR Patient Hip Guide	09:05	545	My Program	Computer		THR Registration v1.1	THR registration
465	Female	What are the risks associated with having a hip replacement (10.43min)	11:06	666	My Program	Tablet(Android)		THR Pre-assessment	THR pre assessment
465	Female	Possible complications of infection after hip replacement surgery	03:13	193	My Program	Tablet(Android)		THR Pre-assessment	THR pre assessment
465	Female	Possible complications and risks of hip replacement surgery	06:54	414	My Program	Tablet(Android)		THR Pre-assessment	THR pre assessment
465	Female	What can I expect from my hip replacement	03:55	235	My Program	Tablet(Android)		THR Pre-assessment	THR pre assessment
465	Female	Why stop smoking before joint replacement?	01:10	70	My Program	Tablet(Android)		THR Pre-assessment	THR pre assessment
465	Female	The risks of being over weight before joint replacement	02:39	159	My Program	Tablet(Android)		THR Pre-assessment	THR pre assessment
465	Female	Managing your health prior to surgery	02:51	171	My Program	Tablet(Android)		THR Pre-assessment	THR pre assessment
465	Female	Please complete your Key Health Information Questionnaire	05:51	351	Alert Bell	Tablet(Android)		THR Pre-assessment	THR pre assessment
567	Male	South Tees Hip Guide	00:35	35	My Program	Computer		THR Registration v1.1	THR registration
567	Male	What are the alternatives to a hip replacement (7.50min)	08:04	484	My Program	Computer		THR Registration v1.1	THR registration
567	Male	Why do I need a hip replacement? (3.37min)	04:35	275	My Program	Computer		THR Registration v1.1	THR registration
567	Male	Introducing Mr McMurtry	03:04	184	My Program	Computer		Mr McMurtry patients	THR registration
572	Female	NJR Patient Hip Guide	01:45	105	My Program	Computer		THR Registration v1.1	THR registration
572	Female	Please complete these hip surgery questionnaires today	19:29	1169	Alert Bell	Computer		THR Registration v1.1	THR registration
572	Female	South Tees Hip Guide	00:29	29	My Program	Computer		THR Registration v1.1	THR registration
572	Female	Introducing Mr Webb	03:15	195	My Program	Computer		Mr Webb patients	THR registration
572	Female	South Tees Hip Guide	09:44	584	My Program	Computer		THR Registration v1.1	THR registration
572	Female	What are the alternatives to a hip replacement (7.50min)	08:06	486	My Program	Computer		THR Registration v1.1	THR registration
572	Female	Why do I need a hip replacement? (3.37min)	03:56	236	My Program	Computer		THR Registration v1.1	THR registration
572	Female	Introducing Mr Webb	01:49	109	My Program	Computer		Mr Webb patients	THR registration
578	Female	Please complete these hip surgery questionnaires today	00:20	20	My Program	Phone(iPhone)		THR Registration v1.1	THR registration
578	Female	Please complete these hip surgery questionnaires today	06:19	379	Email	Phone(iPhone)		THR Registration v1.1	THR registration
567	Male	Please complete these hip surgery questionnaires today	12:22	742	Email	Computer		THR Registration v1.1	THR registration
567	Male	Please complete these hip surgery questionnaires today	05:10	310	Email	Computer		THR Registration v1.1	THR registration
521	Female	Please complete these hip surgery questionnaires today	00:29	29	Forms	Computer		THR Registration v1.1	THR registration
573	Male	Please complete these hip surgery questionnaires today	00:30	30	My Program	Tablet(iPad)		THR Registration v1.1	THR registration
573	Male	Please complete these hip surgery questionnaires today	00:22	22	My Program	Tablet(iPad)		THR Registration v1.1	THR registration
573	Male	Please complete these hip surgery questionnaires today	06:12	372	Email	Tablet(iPad)		THR Registration v1.1	THR registration
573	Male	Your hip replacement pathway	01:18	78	My Program	Tablet(iPad)		THR Registration v1.1	THR registration
573	Male	What is a total hip replacement?	01:41	101	My Program	Tablet(iPad)		THR Registration v1.1	THR registration
573	Male	Please complete these hip surgery questionnaires today	00:36	36	My Program	Tablet(iPad)		THR Registration v1.1	THR registration
573	Male	Your hip replacement pathway	00:05	5	My Program	Tablet(iPad)		THR Registration v1.1	THR registration
573	Male	Welcome to your program (1.04min)	00:03	3	My Program	Tablet(iPad)		THR Registration v1.1	THR registration
563	Female	South Tees Hip Guide	01:05	65	My Program	Computer		THR Registration v1.1	THR registration
563	Female	What are the alternatives to a hip replacement (7.50min)	01:40	100	My Program	Computer		THR Registration v1.1	THR registration
563	Female	Why do I need a hip replacement? (3.37min)	00:04	4	My Program	Computer		THR Registration v1.1	THR registration
563	Female	Introducing Mr Jameson	03:50	230	My Program	Computer		Mr Jameson patients	THR registration
569	Male	NJR Patient Hip Guide	00:05	5	My Program	Phone(Android)		THR Registration v1.1	THR registration
498	Male	What are the alternatives to a hip replacement (7.50min)	08:09	489	MPL	Tablet(iPad)		THR Registration	THR registration
498	Male	Why do I need a hip replacement? (3.37min)	03:53	233	MPL	Tablet(iPad)		THR Registration	THR registration
498	Male	South Tees Hip Guide	00:14	14	MPL	Tablet(iPad)		THR Registration	THR registration
498	Male	What is a total hip replacement?	00:15	15	MPL	Tablet(iPad)		THR Registration	THR registration
498	Male	What is a total hip replacement?	01:04	64	MPL	Tablet(iPad)		THR Registration	THR registration
498	Male	South Tees Hip Guide	01:10	70	MPL	Tablet(iPad)		THR Registration	THR registration
498	Male	NJR Patient Hip Guide	01:36	96	MPL	Tablet(iPad)		THR Registration	THR registration
498	Male	South Tees Hip Guide	03:20	200	MPL	Tablet(iPad)		THR Registration	THR registration
498	Male	NJR Patient Hip Guide	03:24	204	MPL	Tablet(iPad)		THR Registration	THR registration
498	Male	NJR Patient Hip Guide	04:15	255	MPL	Tablet(iPad)		THR Registration	THR registration
498	Male	Your hip replacement pathway	00:44	44	MPL	Tablet(iPad)		THR Registration	THR registration
498	Male	Welcome to your program (1.04min)	01:44	104	MPL	Tablet(iPad)		THR Registration	THR registration
498	Male	Introducing Mr McMurtry	00:38	38	MPL	Tablet(iPad)		Mr McMurtry patients	THR registration
563	Female	Please complete these hip surgery questionnaires today	03:44	224	Email	Computer		THR Registration v1.1	THR registration
563	Female	Please complete these hip surgery questionnaires today	10:31	631	Email	Computer		THR Registration v1.1	THR registration
570	Female	Please complete these hip surgery questionnaires today	00:08	8	My Program	Phone(iPhone)		THR Registration v1.1	THR registration
570	Female	Please complete these hip surgery questionnaires today	05:01	301	My Program	Phone(iPhone)		THR Registration v1.1	THR registration
570	Female	Your hip replacement pathway	00:03	3	My Program	Phone(iPhone)		THR Registration v1.1	THR registration
570	Female	Your hip replacement pathway	00:40	40	My Program	Phone(iPhone)		THR Registration v1.1	THR registration
570	Female	What is a total hip replacement?	00:27	27	My Program	Phone(iPhone)		THR Registration v1.1	THR registration
570	Female	Welcome to your program (1.04min)	01:50	110	My Program	Phone(iPhone)		THR Registration v1.1	THR registration
569	Male	Please complete these hip surgery questionnaires today	06:18	378	My Program	Phone(Android)		THR Registration v1.1	THR registration
569	Male	South Tees Hip Guide	06:04	364	My Program	Phone(Android)		THR Registration v1.1	THR registration
569	Male	What are the alternatives to a hip replacement (7.50min)	01:20	80	My Program	Phone(Android)		THR Registration v1.1	THR registration
569	Male	Introducing Mr White	01:00	60	My Program	Phone(Android)		Mr White patients	THR registration
569	Male	Why do I need a hip replacement? (3.37min)	01:11	71	My Program	Phone(Android)		THR Registration v1.1	THR registration
569	Male	Welcome to your South Tees joint replacement education and support program	00:57	57	My Program	Phone(Android)		THR Registration v1.1	THR registration
569	Male	Your hip replacement pathway	01:01	61	My Program	Phone(Android)		THR Registration v1.1	THR registration
569	Male	What is a total hip replacement?	01:23	83	My Program	Phone(Android)		THR Registration v1.1	THR registration
569	Male	Welcome to your program (1.04min)	01:38	98	My Program	Phone(Android)		THR Registration v1.1	THR registration
444	Male	What is pre-assessment?	01:30	90	My Program	Computer		THR Pre-assessment	THR pre assessment
444	Male	What are the risks associated with having a hip replacement (10.43min)	00:04	4	My Program	Computer		THR Pre-assessment	THR pre assessment
444	Male	Please complete these hip surgery questionnaires today	00:04	4	Email	Phone(Android)		THR Registration v1.1	THR registration
419	Male	Physiotherapy after your hip operation	01:45	105	MPL	Computer		THR Peri -Operative JCUH	THR peri operative
419	Male	Why exercises are an important part of your recovery	00:24	24	MPL	Computer		THR Peri -Operative JCUH	THR peri operative
419	Male	Getting you ready for discharge	01:03	63	MPL	Computer		THR Peri -Operative JCUH	THR peri operative
419	Male	The importance of staying hydrated	00:57	57	My Program	Computer		THR Peri -Operative JCUH	THR peri operative
419	Male	Constipation and Bowels	01:18	78	My Program	Computer		THR Peri -Operative JCUH	THR peri operative
419	Male	Using sticks on stairs	02:11	131	My Program	Computer		THR Peri -Operative JCUH	THR peri operative
419	Male	Walking with sticks (1.07 min)	01:21	81	My Program	Computer		THR Peri -Operative JCUH	THR peri operative
419	Male	Ward routine	00:49	49	My Program	Computer		THR Peri -Operative JCUH	THR peri operative
419	Male	How to use a walking frame	01:17	77	My Program	Computer		THR Peri -Operative JCUH	THR peri operative
465	Female	Please complete these hip surgery questionnaires today	04:08	248	Alert Bell	Tablet(Android)		THR Registration v1.1	THR registration
465	Female	What will happen during my hip pre assessment clinic	04:00	240	My Program	Tablet(Android)		THR Pre-assessment	THR pre assessment
465	Female	What is pre-assessment?	02:29	149	My Program	Tablet(Android)		THR Pre-assessment	THR pre assessment
445	Female	Will you need help after discharge?	02:15	135	Alert Bell	Computer		THR Pre-assessment	THR pre assessment
442	Male	Please complete your Key Health Information Questionnaire	00:56	56	Forms	Tablet(iPad)		THR Pre-assessment	THR pre assessment
442	Male	Please complete your Key Health Information Questionnaire	00:34	34	MPL	Tablet(iPad)		THR Pre-assessment	THR pre assessment
445	Female	What to bring to my pre-assessment clinic	00:24	24	My Program	Computer		THR Pre-assessment	THR pre assessment
445	Female	Measurements required to prepare your home (height tool)	00:40	40	Alert Bell	Computer		THR Pre-assessment	THR pre assessment
445	Female	Please complete your Key Health Information Questionnaire	03:21	201	Alert Bell	Computer		THR Pre-assessment	THR pre assessment
445	Female	Measurements required to prepare your home (height tool)	01:04	64	Alert Bell	Computer		THR Pre-assessment	THR pre assessment
445	Female	Please complete these hip surgery questionnaires today	12:12	732	Alert Bell	Computer			THR registration
445	Female	What should I wear to my pre-assessment clinic	00:50	50	My Program	Computer		THR Pre-assessment	THR pre assessment
419	Male	Getting you ready for discharge	00:59	59	My Program	Computer		THR Peri -Operative JCUH	THR peri operative
419	Male	What not to bring to hospital	00:21	21	My Program	Computer		THR Peri -Operative JCUH	THR peri operative
419	Male	What to bring to hospital	00:38	38	My Program	Computer		THR Peri -Operative JCUH	THR peri operative
419	Male	Ward routine	01:16	76	My Program	Computer		THR Peri -Operative JCUH	THR peri operative
419	Male	What to wear when you are in hospital	00:54	54	My Program	Computer		THR Peri -Operative JCUH	THR peri operative
419	Male	Visiting times and information for visitors	00:52	52	My Program	Computer		THR Peri -Operative JCUH	THR peri operative
543	Female	Your hip replacement pathway	00:49	49	MPL	Computer		THR Registration v1.1	THR registration
543	Female	NJR Patient Hip Guide	00:59	59	MPL	Computer		THR Registration v1.1	THR registration
442	Male	Please complete these hip surgery questionnaires today	00:04	4	MPL	Tablet(iPad)		THR Registration v1.1	THR registration
442	Male	Measurements required to prepare your home (height tool)	00:14	14	MPL	Tablet(iPad)		THR Pre-assessment	THR pre assessment
442	Male	Measuring your furniture heights (2.21min)	00:08	8	MPL	Tablet(iPad)		THR Pre-assessment	THR pre assessment
442	Male	Please complete these hip surgery questionnaires today	00:10	10	MPL	Tablet(iPad)			THR registration
442	Male	Why give your consent to the National Joint Registry	00:25	25	MPL	Tablet(iPad)		THR Pre-assessment	THR pre assessment
442	Male	Please complete your Key Health Information Questionnaire	00:09	9	MPL	Tablet(iPad)		THR Pre-assessment	THR pre assessment
419	Male	What will happen on the day after my operation	01:25	85	My Program	Computer		THR Peri -Operative JCUH	THR peri operative
419	Male	James Cook Campus Map & Landscape	00:07	7	My Program	Computer		THR Peri -Operative JCUH	THR peri operative
419	Male	Car Park Map James Cook Hospital	00:11	11	My Program	Computer		THR Peri -Operative JCUH	THR peri operative
419	Male	James Cook University Hospital - directions, maps, parking, phone numbers	00:44	44	My Program	Computer		THR Peri -Operative JCUH	THR peri operative
499	Female	Measuring your furniture heights (2.21min)	00:08	8	MPL	Tablet(Android)		THR Pre-assessment	THR pre assessment
499	Female	What should I wear to my pre-assessment clinic	00:04	4	MPL	Tablet(Android)		THR Pre-assessment	THR pre assessment
499	Female	Possible complications and risks of hip replacement surgery	09:40	580	MPL	Tablet(Android)		THR Pre-assessment	THR pre assessment
499	Female	What to bring to my pre-assessment clinic	00:24	24	MPL	Tablet(Android)		THR Pre-assessment	THR pre assessment
519	Female	NJR Patient Hip Guide	05:24	324	MPL	Computer		THR Registration v1.1	THR registration
519	Female	Your hip replacement pathway	00:20	20	MPL	Computer		THR Registration v1.1	THR registration
519	Female	Introducing Mr Webb	01:14	74	MPL	Computer		Mr Webb patients	THR registration
519	Female	Your hip replacement pathway	00:49	49	MPL	Computer		THR Registration v1.1	THR registration
519	Female	Please complete these hip surgery questionnaires today	00:13	13	MPL	Computer		THR Registration v1.1	THR registration
519	Female	South Tees Hip Guide	09:06	546	MPL	Computer		THR Registration v1.1	THR registration
519	Female	What are the alternatives to a hip replacement (7.50min)	10:49	649	MPL	Computer		THR Registration v1.1	THR registration
519	Female	Why do I need a hip replacement? (3.37min)	04:40	280	MPL	Computer		THR Registration v1.1	THR registration
519	Female	Please complete these hip surgery questionnaires today	00:10	10	MPL	Computer		THR Registration v1.1	THR registration
519	Female	Please complete these hip surgery questionnaires today	00:08	8	Forms	Computer		THR Registration v1.1	THR registration
519	Female	Please complete these hip surgery questionnaires today	08:46	526	Alert Bell	Computer		THR Registration v1.1	THR registration
487	Female	Your hip replacement pathway	00:15	15	MPL	Computer		THR Registration	THR registration
487	Female	Your hip replacement pathway	01:06	66	MPL	Computer		THR Registration	THR registration
487	Female	What are the alternatives to a hip replacement (7.50min)	00:20	20	MPL	Computer		THR Registration	THR registration
487	Female	Why do I need a hip replacement? (3.37min)	01:32	92	MPL	Computer		THR Registration	THR registration
487	Female	Welcome to your program (1.04min)	00:40	40	MPL	Computer		THR Registration	THR registration
487	Female	Congratulations you have completed the first part of your South Tees programme - what's next	00:22	22	MPL	Computer		THR Registration	THR registration
487	Female	Introducing Mr Port	09:00	540	MPL	Computer		Mr Port patients	THR registration
442	Male	Will you need help after discharge?	06:02	362	Forms	Tablet(iPad)		THR Pre-assessment	THR pre assessment
419	Male	Your hip replacement pathway	00:56	56	My Program	Computer		THR Peri -Operative JCUH	THR peri operative
419	Male	How to use a walking frame	00:49	49	My Program	Computer		THR Peri -Operative JCUH	THR peri operative
419	Male	Using sticks on stairs	02:05	125	My Program	Computer		THR Peri -Operative JCUH	THR peri operative
419	Male	Walking with sticks (1.07 min)	01:22	82	My Program	Computer		THR Peri -Operative JCUH	THR peri operative
419	Male	How to get on and off the floor	03:27	207	My Program	Computer		THR Peri -Operative JCUH	THR peri operative
442	Male	Will you need help after discharge?	01:09	69	Alert Bell	Tablet(iPad)		THR Pre-assessment	THR pre assessment
442	Male	Please complete these hip surgery questionnaires today	02:26	146	Alert Bell	Tablet(iPad)		THR Registration v1.1	THR registration
445	Female	Please complete your Key Health Information Questionnaire	01:55	115	My Program	Computer		THR Pre-assessment	THR pre assessment
442	Male	Please complete these hip surgery questionnaires today	11:12	672	Email	Tablet(iPad)			THR registration
445	Female	What can I expect from my hip replacement	01:43	103	My Program	Tablet(Android)		THR Pre-assessment	THR pre assessment
445	Female	Please complete these hip surgery questionnaires today	00:00		Alert Bell	Tablet(Android)		THR Registration v1.1	THR registration
445	Female	Please complete these hip surgery questionnaires today	00:00		Alert Bell	Tablet(Android)		THR Registration v1.1	THR registration
445	Female	Please complete these hip surgery questionnaires today	00:00		Alert Bell	Tablet(Android)		THR Registration v1.1	THR registration
445	Female	Please complete these hip surgery questionnaires today	00:00		Alert Bell	Tablet(Android)		THR Registration v1.1	THR registration
445	Female	Please complete these hip surgery questionnaires today	00:58	58	Alert Bell	Tablet(Android)		THR Registration v1.1	THR registration
445	Female	Please complete these hip surgery questionnaires today	00:00		Alert Bell	Tablet(Android)		THR Registration v1.1	THR registration
445	Female	Please complete these hip surgery questionnaires today	00:00		Alert Bell	Tablet(Android)		THR Registration v1.1	THR registration
445	Female	Please complete these hip surgery questionnaires today	00:00		Alert Bell	Tablet(Android)		THR Registration v1.1	THR registration
445	Female	Please complete these hip surgery questionnaires today	00:00		Alert Bell	Tablet(Android)		THR Registration v1.1	THR registration
445	Female	Please complete these hip surgery questionnaires today	01:40	100	Alert Bell	Tablet(Android)		THR Registration v1.1	THR registration
445	Female	Please complete your Key Health Information Questionnaire	01:33	93	My Program	Tablet(Android)		THR Pre-assessment	THR pre assessment
445	Female	What are the risks associated with having a hip replacement (10.43min)	10:53	653	My Program	Tablet(Android)		THR Pre-assessment	THR pre assessment
445	Female	Possible complications of infection after hip replacement surgery	01:20	80	My Program	Tablet(Android)		THR Pre-assessment	THR pre assessment
445	Female	Possible complications and risks of hip replacement surgery	07:09	429	My Program	Tablet(Android)		THR Pre-assessment	THR pre assessment
445	Female	What will happen during my hip pre assessment clinic	00:02	2	My Program	Tablet(Android)		THR Pre-assessment	THR pre assessment
445	Female	What will happen during my hip pre assessment clinic	03:55	235	My Program	Tablet(Android)		THR Pre-assessment	THR pre assessment
445	Female	What is pre-assessment?	02:00	120	My Program	Tablet(Android)		THR Pre-assessment	THR pre assessment
445	Female	What are the alternatives to a hip replacement (7.50min)	00:41	41	My Program	Tablet(Android)		THR Pre-assessment	THR pre assessment
445	Female	Why do I need a hip replacement? (3.37min)	01:07	67	My Program	Tablet(Android)		THR Pre-assessment	THR pre assessment
445	Female	Your hip replacement pathway	00:32	32	My Program	Tablet(Android)		THR Pre-assessment	THR pre assessment
445	Female	What is a total hip replacement?	00:30	30	My Program	Tablet(Android)		THR Pre-assessment	THR pre assessment
543	Female	Please complete these hip surgery questionnaires today	00:05	5	MPL	Computer		THR Registration v1.1	THR registration
543	Female	Please complete these hip surgery questionnaires today	00:40	40	MPL	Computer		THR Registration v1.1	THR registration
543	Female	Your hip replacement pathway	04:52	292	MPL	Computer		THR Registration v1.1	THR registration
543	Female	What is a total hip replacement?	02:35	155	MPL	Computer		THR Registration v1.1	THR registration
543	Female	Welcome to your program (1.04min)	02:09	129	MPL	Computer		THR Registration v1.1	THR registration
543	Female	South Tees Hip Guide	01:31:59	5519	MPL	Computer		THR Registration v1.1	THR registration
543	Female	What are the alternatives to a hip replacement (7.50min)	08:10	490	MPL	Computer		THR Registration v1.1	THR registration
543	Female	Why do I need a hip replacement? (3.37min)	04:04	244	MPL	Computer		THR Registration v1.1	THR registration
543	Female	Introducing Mr Webb	05:03	303	MPL	Computer		Mr Webb patients	THR registration
543	Female	Please complete these hip surgery questionnaires today	00:24	24	MPL	Computer		THR Registration v1.1	THR registration
543	Female	Please complete these hip surgery questionnaires today	00:10	10	MPL	Computer		THR Registration v1.1	THR registration
543	Female	NJR Patient Hip Guide	00:04	4	MPL	Computer		THR Registration v1.1	THR registration
543	Female	NJR Patient Hip Guide	01:18:31	4711	MPL	Computer		THR Registration v1.1	THR registration
543	Female	Please complete these hip surgery questionnaires today	00:34	34	Forms	Computer		THR Registration v1.1	THR registration
543	Female	Please complete these hip surgery questionnaires today	31:52	1912	Alert Bell	Computer		THR Registration v1.1	THR registration
442	Male	Please complete these hip surgery questionnaires today	00:05	5	Alert Bell	Tablet(iPad)		THR Registration v1.1	THR registration
442	Male	Will you need help after discharge?	00:04	4	Alert Bell	Tablet(iPad)		THR Pre-assessment	THR pre assessment
442	Male	Please complete your Key Health Information Questionnaire	00:10	10	My Program	Tablet(iPad)		THR Pre-assessment	THR pre assessment
442	Male	What will happen during my hip pre assessment clinic	00:04	4	My Program	Tablet(iPad)		THR Pre-assessment	THR pre assessment
442	Male	Measurements required to prepare your home (height tool)	00:15	15	MPL	Tablet(iPad)		THR Pre-assessment	THR pre assessment
442	Male	Please complete these hip surgery questionnaires today	00:10	10	Alert Bell	Tablet(iPad)		THR Registration v1.1	THR registration
442	Male	Please complete these hip surgery questionnaires today	00:05	5	Alert Bell	Tablet(iPad)		THR Registration v1.1	THR registration
442	Male	Inviting a support person to access your program	00:11	11	My Program	Tablet(iPad)		THR Pre-assessment	THR pre assessment
442	Male	Please complete your Key Health Information Questionnaire	01:45	105	MPL	Tablet(iPad)		THR Pre-assessment	THR pre assessment
416	Male	What should I wear to my pre-assessment clinic	00:22	22	My Program	Computer		THR Pre-assessment	THR pre assessment
442	Male	Will you need help after discharge?	00:11	11	MPL	Tablet(iPad)		THR Pre-assessment	THR pre assessment
416	Male	What will happen during my hip pre assessment clinic	00:24	24	My Program	Computer		THR Pre-assessment	THR pre assessment
416	Male	What to bring to my pre-assessment clinic	00:15	15	My Program	Computer		THR Pre-assessment	THR pre assessment
416	Male	What to bring to my pre-assessment clinic	00:13	13	My Program	Computer		THR Pre-assessment	THR pre assessment
416	Male	Information for your carer/support person	00:08	8	My Program	Computer		THR Pre-assessment	THR pre assessment
416	Male	Things to think about before surgery	00:26	26	My Program	Computer		THR Pre-assessment	THR pre assessment
442	Male	Please complete your Key Health Information Questionnaire	01:25	85	My Program	Tablet(iPad)		THR Pre-assessment	THR pre assessment
442	Male	Will you need help after discharge?	01:55	115	MPL	Tablet(iPad)		THR Pre-assessment	THR pre assessment
442	Male	Will you need help after discharge?	00:10	10	Alert Bell	Tablet(iPad)		THR Pre-assessment	THR pre assessment
442	Male	Please complete these hip surgery questionnaires today	00:14	14	Forms	Tablet(iPad)		THR Registration v1.1	THR registration
442	Male	Please complete these hip surgery questionnaires today	00:45	45	Forms	Tablet(iPad)		THR Registration v1.1	THR registration
442	Male	Please complete these hip surgery questionnaires today	00:31	31	Forms	Tablet(iPad)		THR Registration v1.1	THR registration
442	Male	Will you need help after discharge?	00:25	25	MPL	Tablet(iPad)		THR Pre-assessment	THR pre assessment
442	Male	Will you need help after discharge?	00:10	10	My Program	Tablet(iPad)		THR Pre-assessment	THR pre assessment
442	Male	Please complete these hip surgery questionnaires today	00:10	10	Alert Bell	Tablet(iPad)		THR Registration v1.1	THR registration
442	Male	Will you need help after discharge?	00:25	25	My Program	Tablet(iPad)		THR Pre-assessment	THR pre assessment
442	Male	What will happen during my hip pre assessment clinic	01:41	101	My Program	Tablet(iPad)		THR Pre-assessment	THR pre assessment
442	Male	What to bring to my pre-assessment clinic	00:37	37	My Program	Tablet(iPad)		THR Pre-assessment	THR pre assessment
442	Male	What should I wear to my pre-assessment clinic	00:55	55	My Program	Tablet(iPad)		THR Pre-assessment	THR pre assessment
419	Male	Wound Care (hips)	01:09	69	My Program	Computer		THR Peri -Operative JCUH	THR peri operative
419	Male	Reducing the risk of blood clots (DVT)	00:11	11	My Program	Computer		THR Peri -Operative JCUH	THR peri operative
419	Male	Medication to protect you against blood clots or DVTs	00:33	33	My Program	Computer		THR Peri -Operative JCUH	THR peri operative
419	Male	Possible complications of infection after hip replacement surgery	00:13	13	My Program	Computer		THR Peri -Operative JCUH	THR peri operative
419	Male	Possible complications and risks of hip replacement surgery	02:57	177	My Program	Computer		THR Peri -Operative JCUH	THR peri operative
419	Male	Information for your carer/support person	01:29	89	My Program	Computer		THR Peri -Operative JCUH	THR peri operative
419	Male	Support for you during your joint replacement	00:25	25	My Program	Computer		THR Peri -Operative JCUH	THR peri operative
519	Female	Please complete these hip surgery questionnaires today	00:20	20	Forms	Computer		THR Registration v1.1	THR registration
519	Female	Please complete these hip surgery questionnaires today	00:14	14	Forms	Computer		THR Registration v1.1	THR registration
519	Female	Please complete these hip surgery questionnaires today	00:25	25	Forms	Computer		THR Registration v1.1	THR registration
519	Female	Please complete these hip surgery questionnaires today	01:11	71	Alert Bell	Computer		THR Registration v1.1	THR registration
519	Female	Please complete these hip surgery questionnaires today	00:51	51	Alert Bell	Computer		THR Registration v1.1	THR registration
519	Female	Please complete these hip surgery questionnaires today	00:50	50	Forms	Computer		THR Registration v1.1	THR registration
519	Female	Please complete these hip surgery questionnaires today	02:10	130	Alert Bell	Computer		THR Registration v1.1	THR registration
454	Female	Physiotherapy tips to help with your recovery (hips)	01:51	111	MPL	Phone(iPhone)		THR Peri -Operative JCUH	THR peri operative
454	Female	Physiotherapy tips to help with your recovery (hips)	00:06	6	MPL	Phone(iPhone)		THR Peri -Operative JCUH	THR peri operative
454	Female	Physiotherapy tips to help with your recovery (hips)	00:06	6	MPL	Phone(iPhone)		THR Peri -Operative JCUH	THR peri operative
454	Female	Physiotherapy tips to help with your recovery (hips)	00:20	20	MPL	Phone(iPhone)		THR Peri -Operative JCUH	THR peri operative
454	Female	Physiotherapy tips to help with your recovery (hips)	00:04	4	MPL	Phone(iPhone)		THR Peri -Operative JCUH	THR peri operative
454	Female	Physiotherapy tips to help with your recovery (hips)	00:39	39	MPL	Phone(iPhone)		THR Peri -Operative JCUH	THR peri operative
442	Male	Why stop smoking before joint replacement?	00:39	39	My Program	Tablet(iPad)		THR Pre-assessment	THR pre assessment
442	Male	Managing your health prior to surgery	00:53	53	My Program	Tablet(iPad)		THR Pre-assessment	THR pre assessment
442	Male	Please complete your Key Health Information Questionnaire	00:12	12	Email	Tablet(iPad)		THR Pre-assessment	THR pre assessment
442	Male	Please complete your Key Health Information Questionnaire	00:09	9	Email	Tablet(iPad)		THR Pre-assessment	THR pre assessment
442	Male	Please complete these hip surgery questionnaires today	00:21	21	Alert Bell	Tablet(iPad)		THR Registration v1.1	THR registration
442	Male	Please complete your Key Health Information Questionnaire	00:14	14	My Program	Tablet(iPad)		THR Pre-assessment	THR pre assessment
442	Male	Please complete your Key Health Information Questionnaire	00:24	24	My Program	Tablet(iPad)		THR Pre-assessment	THR pre assessment
442	Male	Please complete your Key Health Information Questionnaire	00:05	5	My Program	Tablet(iPad)		THR Pre-assessment	THR pre assessment
442	Male	What are the alternatives to a hip replacement (7.50min)	00:03	3	MPL	Tablet(iPad)		THR Registration v1.1	THR registration
442	Male	Please complete your Key Health Information Questionnaire	00:05	5	My Program	Tablet(iPad)		THR Pre-assessment	THR pre assessment
442	Male	Please complete your Key Health Information Questionnaire	00:10	10	Email	Tablet(iPad)		THR Pre-assessment	THR pre assessment
442	Male	Please complete these hip surgery questionnaires today	00:24	24	Alert Bell	Tablet(iPad)		THR Registration v1.1	THR registration
442	Male	Please complete your Key Health Information Questionnaire	00:24	24	Email	Tablet(iPad)		THR Pre-assessment	THR pre assessment
416	Male	Please complete your Key Health Information Questionnaire	00:10	10	My Program	Computer		THR Pre-assessment	THR pre assessment
416	Male	Please complete your Key Health Information Questionnaire	00:10	10	My Program	Computer		THR Pre-assessment	THR pre assessment
416	Male	Please complete your Key Health Information Questionnaire	00:26	26	My Program	Computer		THR Pre-assessment	THR pre assessment
416	Male	The risks of being over weight before joint replacement	00:04	4	My Program	Computer		THR Pre-assessment	THR pre assessment
416	Male	Managing your health prior to surgery	00:05	5	My Program	Computer		THR Pre-assessment	THR pre assessment
416	Male	Please complete your Key Health Information Questionnaire	01:55	115	My Program	Computer		THR Pre-assessment	THR pre assessment
416	Male	Please complete your Key Health Information Questionnaire	00:55	55	My Program	Computer		THR Pre-assessment	THR pre assessment
499	Female	Will you need help after discharge?	02:47	167	Alert Bell	Tablet(Android)		THR Pre-assessment	THR pre assessment
499	Female	What to bring to my pre-assessment clinic	00:55	55	My Program	Tablet(Android)		THR Pre-assessment	THR pre assessment
499	Female	What should I wear to my pre-assessment clinic	00:56	56	My Program	Tablet(Android)		THR Pre-assessment	THR pre assessment
499	Female	Why give your consent to the National Joint Registry	02:32	152	My Program	Tablet(Android)		THR Pre-assessment	THR pre assessment
499	Female	Why give your consent to the National Joint Registry	00:34	34	My Program	Tablet(Android)		THR Pre-assessment	THR pre assessment
499	Female	Why give your consent to the National Joint Registry	00:34	34	My Program	Tablet(Android)		THR Pre-assessment	THR pre assessment
409	Male	Please complete these hip surgery questionnaires today	05:59	359	Email	Computer			THR registration
409	Male	Please complete these hip surgery questionnaires today	00:09	9	Email	Computer		THR Registration	THR registration
521	Female	Introducing Mr Webb	00:45	45	MPL	Computer		Mr Webb patients	THR registration
521	Female	Arthritis Care's booklet - 'Living with Osteoarthritis'	00:15	15	MPL	Computer		THR Registration v1.1	THR registration
521	Female	Please complete these hip surgery questionnaires today	00:14	14	MPL	Computer		THR Registration v1.1	THR registration
521	Female	Please complete these hip surgery questionnaires today	00:23	23	MPL	Computer		THR Registration v1.1	THR registration
521	Female	South Tees Hip Guide	00:49	49	MPL	Computer		THR Registration v1.1	THR registration
521	Female	NJR Patient Hip Guide	05:45	345	MPL	Computer		THR Registration v1.1	THR registration
521	Female	Why do I need a hip replacement? (3.37min)	00:09	9	MPL	Computer		THR Registration v1.1	THR registration
521	Female	Please complete these hip surgery questionnaires today	00:10	10	MPL	Computer		THR Registration v1.1	THR registration
521	Female	Why do I need a hip replacement? (3.37min)	03:49	229	MPL	Computer		THR Registration v1.1	THR registration
521	Female	What are the alternatives to a hip replacement (7.50min)	00:09	9	MPL	Computer		THR Registration v1.1	THR registration
521	Female	Please complete these hip surgery questionnaires today	00:11	11	MPL	Computer		THR Registration v1.1	THR registration
521	Female	What are the alternatives to a hip replacement (7.50min)	08:01	481	MPL	Computer		THR Registration v1.1	THR registration
521	Female	Inviting a support person to access your program	00:14	14	MPL	Computer		THR Registration v1.1	THR registration
409	Male	Please complete these hip surgery questionnaires today	06:40	400	Email	Computer		THR Registration	THR registration
521	Female	Please complete these hip surgery questionnaires today	00:10	10	MPL	Computer		THR Registration v1.1	THR registration
521	Female	Please complete these hip surgery questionnaires today	00:15	15	MPL	Computer		THR Registration v1.1	THR registration
521	Female	Congratulations you have completed the first part of your South Tees programme - what's next	00:35	35	MPL	Computer		THR Registration v1.1	THR registration
521	Female	Please complete these hip surgery questionnaires today	00:29	29	Forms	Computer		THR Registration v1.1	THR registration
544	Female	Please complete these hip surgery questionnaires today	05:40	340	Email	Tablet(iPad)		THR Registration v1.1	THR registration
415	Male	Possible complications of infection after hip replacement surgery	00:30	30	My Program	Computer		THR Peri -Operative Friarage	THR peri operative
415	Male	Reducing the risk of blood clots (DVT)	00:55	55	My Program	Computer		THR Peri -Operative Friarage	THR peri operative
415	Male	Reducing the risk of blood clots (DVT)	00:34	34	My Program	Computer		THR Peri -Operative Friarage	THR peri operative
412	Male	Please complete these hip surgery questionnaires today	03:54	234	My Program	Phone(Android)			THR registration
412	Male	Please complete these hip surgery questionnaires today	03:13	193	My Program	Phone(Android)			THR registration
419	Male	General advice for recovery after hip surgery	12:26	746	My Program	Computer		THR Peri -Operative JCUH	THR peri operative
454	Female	Physiotherapy tips to help with your recovery (hips)	01:15	75	My Program	Tablet(iPad)		THR Peri -Operative JCUH	THR peri operative
499	Female	Measurements required to prepare your home (height tool)	13:40	820	Email	Tablet(Android)		THR Pre-assessment	THR pre assessment
499	Female	Measurements required to prepare your home (height tool)	18:59	1139	Email	Tablet(Android)		THR Pre-assessment	THR pre assessment
518	Female	Inviting a support person to access your program	00:05	5	My Program	Computer		THR Registration v1.1	THR registration
518	Female	Arthritis Care's booklet - 'Living with Osteoarthritis'	00:17	17	My Program	Computer		THR Registration v1.1	THR registration
415	Male	Possible complications of infection after hip replacement surgery	04:10	250	My Program	Computer		THR Peri -Operative Friarage	THR peri operative
442	Male	Please complete these hip surgery questionnaires today	00:14	14	Alert Bell	Phone(iPhone)		THR Registration v1.1	THR registration
442	Male	Please complete your Key Health Information Questionnaire	00:44	44	My Program	Phone(iPhone)		THR Pre-assessment	THR pre assessment
442	Male	What are the alternatives to a hip replacement (7.50min)	00:15	15	My Program	Phone(iPhone)		THR Pre-assessment	THR pre assessment
442	Male	Why do I need a hip replacement? (3.37min)	00:08	8	My Program	Phone(iPhone)		THR Pre-assessment	THR pre assessment
442	Male	Your hip replacement pathway	00:41	41	My Program	Phone(iPhone)		THR Pre-assessment	THR pre assessment
442	Male	What is a total hip replacement?	00:14	14	My Program	Phone(iPhone)		THR Pre-assessment	THR pre assessment
412	Male	Please complete these hip surgery questionnaires today	00:00		Email	Phone(Android)		THR Registration	THR registration
412	Male	Please complete these hip surgery questionnaires today	00:00		Email	Phone(Android)		THR Registration	THR registration
412	Male	Please complete these hip surgery questionnaires today	00:00		Email	Phone(Android)		THR Registration	THR registration
412	Male	Please complete these hip surgery questionnaires today	00:00		Email	Phone(Android)		THR Registration	THR registration
412	Male	Please complete these hip surgery questionnaires today	00:51	51	Email	Phone(Android)		THR Registration	THR registration
516	Female	Please complete these hip surgery questionnaires today	00:48	48	Email	Phone(iPhone)		THR Registration v1.1	THR registration
516	Female	Please complete these hip surgery questionnaires today	04:35	275	Email	Phone(iPhone)		THR Registration v1.1	THR registration
454	Female	Physiotherapy tips to help with your recovery (hips)	01:40	100	My Program	Phone(iPhone)		THR Peri -Operative JCUH	THR peri operative
521	Female	Please complete these hip surgery questionnaires today	00:30	30	Forms	Computer		THR Registration v1.1	THR registration
499	Female	Please complete your Key Health Information Questionnaire	00:08	8	Email	Tablet(Android)		THR Pre-assessment	THR pre assessment
499	Female	Introducing the Occupational Therapy Service (2.48min)	00:10	10	My Program	Tablet(Android)		THR Pre-assessment	THR pre assessment
499	Female	Helpful advice from your Occupational Therapist	03:14	194	My Program	Tablet(Android)		THR Pre-assessment	THR pre assessment
442	Male	What can I expect from my hip replacement	00:04	4	My Program	Phone(iPhone)		THR Pre-assessment	THR pre assessment
415	Male	Physiotherapy after your hip operation	02:11	131	My Program	Computer		THR Peri -Operative Friarage	THR peri operative
415	Male	Follow up appointments after surgery	01:56	116	My Program	Computer		THR Peri -Operative Friarage	THR peri operative
415	Male	Wound Care (hips)	02:21	141	My Program	Computer		THR Peri -Operative Friarage	THR peri operative
415	Male	Reducing the risk of blood clots (DVT)	01:42	102	My Program	Computer		THR Peri -Operative Friarage	THR peri operative
415	Male	Possible complications of infection after hip replacement surgery	02:05	125	My Program	Computer		THR Peri -Operative Friarage	THR peri operative
415	Male	The importance of staying hydrated	00:50	50	My Program	Computer		THR Peri -Operative Friarage	THR peri operative
415	Male	Constipation and Bowels	01:44	104	My Program	Computer		THR Peri -Operative Friarage	THR peri operative
442	Male	Please complete these hip surgery questionnaires today	01:21	81	Forms	Tablet(iPad)		THR Registration v1.1	THR registration
442	Male	Please complete your Key Health Information Questionnaire	00:11	11	My Program	Tablet(iPad)		THR Pre-assessment	THR pre assessment
442	Male	Please complete these hip surgery questionnaires today	00:15	15	Alert Bell	Tablet(iPad)		THR Registration v1.1	THR registration
499	Female	Please complete your Key Health Information Questionnaire	02:32	152	Alert Bell	Tablet(Android)		THR Pre-assessment	THR pre assessment
499	Female	Introducing the Occupational Therapy Service (2.48min)	03:05	185	My Program	Tablet(Android)		THR Pre-assessment	THR pre assessment
499	Female	Helpful advice from your Occupational Therapist	03:40	220	My Program	Tablet(Android)		THR Pre-assessment	THR pre assessment
518	Female	NJR Patient Hip Guide	01:28	88	My Program	Computer		THR Registration v1.1	THR registration
442	Male	Mr Baker Biography	00:24	24	MPL	Tablet(iPad)		Mr Baker patients	THR registration
442	Male	Your surgeon -Mr Paul Baker	00:03	3	MPL	Tablet(iPad)		Mr Baker patients	THR registration
442	Male	Welcome to your program (1.04min)	00:03	3	MPL	Tablet(iPad)		THR Registration v1.1	THR registration
442	Male	Please complete these hip surgery questionnaires today	00:09	9	MPL	Tablet(iPad)		THR Registration v1.1	THR registration
442	Male	Please complete these hip surgery questionnaires today	00:15	15	MPL	Tablet(iPad)		THR Registration v1.1	THR registration
442	Male	What are the alternatives to a hip replacement (7.50min)	00:03	3	MPL	Tablet(iPad)		THR Registration v1.1	THR registration
442	Male	What will happen during my hip pre assessment clinic	01:57	117	My Program	Tablet(iPad)		THR Pre-assessment	THR pre assessment
442	Male	What is pre-assessment?	01:39	99	My Program	Tablet(iPad)		THR Pre-assessment	THR pre assessment
442	Male	Please complete these hip surgery questionnaires today	00:10	10	Forms	Tablet(iPad)		THR Registration v1.1	THR registration
442	Male	Please complete these hip surgery questionnaires today	00:05	5	Forms	Tablet(iPad)		THR Registration v1.1	THR registration
442	Male	Please complete these hip surgery questionnaires today	00:34	34	Forms	Tablet(iPad)		THR Registration v1.1	THR registration
442	Male	Please complete these hip surgery questionnaires today	00:11	11	Alert Bell	Tablet(iPad)		THR Registration v1.1	THR registration
442	Male	Please complete these hip surgery questionnaires today	01:20	80	Alert Bell	Tablet(iPad)		THR Registration v1.1	THR registration
521	Female	Please complete these hip surgery questionnaires today	08:09	489	Email	Computer		THR Registration v1.1	THR registration
521	Female	Please complete these hip surgery questionnaires today	06:01	361	Email	Computer		THR Registration v1.1	THR registration
518	Female	Arthritis Care's booklet - 'Living with Osteoarthritis'	00:25	25	My Program	Phone(Android)		THR Registration v1.1	THR registration
518	Female	South Tees Hip Guide	08:06	486	My Program	Phone(Android)		THR Registration v1.1	THR registration
518	Female	What are the alternatives to a hip replacement (7.50min)	02:18	138	My Program	Phone(Android)		THR Registration v1.1	THR registration
454	Female	Wound Care (hips)	01:20	80	My Program	Phone(iPhone)		THR Peri -Operative JCUH	THR peri operative
518	Female	Welcome to your South Tees joint replacement education and support program	00:39	39	My Program	Computer		THR Registration v1.1	THR registration
518	Female	Your hip replacement pathway	09:13	553	My Program	Computer		THR Registration v1.1	THR registration
518	Female	What is a total hip replacement?	00:22	22	My Program	Computer		THR Registration v1.1	THR registration
518	Female	What is a total hip replacement?	06:06	366	My Program	Computer		THR Registration v1.1	THR registration
518	Female	Welcome to your program (1.04min)	01:46	106	My Program	Computer		THR Registration v1.1	THR registration
518	Female	Please complete these hip surgery questionnaires today	10:31	631	Email	Computer		THR Registration v1.1	THR registration
518	Female	Please complete these hip surgery questionnaires today	00:45	45	Email	Phone(Android)		THR Registration v1.1	THR registration
518	Female	Please complete these hip surgery questionnaires today	00:04	4	Email	Phone(Android)		THR Registration v1.1	THR registration
518	Female	Why do I need a hip replacement? (3.37min)	03:47	227	My Program	Computer		THR Registration v1.1	THR registration
518	Female	Introducing Mr White	00:55	55	My Program	Computer		Mr White patients	THR registration
518	Female	Welcome to your South Tees joint replacement education and support program	00:20	20	My Program	Phone(Android)		THR Registration v1.1	THR registration
442	Male	Please complete these hip surgery questionnaires today	01:41	101	Alert Bell	Tablet(iPad)		THR Registration v1.1	THR registration
488	Female	NJR Patient Hip Guide	00:34	34	My Program	Computer		THR Registration	THR registration
487	Female	Why do I need a hip replacement? (3.37min)	19:28	1168	My Program	Phone(Android)		THR Registration	THR registration
442	Male	Your hip replacement pathway	01:00	60	MPL	Tablet(iPad)		THR Registration v1.1	THR registration
442	Male	Why do I need a hip replacement? (3.37min)	03:53	233	MPL	Tablet(iPad)		THR Registration v1.1	THR registration
442	Male	Please complete these hip surgery questionnaires today	00:20	20	Alert Bell	Tablet(iPad)		THR Registration v1.1	THR registration
496	Male	Why do I need a hip replacement? (3.37min)	03:52	232	My Program	Tablet(Android)		THR Registration	THR registration
454	Female	Possible complications of infection after hip replacement surgery	00:30	30	My Program	Phone(iPhone)		THR Peri -Operative JCUH	THR peri operative
454	Female	Why exercises are an important part of your recovery	00:50	50	My Program	Phone(iPhone)		THR Peri -Operative JCUH	THR peri operative
494	Female	Please complete your Key Health Information Questionnaire	03:12	192	Email	Phone(iPhone)		THR Pre-assessment	THR registration
454	Female	Reducing the risk of blood clots (DVT)	00:22	22	My Program	Phone(iPhone)		THR Peri -Operative JCUH	THR peri operative
454	Female	Constipation and Bowels	00:23	23	My Program	Phone(iPhone)		THR Peri -Operative JCUH	THR peri operative
454	Female	The importance of staying hydrated	00:11	11	My Program	Phone(iPhone)		THR Peri -Operative JCUH	THR peri operative
454	Female	Will you need help after discharge?	01:19	79	Alert Bell	Phone(iPhone)		THR Pre-assessment	THR pre assessment
454	Female	Measurements required to prepare your home (height tool)	00:05	5	Alert Bell	Phone(iPhone)		THR Pre-assessment	THR pre assessment
454	Female	Measurements required to prepare your home (height tool)	00:05	5	Alert Bell	Phone(iPhone)		THR Pre-assessment	THR pre assessment
454	Female	Please complete your Key Health Information Questionnaire	02:29	149	Alert Bell	Phone(iPhone)		THR Pre-assessment	THR pre assessment
454	Female	Importance of managing your pain after your operation	00:24	24	My Program	Phone(iPhone)		THR Peri -Operative JCUH	THR peri operative
454	Female	Walking with sticks (1.07 min)	02:47	167	My Program	Phone(iPhone)		THR Peri -Operative JCUH	THR peri operative
419	Male	Will you need help after discharge?	01:15	75	Alert Bell	Computer		THR Pre-assessment	THR pre assessment
419	Male	Please complete your Key Health Information Questionnaire	01:52	112	Alert Bell	Computer		THR Pre-assessment	THR pre assessment
419	Male	Measurements required to prepare your home (height tool)	02:02	122	Alert Bell	Computer		THR Pre-assessment	THR pre assessment
454	Female	Walking with sticks (1.07 min)	00:54	54	My Program	Phone(iPhone)		THR Peri -Operative JCUH	THR peri operative
454	Female	Possible complications of infection after hip replacement surgery	01:15	75	My Program	Phone(iPhone)		THR Peri -Operative JCUH	THR peri operative
454	Female	Physiotherapy tips to help with your recovery (hips)	01:44	104	My Program	Phone(iPhone)		THR Peri -Operative JCUH	THR peri operative
454	Female	Going up and down stairs	00:32	32	My Program	Phone(iPhone)		THR Peri -Operative JCUH	THR peri operative
454	Female	Importance of managing your pain after your operation	01:16	76	My Program	Phone(iPhone)		THR Peri -Operative JCUH	THR peri operative
454	Female	The importance of staying hydrated	00:40	40	My Program	Phone(iPhone)		THR Peri -Operative JCUH	THR peri operative
454	Female	Constipation and Bowels	00:45	45	My Program	Phone(iPhone)		THR Peri -Operative JCUH	THR peri operative
454	Female	Using sticks on stairs	02:10	130	My Program	Phone(iPhone)		THR Peri -Operative JCUH	THR peri operative
454	Female	Walking with sticks (1.07 min)	01:11	71	My Program	Phone(iPhone)		THR Peri -Operative JCUH	THR peri operative
454	Female	Walking with sticks (1.07 min)	01:30	90	My Program	Phone(iPhone)		THR Peri -Operative JCUH	THR peri operative
454	Female	How to use a walking frame	00:55	55	My Program	Phone(iPhone)		THR Peri -Operative JCUH	THR peri operative
454	Female	NJR Patient Hip Guide	00:44	44	My Program	Phone(iPhone)		THR Registration v1.1	THR registration
420	Female	South Tees Hip Guide	05:56	356	My Program	Phone(Android)		THR Registration	THR r
420	Female	What are the alternatives to a hip replacement (7.50min)	00:06	6	My Program	Phone(Android)		THR Registration	THR r
420	Female	Why do I need a hip replacement? (3.37min)	00:03	3	My Program	Phone(Android)		THR Registration	THR r
420	Female	Introducing Mr Port	00:09	9	My Program	Phone(Android)		Mr Port patients	THR r
420	Female	NJR Patient Hip Guide	00:05	5	My Program	Phone(Android)		THR Registration	THR r
455	Male	Please complete these hip surgery questionnaires today	05:31	331	Forms	Tablet(Android)		THR Registration v1.1	THR registration
455	Male	Your hip replacement pathway	00:04	4	My Program	Tablet(Android)		THR Registration v1.1	THR registration
454	Female	Please complete these hip surgery questionnaires today	00:08	8	MPL	Phone(iPhone)		THR Registration v1.1	THR registration
454	Female	South Tees Hip Guide	01:39	99	My Program	Phone(iPhone)		THR Registration v1.1	THR registration
454	Female	What are the alternatives to a hip replacement (7.50min)	02:37	157	My Program	Phone(iPhone)		THR Registration v1.1	THR registration
454	Female	Why do I need a hip replacement? (3.37min)	03:51	231	My Program	Phone(iPhone)		THR Registration v1.1	THR registration
454	Female	Introducing Mr Wallace	00:24	24	My Program	Phone(iPhone)		Mr Wallace patients	THR registration
454	Female	Your hip replacement pathway	01:01	61	My Program	Phone(iPhone)		THR Registration v1.1	THR registration
454	Female	What is a total hip replacement?	01:01	61	My Program	Phone(iPhone)		THR Registration v1.1	THR registration
454	Female	Welcome to your program (1.04min)	02:08	128	My Program	Phone(iPhone)		THR Registration v1.1	THR registration
454	Female	Please complete these hip surgery questionnaires today	04:40	280	Email	Tablet(iPad)		THR Registration v1.1	THR registration
454	Female	Please complete these hip surgery questionnaires today	02:12	132	Email	Tablet(iPad)		THR Registration v1.1	THR registration
426	Male	Please complete these hip surgery questionnaires today	00:00		Email	Phone(iPhone)		THR Registration	THR registration
426	Male	Please complete these hip surgery questionnaires today	00:00		Email	Phone(iPhone)		THR Registration	THR registration
426	Male	Please complete these hip surgery questionnaires today	00:00		Email	Phone(iPhone)		THR Registration	THR registration
426	Male	Please complete these hip surgery questionnaires today	00:00		Email	Phone(iPhone)		THR Registration	THR registration
426	Male	Please complete these hip surgery questionnaires today	00:20	20	Email	Phone(iPhone)		THR Registration	THR registration
426	Male	Please complete these hip surgery questionnaires today	00:00		Email	Phone(iPhone)		THR Registration	THR registration
426	Male	Please complete these hip surgery questionnaires today	00:00		Email	Phone(iPhone)		THR Registration	THR registration
426	Male	Please complete these hip surgery questionnaires today	00:00		Email	Phone(iPhone)		THR Registration	THR registration
426	Male	Please complete these hip surgery questionnaires today	00:00		Email	Phone(iPhone)		THR Registration	THR registration
426	Male	Please complete these hip surgery questionnaires today	00:10	10	Email	Phone(iPhone)		THR Registration	THR registration
426	Male	Please complete these hip surgery questionnaires today	00:00		Email	Phone(iPhone)		THR Registration	THR registration
426	Male	Please complete these hip surgery questionnaires today	00:00		Email	Phone(iPhone)		THR Registration	THR registration
426	Male	Please complete these hip surgery questionnaires today	00:00		Email	Phone(iPhone)		THR Registration	THR registration
426	Male	Please complete these hip surgery questionnaires today	00:00		Email	Phone(iPhone)		THR Registration	THR registration
426	Male	Please complete these hip surgery questionnaires today	01:20	80	Email	Phone(iPhone)		THR Registration	THR registration
441	Male	NJR Patient Hip Guide	07:43	463	My Program	Computer		THR Registration v1.1	Hip Arthroplasty
441	Male	NJR Patient Hip Guide	01:15	75	My Program	Computer		THR Registration v1.1	Hip Arthroplasty
419	Male	Please complete these hip surgery questionnaires today	00:04	4	Forms	Computer		THR Registration	THR registration
419	Male	Please complete these hip surgery questionnaires today	01:05	65	MPL	Computer		THR Registration	THR registration
426	Male	Please complete these hip surgery questionnaires today	00:00		Email	Phone(iPhone)		THR Registration	THR registration
426	Male	Please complete these hip surgery questionnaires today	00:00		Email	Phone(iPhone)		THR Registration	THR registration
426	Male	Please complete these hip surgery questionnaires today	00:00		Email	Phone(iPhone)		THR Registration	THR registration
426	Male	Please complete these hip surgery questionnaires today	00:00		Email	Phone(iPhone)		THR Registration	THR registration
426	Male	Please complete these hip surgery questionnaires today	00:25	25	Email	Phone(iPhone)		THR Registration	THR registration
426	Male	Please complete these hip surgery questionnaires today	00:00		Email	Phone(iPhone)		THR Registration	THR registration
426	Male	Please complete these hip surgery questionnaires today	00:00		Email	Phone(iPhone)		THR Registration	THR registration
426	Male	Please complete these hip surgery questionnaires today	00:00		Email	Phone(iPhone)		THR Registration	THR registration
426	Male	Please complete these hip surgery questionnaires today	00:00		Email	Phone(iPhone)		THR Registration	THR registration
426	Male	Please complete these hip surgery questionnaires today	00:53	53	Email	Phone(iPhone)		THR Registration	THR registration
426	Male	Please complete these hip surgery questionnaires today	00:00		Email	Phone(iPhone)		THR Registration	THR registration
426	Male	Please complete these hip surgery questionnaires today	00:00		Email	Phone(iPhone)		THR Registration	THR registration
426	Male	Please complete these hip surgery questionnaires today	00:00		Email	Phone(iPhone)		THR Registration	THR registration
426	Male	Please complete these hip surgery questionnaires today	00:00		Email	Phone(iPhone)		THR Registration	THR registration
426	Male	Please complete these hip surgery questionnaires today	00:14	14	Email	Phone(iPhone)		THR Registration	THR registration
426	Male	Please complete these hip surgery questionnaires today	00:00		Email	Phone(iPhone)		THR Registration	THR registration
426	Male	Please complete these hip surgery questionnaires today	00:00		Email	Phone(iPhone)		THR Registration	THR registration
426	Male	Please complete these hip surgery questionnaires today	00:00		Email	Phone(iPhone)		THR Registration	THR registration
426	Male	Please complete these hip surgery questionnaires today	00:00		Email	Phone(iPhone)		THR Registration	THR registration
426	Male	Please complete these hip surgery questionnaires today	00:05	5	Email	Phone(iPhone)		THR Registration	THR registration
426	Male	Please complete these hip surgery questionnaires today	00:00		Email	Phone(iPhone)		THR Registration	THR registration
426	Male	Please complete these hip surgery questionnaires today	00:00		Email	Phone(iPhone)		THR Registration	THR registration
426	Male	Please complete these hip surgery questionnaires today	00:00		Email	Phone(iPhone)		THR Registration	THR registration
426	Male	Please complete these hip surgery questionnaires today	00:00		Email	Phone(iPhone)		THR Registration	THR registration
426	Male	Please complete these hip surgery questionnaires today	00:40	40	Email	Phone(iPhone)		THR Registration	THR registration
426	Male	Please complete these hip surgery questionnaires today	00:00		Email	Phone(iPhone)		THR Registration	THR registration
426	Male	Please complete these hip surgery questionnaires today	00:00		Email	Phone(iPhone)		THR Registration	THR registration
426	Male	Please complete these hip surgery questionnaires today	00:00		Email	Phone(iPhone)		THR Registration	THR registration
426	Male	Please complete these hip surgery questionnaires today	00:00		Email	Phone(iPhone)		THR Registration	THR registration
426	Male	Please complete these hip surgery questionnaires today	01:14	74	Email	Phone(iPhone)		THR Registration	THR registration
441	Male	Please complete these hip surgery questionnaires today	09:38	578	Email	Tablet(iPad)		THR Registration v1.1	Hip Arthroplasty
441	Male	What is a total hip replacement?	03:34	214	My Program	Computer		THR Registration v1.1	Hip Arthroplasty
441	Male	Welcome to your program (1.04min)	02:37	157	My Program	Computer		THR Registration v1.1	Hip Arthroplasty
419	Male	NJR Patient Hip Guide	03:04	184	My Program	Computer		THR Registration	THR registration
420	Female	Introducing Mr Port	00:04	4	My Program	Phone(Android)		Mr Port patients	THR r
420	Female	Please complete these hip surgery questionnaires today	06:25	385	My Program	Phone(Android)		THR Registration	THR r
420	Female	Please complete these hip surgery questionnaires today	00:05	5	Email	Computer		THR Registration	THR r
413	Male	Please complete these hip surgery questionnaires today	00:05	5	My Program	Computer		THR Registration	THR r
413	Male	What are the alternatives to a hip replacement (7.50min)	08:50	530	My Program	Computer		THR Registration	THR r
413	Male	Introducing Mr Wallace	03:45	225	My Program	Computer		Mr Wallace patients	THR r
413	Male	Please complete these hip surgery questionnaires today	10:20	620	Email	Computer		THR Registration	THR r
419	Male	South Tees Hip Guide	12:18	738	My Program	Computer		THR Registration	THR registration
419	Male	Please complete these hip surgery questionnaires today	07:02	422	My Program	Computer		THR Registration	THR registration
419	Male	What are the alternatives to a hip replacement (7.50min)	06:47	407	My Program	Computer		THR Registration	THR registration
419	Male	Introducing Mr White	00:52	52	My Program	Computer		Mr White patients	THR registration
419	Male	Why do I need a hip replacement? (3.37min)	04:01	241	My Program	Computer		THR Registration	THR registration
420	Female	Welcome to your program (1.04min)	00:04	4	My Program	Phone(Android)		THR Registration	THR r
416	Male	Inviting a support person to access your program	00:55	55	My Program	Computer		THR Registration	THR registration
416	Male	Why do I need a hip replacement? (3.37min)	00:09	9	My Program	Computer		THR Registration	THR registration
416	Male	Introducing Mr Wallace	01:00	60	My Program	Computer		Mr Wallace patients	THR registration
2001	Male	Do I need to follow hip precautions?	02:00	120	My Program	Computer		Hip (THR) Post-Operative - MAY 2020	Lower Limb Arthroplasty - Elective
2001	Male	Physiotherapy after your Hip (THR) Operation	00:15	15	My Program	Computer		Hip (THR) Post-Operative - MAY 2020	Lower Limb Arthroplasty - Elective
2001	Male	RCS Hip (THR) Recovery Tracker	00:05	5	My Program	Computer		Hip (THR) Post-Operative - MAY 2020	Lower Limb Arthroplasty - Elective
2001	Male	Foot Pump Exercise	00:10	10	My Program	Computer		Hip (THR) Post-Operative - MAY 2020	Lower Limb Arthroplasty - Elective
2001	Male	Post-Operative Hip Exercises (Weeks 0-2)	00:35	35	My Program	Computer		Hip (THR) Post-Operative - MAY 2020	Lower Limb Arthroplasty - Elective
2625	Female	Pre Operative Questionnaire HIPS	00:30	30	Forms	Computer		Hip (THR) Introduction - MAY 2020	Lower Limb Arthroplasty - Elective
2001	Male	Getting on and off the toilet safely (1.05 min)	01:05	65	MPL	Computer		Hip (THR) Post-Operative - MAY 2020	Lower Limb Arthroplasty - Elective
2001	Male	Importance of Exercises	00:20	20	MPL	Computer		Hip (THR) Post-Operative - MAY 2020	Lower Limb Arthroplasty - Elective
2001	Male	Foot Pump Exercise	00:43	43	My Program	Computer		Hip (THR) Post-Operative - MAY 2020	Lower Limb Arthroplasty - Elective
2001	Male	Importance of Exercises	00:05	5	My Program	Computer		Hip (THR) Post-Operative - MAY 2020	Lower Limb Arthroplasty - Elective
2001	Male	Physiotherapy after your Hip (THR) Operation	00:05	5	My Program	Computer		Hip (THR) Post-Operative - MAY 2020	Lower Limb Arthroplasty - Elective
2001	Male	Post-Operative Hip Exercises (Weeks 0-2)	03:38	218	My Program	Computer		Hip (THR) Post-Operative - MAY 2020	Lower Limb Arthroplasty - Elective
2001	Male	RCS Hip (THR) Recovery Tracker	00:55	55	My Program	Computer		Hip (THR) Post-Operative - MAY 2020	Lower Limb Arthroplasty - Elective
2001	Male	6 Week Post Operative Assessment - Hip Joint Replacement	00:05	5	Alert Bell	Computer		Hip (THR) Post-Operative - MAY 2020	Lower Limb Arthroplasty - Elective
2001	Male	Physiotherapy after your Hip (THR) Operation	01:14	74	My Program	Computer		Hip (THR) Post-Operative - MAY 2020	Lower Limb Arthroplasty - Elective
2001	Male	6 Week Post Operative Assessment - Hip Joint Replacement	02:16	136	Alert Bell	Computer		Hip (THR) Post-Operative - MAY 2020	Lower Limb Arthroplasty - Elective
2621	Female	Introduction and Advice from Gara Ward Staff at FHN (3.35 min)	04:45	285	MPL	Computer		Hip (THR) Introduction - MAY 2020	Lower Limb Arthroplasty - Elective
2621	Female	Finding your way to Surgical Admissions Unit (SAU) at JCUH	00:30	30	MPL	Computer		Hip (THR) Introduction - MAY 2020	Lower Limb Arthroplasty - Elective
2621	Female	Day of Joint Replacement Surgery - What Will Happen?	02:31	151	MPL	Computer		Hip (THR) Introduction - MAY 2020	Lower Limb Arthroplasty - Elective
2621	Female	General Information for Friarage Hospital Northallerton (FHN)	04:05	245	MPL	Computer		Hip (THR) Introduction - MAY 2020	Lower Limb Arthroplasty - Elective
2621	Female	Site Map for Friarage Hospital Northallerton (FHN)	00:30	30	MPL	Computer		Hip (THR) Introduction - MAY 2020	Lower Limb Arthroplasty - Elective
2621	Female	General Information for James Cook University Hospital (JCUH)	00:52	52	MPL	Computer		Hip (THR) Introduction - MAY 2020	Lower Limb Arthroplasty - Elective
2621	Female	Site Map for James Cook University Hospital (JCUH)	00:35	35	MPL	Computer		Hip (THR) Introduction - MAY 2020	Lower Limb Arthroplasty - Elective
2621	Female	Hospital Cancellations	01:20	80	MPL	Computer		Hip (THR) Introduction - MAY 2020	Lower Limb Arthroplasty - Elective
2191	Female	Furniture Height Questionnaire HIPS	02:05	125	Alert Bell	Computer		HIP THR Introduction December 2019 v1.1	Total hip replacement
2272	Male	Occupational Therapy Questionnaire	00:26	26	Alert Bell	Phone(iPhone)		HIP THR Introduction December 2019 v1.1	Total hip replacement
2017	Female	Why give your consent to the National Joint Registry	00:05	5	MPL	Phone(iPhone)		THR Pre-assessment 2 week lead in JANUARY 2019	THR pre-assessment
2272	Male	Occupational Therapy Questionnaire	00:25	25	Alert Bell	Phone(iPhone)		HIP THR Introduction December 2019 v1.1	Total hip replacement
2272	Male	Essential Reading Confirmed - HIPS	02:08	128	Alert Bell	Phone(iPhone)		HIP THR Introduction December 2019 v1.1	Total hip replacement
2272	Male	Furniture Height Questionnaire HIPS	15:35	935	Alert Bell	Phone(iPhone)		HIP THR Introduction December 2019 v1.1	Total hip replacement
2272	Male	Medical Screening Questionnaire	08:08	488	Alert Bell	Phone(iPhone)		HIP THR Introduction December 2019 v1.1	Total hip replacement
2272	Male	Occupational Therapy Questionnaire	07:09	429	Alert Bell	Phone(iPhone)		HIP THR Introduction December 2019 v1.1	Total hip replacement
2625	Female	Introduction and Advice from Gara Ward Staff at FHN (3.35 min)	04:55	295	MPL	Computer		Hip (THR) Introduction - MAY 2020	Lower Limb Arthroplasty - Elective
2625	Female	Finding your way to Gara Ward at FHN (.29 min)	00:35	35	MPL	Computer		Hip (THR) Introduction - MAY 2020	Lower Limb Arthroplasty - Elective
2625	Female	Finding your way to Surgical Admissions Unit (SAU) at JCUH	01:05	65	MPL	Computer		Hip (THR) Introduction - MAY 2020	Lower Limb Arthroplasty - Elective
2625	Female	Finding your way to Gara Ward at FHN (.29 min)	03:25	205	MPL	Computer		Hip (THR) Introduction - MAY 2020	Lower Limb Arthroplasty - Elective
2625	Female	Finding your way to Surgical Admissions Unit (SAU) at JCUH	00:10	10	MPL	Computer		Hip (THR) Introduction - MAY 2020	Lower Limb Arthroplasty - Elective
2625	Female	Anaesthesia Room	01:10	70	MPL	Computer	Download	Hip (THR) Introduction - MAY 2020	Lower Limb Arthroplasty - Elective
2625	Female	Day of Joint Replacement Surgery - What Will I Need?	01:05	65	MPL	Computer		Hip (THR) Introduction - MAY 2020	Lower Limb Arthroplasty - Elective
2625	Female	Hospital Visiting Times	01:30	90	MPL	Computer		Hip (THR) Introduction - MAY 2020	Lower Limb Arthroplasty - Elective
2625	Female	General Information for Friarage Hospital Northallerton (FHN)	01:25	85	MPL	Computer		Hip (THR) Introduction - MAY 2020	Lower Limb Arthroplasty - Elective
2625	Female	Site Map for Friarage Hospital Northallerton (FHN)	02:54	174	MPL	Computer		Hip (THR) Introduction - MAY 2020	Lower Limb Arthroplasty - Elective
2001	Male	RCS Hip (THR) Recovery Tracker	01:44	104	MPL	Computer		Hip (THR) Post-Operative - MAY 2020	Lower Limb Arthroplasty - Elective
2001	Male	Welcome to your Hip (THR) Post-Operative Carepac	03:19	199	MPL	Computer		Hip (THR) Post-Operative - MAY 2020	Lower Limb Arthroplasty - Elective
2001	Male	Post-Operative Hip Exercises (Weeks 0-2)	06:30	390	MPL	Computer		Hip (THR) Post-Operative - MAY 2020	Lower Limb Arthroplasty - Elective
2001	Male	RCS Keeping Well After Hip (THR) Surgery	00:45	45	MPL	Computer		Hip (THR) Post-Operative - MAY 2020	Lower Limb Arthroplasty - Elective
2001	Male	Possible complications of infection after hip replacement (THR) surgery	02:04	124	MPL	Computer		Hip (THR) Post-Operative - MAY 2020	Lower Limb Arthroplasty - Elective
2001	Male	Possible Complications and Risks of Blood Clots	06:32	392	MPL	Computer		Hip (THR) Post-Operative - MAY 2020	Lower Limb Arthroplasty - Elective
2001	Male	Protection against Blood Clots after Joint Replacement	01:55	115	MPL	Computer		Hip (THR) Post-Operative - MAY 2020	Lower Limb Arthroplasty - Elective
2001	Male	Hydration and Joint Replacement	01:21	81	MPL	Computer		Hip (THR) Post-Operative - MAY 2020	Lower Limb Arthroplasty - Elective
2001	Male	Post-Operative Smoking and Smoking Cessation Advice for Joint Replacements	00:19	19	MPL	Computer		Hip (THR) Post-Operative - MAY 2020	Lower Limb Arthroplasty - Elective
2001	Male	Weight Post-Joint Replacement Surgery	01:08	68	MPL	Computer		Hip (THR) Post-Operative - MAY 2020	Lower Limb Arthroplasty - Elective
2001	Male	Constipation and Bowels - Joint Replacement	01:18	78	MPL	Computer		Hip (THR) Post-Operative - MAY 2020	Lower Limb Arthroplasty - Elective
2001	Male	Joint Replacement Pain and Swelling Management	04:42	282	MPL	Computer		Hip (THR) Post-Operative - MAY 2020	Lower Limb Arthroplasty - Elective
2001	Male	Hip Replacement Wound Care	01:37	97	MPL	Computer		Hip (THR) Post-Operative - MAY 2020	Lower Limb Arthroplasty - Elective
2162	Female	Occupational Therapy Questionnaire	00:15	15	Forms	Tablet(iPad)		HIP THR Introduction December 2019 v1.1	Total hip replacement
2162	Female	Furniture Height Questionnaire HIPS	00:10	10	Forms	Tablet(iPad)		HIP THR Introduction December 2019 v1.1	Total hip replacement
2162	Female	Furniture Height Questionnaire HIPS	03:10	190	Forms	Tablet(iPad)		HIP THR Introduction December 2019 v1.1	Total hip replacement
2163	Male	End of Go Well Health Registration Program	00:45	45	MPL	Computer		HIP THR Introduction December 2019 v1.1	Total hip replacement
2001	Male	Post-Operative Hip Exercises (Weeks 0-2)	01:17	77	MPL	Computer		Hip (THR) Introduction - MAY 2020	Lower Limb Arthroplasty - Elective
2001	Male	Importance of Exercises	00:20	20	MPL	Computer		Hip (THR) Introduction - MAY 2020	Lower Limb Arthroplasty - Elective
2001	Male	How to get on and off the floor	04:50	290	MPL	Computer		Hip (THR) Introduction - MAY 2020	Lower Limb Arthroplasty - Elective
2001	Male	Walking with sticks (1.07 min)	01:31	91	MPL	Computer		Hip (THR) Introduction - MAY 2020	Lower Limb Arthroplasty - Elective
2001	Male	Getting in and out of a car safely (1.38min)	02:05	125	MPL	Computer		Hip (THR) Introduction - MAY 2020	Lower Limb Arthroplasty - Elective
2001	Male	Getting in and out of bed safely (2.07 min)	02:26	146	MPL	Computer		Hip (THR) Introduction - MAY 2020	Lower Limb Arthroplasty - Elective
2001	Male	Introduction and Advice from Gara Ward Staff at FHN (3.35 min)	10:57	657	MPL	Computer		Hip (THR) Introduction - MAY 2020	Lower Limb Arthroplasty - Elective
2001	Male	Finding your way to Surgical Admissions Unit (SAU) at JCUH	01:05	65	MPL	Computer		Hip (THR) Introduction - MAY 2020	Lower Limb Arthroplasty - Elective
2001	Male	Introduction to anaesthesia - Dr Simon Baker (2.08 min)	02:21	141	MPL	Computer		Hip (THR) Introduction - MAY 2020	Lower Limb Arthroplasty - Elective
2001	Male	RCS Recover More Quickly After Hip (THR) Surgery	05:21	321	MPL	Computer		Hip (THR) Introduction - MAY 2020	Lower Limb Arthroplasty - Elective
2001	Male	RCS Hip (THR) Expectations Post-Surgery	03:20	200	MPL	Computer		Hip (THR) Introduction - MAY 2020	Lower Limb Arthroplasty - Elective
2001	Male	RCS Hip (THR) Expectations Post-Surgery	09:53	593	MPL	Computer		Hip (THR) Introduction - MAY 2020	Lower Limb Arthroplasty - Elective
2001	Male	Going Home After Joint Replacement Surgery	03:10	190	MPL	Computer		Hip (THR) Introduction - MAY 2020	Lower Limb Arthroplasty - Elective
2001	Male	Day After Joint Replacement Surgery	01:38	98	MPL	Computer		Hip (THR) Introduction - MAY 2020	Lower Limb Arthroplasty - Elective
2001	Male	Anaesthesia Room	02:57	177	MPL	Computer		Hip (THR) Introduction - MAY 2020	Lower Limb Arthroplasty - Elective
2001	Male	Day of Joint Replacement Surgery - What Will I Need?	00:20	20	MPL	Computer		Hip (THR) Introduction - MAY 2020	Lower Limb Arthroplasty - Elective
2001	Male	Hospital Cancellations	11:25	685	MPL	Computer		Hip (THR) Introduction - MAY 2020	Lower Limb Arthroplasty - Elective
2001	Male	Hospital Cancellations	00:15	15	MPL	Computer		Hip (THR) Introduction - MAY 2020	Lower Limb Arthroplasty - Elective
2001	Male	Hospital Cancellations	00:20	20	MPL	Computer		Hip (THR) Introduction - MAY 2020	Lower Limb Arthroplasty - Elective
2001	Male	4 Week Post Operative Assessment - Hip Joint Replacement	00:30	30	Alert Bell	Computer		Hip (THR) Post-Operative - MAY 2020	Lower Limb Arthroplasty - Elective
2001	Male	2 Week Post Operative Assessment -Hip Joint Replacement	00:20	20	Alert Bell	Computer		Hip (THR) Post-Operative - MAY 2020	Lower Limb Arthroplasty - Elective
2001	Male	Occupational Therapy Questionnaire	00:15	15	Alert Bell	Computer		Hip (THR) Introduction - MAY 2020	Lower Limb Arthroplasty - Elective
2001	Male	Essential Reading Confirmed - HIPS	00:20	20	Alert Bell	Computer		Hip (THR) Introduction - MAY 2020	Lower Limb Arthroplasty - Elective
2001	Male	Furniture Height Questionnaire HIPS	00:10	10	Alert Bell	Computer		Hip (THR) Introduction - MAY 2020	Lower Limb Arthroplasty - Elective
2001	Male	Medical Screening Questionnaire	03:28	208	Alert Bell	Computer		Hip (THR) Introduction - MAY 2020	Lower Limb Arthroplasty - Elective
2001	Male	Pre Operative Questionnaire HIPS	08:31	511	Alert Bell	Computer		Hip (THR) Introduction - MAY 2020	Lower Limb Arthroplasty - Elective
2191	Female	Essential Reading Confirmed - HIPS	00:15	15	Forms	Computer		HIP THR Introduction December 2019 v1.1	Total hip replacement
2625	Female	Essential Reading Confirmed - HIPS	00:10	10	Forms	Computer		Hip (THR) Introduction - MAY 2020	Lower Limb Arthroplasty - Elective
2625	Female	Medical Screening Questionnaire	00:30	30	Forms	Computer		Hip (THR) Introduction - MAY 2020	Lower Limb Arthroplasty - Elective
2625	Female	How to use dressing aids (2.35min)	00:11	11	MPL	Computer		Hip (THR) Introduction - MAY 2020	Lower Limb Arthroplasty - Elective
2625	Female	Finding your way to Gara Ward at FHN (.29 min)	00:10	10	MPL	Computer		Hip (THR) Introduction - MAY 2020	Lower Limb Arthroplasty - Elective
2625	Female	Do I need to follow hip precautions?	00:15	15	MPL	Computer		Hip (THR) Introduction - MAY 2020	Lower Limb Arthroplasty - Elective
2625	Female	Do I need to follow hip precautions?	00:10	10	MPL	Computer		Hip (THR) Introduction - MAY 2020	Lower Limb Arthroplasty - Elective
2625	Female	How to use dressing aids (2.35min)	00:15	15	MPL	Computer		Hip (THR) Introduction - MAY 2020	Lower Limb Arthroplasty - Elective
2625	Female	Pre Operative Questionnaire HIPS	00:15	15	Forms	Computer		Hip (THR) Introduction - MAY 2020	Lower Limb Arthroplasty - Elective
2625	Female	Finding your way to Gara Ward at FHN (.29 min)	00:15	15	MPL	Computer		Hip (THR) Introduction - MAY 2020	Lower Limb Arthroplasty - Elective
2625	Female	How to use dressing aids (2.35min)	00:09	9	MPL	Computer		Hip (THR) Introduction - MAY 2020	Lower Limb Arthroplasty - Elective
2625	Female	Finding your way to Gara Ward at FHN (.29 min)	00:10	10	MPL	Computer		Hip (THR) Introduction - MAY 2020	Lower Limb Arthroplasty - Elective
2625	Female	Do I need to follow hip precautions?	00:15	15	MPL	Computer		Hip (THR) Introduction - MAY 2020	Lower Limb Arthroplasty - Elective
2625	Female	Finding your way to Gara Ward at FHN (.29 min)	01:25	85	MPL	Computer		Hip (THR) Introduction - MAY 2020	Lower Limb Arthroplasty - Elective
2625	Female	How to use dressing aids (2.35min)	01:40	100	MPL	Computer		Hip (THR) Introduction - MAY 2020	Lower Limb Arthroplasty - Elective
2625	Female	Do I need to follow hip precautions?	01:45	105	MPL	Computer		Hip (THR) Introduction - MAY 2020	Lower Limb Arthroplasty - Elective
2625	Female	Do I need to follow hip precautions?	00:05	5	MPL	Computer		Hip (THR) Introduction - MAY 2020	Lower Limb Arthroplasty - Elective
2625	Female	How to use dressing aids (2.35min)	00:15	15	MPL	Computer		Hip (THR) Introduction - MAY 2020	Lower Limb Arthroplasty - Elective
2625	Female	How to use dressing aids (2.35min)	02:54	174	MPL	Computer		Hip (THR) Introduction - MAY 2020	Lower Limb Arthroplasty - Elective
2625	Female	Going up and down stairs safely using sticks (3.08 min)	01:10	70	MPL	Computer		Hip (THR) Introduction - MAY 2020	Lower Limb Arthroplasty - Elective
2625	Female	Going up and down stairs safely using sticks (3.08 min)	00:10	10	MPL	Computer		Hip (THR) Introduction - MAY 2020	Lower Limb Arthroplasty - Elective
2625	Female	Going up and down stairs safely using sticks (3.08 min)	02:35	155	MPL	Computer		Hip (THR) Introduction - MAY 2020	Lower Limb Arthroplasty - Elective
2132	Female	Pre Operative Questionnaire HIPS	00:10	10	Alert Bell	Computer		Hip (THR) Introduction - MAY 2020	Lower Limb Arthroplasty - Elective
2132	Female	Pre Operative Questionnaire HIPS	00:30	30	Alert Bell	Computer		Hip (THR) Introduction - MAY 2020	Lower Limb Arthroplasty - Elective
2250	Male	Medical Screening Questionnaire	00:25	25	Alert Bell	Tablet(iPad)		HIP THR Introduction December 2019 v1.1	Total hip replacement
2250	Male	Medical Screening Questionnaire	00:20	20	Alert Bell	Tablet(iPad)		HIP THR Introduction December 2019 v1.1	Total hip replacement
2241	Male	Medical Screening Questionnaire	06:53	413	Alert Bell	Phone(Android)		Hip (THR) Introduction - MAY 2020	Lower Limb Arthroplasty - Elective
2241	Male	Pre Operative Questionnaire HIPS	11:27	687	Alert Bell	Phone(Android)		Hip (THR) Introduction - MAY 2020	Lower Limb Arthroplasty - Elective
1979	Male	Medical Screening Questionnaire	00:35	35	Alert Bell	Computer		THR Pre-assessment 2 week lead in JANUARY 2019	THR pre assessment
1979	Male	Occupational Therapy Questionnaire	00:45	45	Alert Bell	Computer		THR Pre-assessment 2 week lead in JANUARY 2019	THR pre assessment
1979	Male	Furniture Height Questionnaire HIPS	00:35	35	Alert Bell	Computer		THR Pre-assessment 2 week lead in JANUARY 2019	THR pre assessment
1821	Male	Welcome to your Hip (THR) Introduction Carepac	01:00	60	My Program	Phone(Android)		Hip (THR) Introduction - MAY 2020	Lower Limb Arthroplasty - Elective
2187	Male	Welcome to your Hip (THR) Introduction Carepac	00:25	25	My Program	Tablet(iPad)		Hip (THR) Introduction - MAY 2020	Lower Limb Arthroplasty - Elective
2187	Male	Welcome to your Hip (THR) Introduction Carepac	03:36	216	My Program	Tablet(iPad)		Hip (THR) Introduction - MAY 2020	Lower Limb Arthroplasty - Elective
1986	Female	Medical Screening Questionnaire	02:30	150	Forms	Computer		THR Pre-assessment 2 week lead in JANUARY 2019	THR pre assessment
1986	Female	Occupational Therapy Questionnaire	03:42	222	Forms	Computer		THR Pre-assessment 2 week lead in JANUARY 2019	THR pre assessment
1986	Female	Furniture Height Questionnaire HIPS	04:34	274	Forms	Computer		THR Pre-assessment 2 week lead in JANUARY 2019	THR pre assessment
1986	Female	Medical Screening Questionnaire	00:40	40	Alert Bell	Computer		THR Pre-assessment 2 week lead in JANUARY 2019	THR pre assessment
2625	Female	Introduction to anaesthesia - Dr Simon Baker (2.08 min)	02:20	140	My Program	Computer		Hip (THR) Introduction - MAY 2020	Lower Limb Arthroplasty - Elective
2625	Female	Furniture Height Questionnaire HIPS	00:15	15	Forms	Computer		Hip (THR) Introduction - MAY 2020	Lower Limb Arthroplasty - Elective
2623	Female	Walking with sticks (1.07 min)	01:23	83	My Program	Computer		Hip (THR) Introduction - MAY 2020	Lower Limb Arthroplasty - Elective
2623	Female	Getting on and off a chair (1.13min)	01:26	86	My Program	Computer		Hip (THR) Introduction - MAY 2020	Lower Limb Arthroplasty - Elective
2623	Female	Getting in and out of bed safely (2.07 min)	02:16	136	My Program	Computer		Hip (THR) Introduction - MAY 2020	Lower Limb Arthroplasty - Elective
2623	Female	Getting in and out of a car safely (1.38min)	01:45	105	My Program	Computer		Hip (THR) Introduction - MAY 2020	Lower Limb Arthroplasty - Elective
2623	Female	Importance of Exercises	00:13	13	My Program	Computer		Hip (THR) Introduction - MAY 2020	Lower Limb Arthroplasty - Elective
2625	Female	Walking with sticks (1.07 min)	01:38	98	My Program	Computer		Hip (THR) Introduction - MAY 2020	Lower Limb Arthroplasty - Elective
862	Male	Please complete your Key Health Information Questionnaire	00:20	20	Alert Bell	Phone(Android)		THR Pre-assessment v1.2	THR pre assessment
2625	Female	Importance of Exercises	00:29	29	My Program	Computer		Hip (THR) Introduction - MAY 2020	Lower Limb Arthroplasty - Elective
2625	Female	RCS Recover More Quickly After Hip (THR) Surgery	00:35	35	My Program	Computer		Hip (THR) Introduction - MAY 2020	Lower Limb Arthroplasty - Elective
2625	Female	RCS Hip (THR) Expectations Post-Surgery	02:48	168	My Program	Computer		Hip (THR) Introduction - MAY 2020	Lower Limb Arthroplasty - Elective
2625	Female	Going Home After Joint Replacement Surgery	00:39	39	My Program	Computer		Hip (THR) Introduction - MAY 2020	Lower Limb Arthroplasty - Elective
2625	Female	Day After Joint Replacement Surgery	00:47	47	My Program	Computer		Hip (THR) Introduction - MAY 2020	Lower Limb Arthroplasty - Elective
2625	Female	Anaesthesia Room	00:29	29	My Program	Computer		Hip (THR) Introduction - MAY 2020	Lower Limb Arthroplasty - Elective
2625	Female	Introduction to anaesthesia - Dr Simon Baker (2.08 min)	00:05	5	My Program	Computer		Hip (THR) Introduction - MAY 2020	Lower Limb Arthroplasty - Elective
2625	Female	Day of Joint Replacement Surgery - What Will Happen?	01:26	86	My Program	Computer		Hip (THR) Introduction - MAY 2020	Lower Limb Arthroplasty - Elective
2625	Female	Day of Joint Replacement Surgery - What Will I Need?	01:29	89	My Program	Computer		Hip (THR) Introduction - MAY 2020	Lower Limb Arthroplasty - Elective
2625	Female	Hospital Staff You Will Meet	01:25	85	My Program	Computer		Hip (THR) Introduction - MAY 2020	Lower Limb Arthroplasty - Elective
2625	Female	Hospital Visiting Times	00:37	37	My Program	Computer		Hip (THR) Introduction - MAY 2020	Lower Limb Arthroplasty - Elective
2625	Female	Introduction and Advice from Gara Ward Staff at FHN (3.35 min)	03:40	220	My Program	Computer		Hip (THR) Introduction - MAY 2020	Lower Limb Arthroplasty - Elective
2625	Female	General Information for Friarage Hospital Northallerton (FHN)	00:50	50	My Program	Computer		Hip (THR) Introduction - MAY 2020	Lower Limb Arthroplasty - Elective
2625	Female	General Information for Friarage Hospital Northallerton (FHN)	00:03	3	My Program	Computer		Hip (THR) Introduction - MAY 2020	Lower Limb Arthroplasty - Elective
2625	Female	Site Map for Friarage Hospital Northallerton (FHN)	00:03	3	My Program	Computer		Hip (THR) Introduction - MAY 2020	Lower Limb Arthroplasty - Elective
2625	Female	Site Map for Friarage Hospital Northallerton (FHN)	00:33	33	My Program	Computer		Hip (THR) Introduction - MAY 2020	Lower Limb Arthroplasty - Elective
2625	Female	Finding your way to Surgical Admissions Unit (SAU) at JCUH	00:56	56	My Program	Computer		Hip (THR) Introduction - MAY 2020	Lower Limb Arthroplasty - Elective
2625	Female	Finding your way to Ward 25 at JCUH	01:00	60	My Program	Computer		Hip (THR) Introduction - MAY 2020	Lower Limb Arthroplasty - Elective
2625	Female	Welcome to Ward 25 at JCUH (3.32 min)	04:16	256	My Program	Computer		Hip (THR) Introduction - MAY 2020	Lower Limb Arthroplasty - Elective
2625	Female	General Information for James Cook University Hospital (JCUH)	01:27	87	My Program	Computer		Hip (THR) Introduction - MAY 2020	Lower Limb Arthroplasty - Elective
2625	Female	Site Map for James Cook University Hospital (JCUH)	01:29	89	My Program	Computer		Hip (THR) Introduction - MAY 2020	Lower Limb Arthroplasty - Elective
2625	Female	Hospital Cancellations	00:32	32	My Program	Computer		Hip (THR) Introduction - MAY 2020	Lower Limb Arthroplasty - Elective
2625	Female	Post-Operative Hip Exercises (Weeks 4+)	01:37	97	My Program	Computer		Hip (THR) Introduction - MAY 2020	Lower Limb Arthroplasty - Elective
2625	Female	Post-Operative Hip Exercises (Weeks 2-4)	00:05	5	My Program	Computer		Hip (THR) Introduction - MAY 2020	Lower Limb Arthroplasty - Elective
2625	Female	Post-Operative Hip Exercises (Weeks 2-4)	01:24	84	My Program	Computer		Hip (THR) Introduction - MAY 2020	Lower Limb Arthroplasty - Elective
2625	Female	Post-Operative Hip Exercises (Weeks 0-2)	02:14	134	My Program	Computer		Hip (THR) Introduction - MAY 2020	Lower Limb Arthroplasty - Elective
2625	Female	Essential Reading Confirmed - HIPS	00:10	10	MPL	Computer		Hip (THR) Introduction - MAY 2020	Lower Limb Arthroplasty - Elective
2625	Female	Occupational Therapy Questionnaire	02:45	165	Forms	Computer		Hip (THR) Introduction - MAY 2020	Lower Limb Arthroplasty - Elective
2625	Female	Furniture Height Questionnaire HIPS	03:00	180	Forms	Computer		Hip (THR) Introduction - MAY 2020	Lower Limb Arthroplasty - Elective
2625	Female	Pre Operative Questionnaire HIPS	00:10	10	Forms	Computer		Hip (THR) Introduction - MAY 2020	Lower Limb Arthroplasty - Elective
2625	Female	Occupational Therapy Questionnaire	05:01	301	Forms	Computer		Hip (THR) Introduction - MAY 2020	Lower Limb Arthroplasty - Elective
2625	Female	Furniture Height Questionnaire HIPS	26:05	1565	Alert Bell	Computer		Hip (THR) Introduction - MAY 2020	Lower Limb Arthroplasty - Elective
2625	Female	How to get on and off the floor	04:38	278	My Program	Computer		Hip (THR) Introduction - MAY 2020	Lower Limb Arthroplasty - Elective
2625	Female	Getting in and out of bed safely (2.07 min)	03:42	222	My Program	Computer		Hip (THR) Introduction - MAY 2020	Lower Limb Arthroplasty - Elective
2200	Male	Please complete these hip surgery questionnaires today	00:15	15	Email	Phone(Android)		HIP THR Introduction December 2019 v1.1	Total hip replacement
2200	Male	Essential Reading Confirmed - HIPS	00:46	46	Alert Bell	Phone(Android)		HIP THR Introduction December 2019 v1.1	Total hip replacement
2055	Male	Medical Screening Questionnaire	05:24	324	Alert Bell	Phone(iPhone)		THR Pre-assessment 2 week lead in JANUARY 2019	THR pre assessment
2055	Male	Occupational Therapy Questionnaire	06:21	381	Alert Bell	Phone(iPhone)		THR Pre-assessment 2 week lead in JANUARY 2019	THR pre assessment
2055	Male	Furniture Height Questionnaire HIPS	14:01	841	Alert Bell	Phone(iPhone)		THR Pre-assessment 2 week lead in JANUARY 2019	THR pre assessment
2625	Female	Getting on and off the toilet safely (1.05 min)	01:28	88	My Program	Computer		Hip (THR) Introduction - MAY 2020	Lower Limb Arthroplasty - Elective
2625	Female	Getting in and out of a shower over a bath (1.75min)	03:01	181	My Program	Computer		Hip (THR) Introduction - MAY 2020	Lower Limb Arthroplasty - Elective
2625	Female	Getting in and out of a car safely (1.38min)	01:56	116	My Program	Computer		Hip (THR) Introduction - MAY 2020	Lower Limb Arthroplasty - Elective
2625	Female	Getting on and off a chair (1.13min)	01:30	90	My Program	Computer		Hip (THR) Introduction - MAY 2020	Lower Limb Arthroplasty - Elective
2625	Female	How to use a walking frame	01:40	100	My Program	Computer		Hip (THR) Introduction - MAY 2020	Lower Limb Arthroplasty - Elective
2623	Female	Hip (THR) Pre-Assessment Appointment Information	01:07	67	My Program	Computer		Hip (THR) Introduction - MAY 2020	Lower Limb Arthroplasty - Elective
2623	Female	Consent to the National Joint Registry (NJR)	00:46	46	My Program	Computer		Hip (THR) Introduction - MAY 2020	Lower Limb Arthroplasty - Elective
2623	Female	Things to Think About	00:39	39	My Program	Computer		Hip (THR) Introduction - MAY 2020	Lower Limb Arthroplasty - Elective
2624	Male	Hip (THR) Pre-Assessment Appointment Information	00:53	53	My Program	Computer		Hip (THR) Introduction - MAY 2020	Lower Limb Arthroplasty - Elective
2624	Male	Consent to the National Joint Registry (NJR)	00:23	23	My Program	Computer		Hip (THR) Introduction - MAY 2020	Lower Limb Arthroplasty - Elective
2624	Male	Things to Think About	00:34	34	My Program	Computer		Hip (THR) Introduction - MAY 2020	Lower Limb Arthroplasty - Elective
673	Female	Please complete this 365 days post surgery HIP questionnaire today	01:45	105	Alert Bell	Phone(iPhone)			THR peri operative
2017	Female	Versus Arthritis peer support invitation	00:21	21	MPL	Phone(iPhone)		THR Registration JANUARY 2019	THR registration
2017	Female	Welcome to your pre-assessment program	00:27	27	MPL	Phone(iPhone)		THR Pre-assessment 2 week lead in JANUARY 2019	THR pre-assessment
2017	Female	Measuring your furniture heights (2.21min)	02:45	165	MPL	Phone(iPhone)		THR Pre-assessment 2 week lead in JANUARY 2019	THR pre-assessment
2017	Female	Making your home safer for your recovery (3:40)	03:46	226	MPL	Phone(iPhone)		THR Pre-assessment 2 week lead in JANUARY 2019	THR pre-assessment
2017	Female	Introducing the Occupational Therapy Service (2.48min)	03:10	190	MPL	Phone(iPhone)		THR Pre-assessment 2 week lead in JANUARY 2019	THR pre-assessment
2017	Female	The risks of being over weight before joint replacement	00:17	17	MPL	Phone(iPhone)		THR Pre-assessment 2 week lead in JANUARY 2019	THR pre-assessment
2017	Female	Managing your health prior to surgery	00:37	37	MPL	Phone(iPhone)		THR Pre-assessment 2 week lead in JANUARY 2019	THR pre-assessment
2017	Female	Information for your carer/support person	05:06	306	MPL	Phone(iPhone)		THR Pre-assessment 2 week lead in JANUARY 2019	THR pre-assessment
2017	Female	Things to think about before surgery	01:10	70	MPL	Phone(iPhone)		THR Pre-assessment 2 week lead in JANUARY 2019	THR pre-assessment
2017	Female	What should I wear to my pre-assessment clinic	00:10	10	MPL	Phone(iPhone)		THR Pre-assessment 2 week lead in JANUARY 2019	THR pre-assessment
2017	Female	What will happen at my hip pre-assessment appointment	00:30	30	MPL	Phone(iPhone)		THR Pre-assessment 2 week lead in JANUARY 2019	THR pre-assessment
2017	Female	What to bring to your hip pre assessment appointment	01:09	69	MPL	Phone(iPhone)		THR Pre-assessment 2 week lead in JANUARY 2019	THR pre-assessment
2017	Female	Why give your consent to the National Joint Registry	00:53	53	MPL	Phone(iPhone)		THR Pre-assessment 2 week lead in JANUARY 2019	THR pre-assessment
2017	Female	Medical Screening Questionnaire	05:28	328	Alert Bell	Phone(iPhone)		THR Pre-assessment 2 week lead in JANUARY 2019	THR pre-assessment
2017	Female	Occupational Therapy Questionnaire	07:00	420	Alert Bell	Phone(iPhone)		THR Pre-assessment 2 week lead in JANUARY 2019	THR pre-assessment
2017	Female	Furniture Height Questionnaire HIPS	01:36	96	Alert Bell	Phone(iPhone)		THR Pre-assessment 2 week lead in JANUARY 2019	THR pre-assessment
2026	Female	90 day Post Operative Questionnaire HIPS	13:24	804	Forms	Tablet(iPad)			THR peri operative
2625	Female	Occupational Therapy Questionnaire	05:40	340	My Program	Computer		Hip (THR) Introduction - MAY 2020	Lower Limb Arthroplasty - Elective
2625	Female	Pre Operative Questionnaire HIPS	00:20	20	Forms	Computer		Hip (THR) Introduction - MAY 2020	Lower Limb Arthroplasty - Elective
2625	Female	Medical Screening Questionnaire	00:08	8	Forms	Computer		Hip (THR) Introduction - MAY 2020	Lower Limb Arthroplasty - Elective
2625	Female	Pre Operative Questionnaire HIPS	00:10	10	Forms	Computer		Hip (THR) Introduction - MAY 2020	Lower Limb Arthroplasty - Elective
2625	Female	Medical Screening Questionnaire	00:05	5	Forms	Computer		Hip (THR) Introduction - MAY 2020	Lower Limb Arthroplasty - Elective
2625	Female	Hip (THR) Pre-Assessment Appointment Information	02:35	155	My Program	Computer		Hip (THR) Introduction - MAY 2020	Lower Limb Arthroplasty - Elective
2625	Female	Essential Reading Confirmed - HIPS	00:05	5	MPL	Computer		Hip (THR) Introduction - MAY 2020	Lower Limb Arthroplasty - Elective
2625	Female	Things to Think About	00:05	5	My Program	Computer		Hip (THR) Introduction - MAY 2020	Lower Limb Arthroplasty - Elective
2625	Female	Hip (THR) Pre-Assessment Appointment Information	00:20	20	My Program	Computer		Hip (THR) Introduction - MAY 2020	Lower Limb Arthroplasty - Elective
2625	Female	Pre Operative Questionnaire HIPS	00:05	5	Forms	Computer		Hip (THR) Introduction - MAY 2020	Lower Limb Arthroplasty - Elective
2625	Female	Pre Operative Questionnaire HIPS	00:20	20	MPL	Computer		Hip (THR) Introduction - MAY 2020	Lower Limb Arthroplasty - Elective
2625	Female	Medical Screening Questionnaire	00:15	15	MPL	Computer		Hip (THR) Introduction - MAY 2020	Lower Limb Arthroplasty - Elective
2625	Female	Occupational Therapy Questionnaire	01:35	95	My Program	Computer		Hip (THR) Introduction - MAY 2020	Lower Limb Arthroplasty - Elective
2625	Female	Hip (THR) Pre-Assessment Appointment Information	00:16	16	My Program	Computer		Hip (THR) Introduction - MAY 2020	Lower Limb Arthroplasty - Elective
2625	Female	Pre Operative Questionnaire HIPS	00:44	44	MPL	Computer		Hip (THR) Introduction - MAY 2020	Lower Limb Arthroplasty - Elective
2625	Female	Medical Screening Questionnaire	00:25	25	MPL	Computer		Hip (THR) Introduction - MAY 2020	Lower Limb Arthroplasty - Elective
2625	Female	Medical Screening Questionnaire	00:10	10	MPL	Computer		Hip (THR) Introduction - MAY 2020	Lower Limb Arthroplasty - Elective
2625	Female	Essential Reading Confirmed - HIPS	00:10	10	Forms	Computer		Hip (THR) Introduction - MAY 2020	Lower Limb Arthroplasty - Elective
2625	Female	Occupational Therapy Questionnaire	09:50	590	My Program	Computer		Hip (THR) Introduction - MAY 2020	Lower Limb Arthroplasty - Elective
2625	Female	Occupational Therapy Questionnaire	07:30	450	My Program	Computer		Hip (THR) Introduction - MAY 2020	Lower Limb Arthroplasty - Elective
2625	Female	Making your home safer for your recovery (3:40)	04:30	270	My Program	Computer		Hip (THR) Introduction - MAY 2020	Lower Limb Arthroplasty - Elective
2625	Female	Introducing the Occupational Therapy Service (2.48min)	04:15	255	My Program	Computer		Hip (THR) Introduction - MAY 2020	Lower Limb Arthroplasty - Elective
2625	Female	Measuring your furniture heights (2.21min)	03:43	223	My Program	Computer		Hip (THR) Introduction - MAY 2020	Lower Limb Arthroplasty - Elective
2625	Female	Hip (THR) Pre-Assessment Appointment Information	03:31	211	My Program	Computer		Hip (THR) Introduction - MAY 2020	Lower Limb Arthroplasty - Elective
2625	Female	Things to Think About	01:17	77	My Program	Computer		Hip (THR) Introduction - MAY 2020	Lower Limb Arthroplasty - Elective
2625	Female	Consent to the National Joint Registry (NJR)	01:30	90	My Program	Computer		Hip (THR) Introduction - MAY 2020	Lower Limb Arthroplasty - Elective
2623	Female	Will I need a blood transfusion?	00:34	34	My Program	Computer		Hip (THR) Introduction - MAY 2020	Lower Limb Arthroplasty - Elective
2623	Female	Constipation and Bowels - Joint Replacement	00:25	25	My Program	Computer		Hip (THR) Introduction - MAY 2020	Lower Limb Arthroplasty - Elective
2623	Female	Hydration and Joint Replacement	00:39	39	My Program	Computer		Hip (THR) Introduction - MAY 2020	Lower Limb Arthroplasty - Elective
2623	Female	Weight and Joint Replacement	00:06	6	My Program	Computer		Hip (THR) Introduction - MAY 2020	Lower Limb Arthroplasty - Elective
2623	Female	Weight and Joint Replacement	01:05	65	My Program	Computer		Hip (THR) Introduction - MAY 2020	Lower Limb Arthroplasty - Elective
2623	Female	Stopping Medications Prior to Joint Replacement Surgery	00:32	32	My Program	Computer		Hip (THR) Introduction - MAY 2020	Lower Limb Arthroplasty - Elective
2623	Female	Smoking and Smoking Cessation Advice for Joint Replacements	00:23	23	My Program	Computer		Hip (THR) Introduction - MAY 2020	Lower Limb Arthroplasty - Elective
2623	Female	Possible Complications and Risks of Blood Clots	00:26	26	My Program	Computer		Hip (THR) Introduction - MAY 2020	Lower Limb Arthroplasty - Elective
2623	Female	Protection against Blood Clots after Joint Replacement	00:55	55	My Program	Computer		Hip (THR) Introduction - MAY 2020	Lower Limb Arthroplasty - Elective
2623	Female	Hip Replacement Wound Care	00:43	43	My Program	Computer		Hip (THR) Introduction - MAY 2020	Lower Limb Arthroplasty - Elective
2623	Female	Joint Replacement Pain and Swelling Management	01:39	99	My Program	Computer		Hip (THR) Introduction - MAY 2020	Lower Limb Arthroplasty - Elective
2082	Female	90 day Post Operative Questionnaire HIPS	00:45	45	Forms	Computer			THR PERI
2082	Female	South Tees Hip Guide	00:10	10	MPL	Computer		THR Registration JANUARY 2019	Total hip replacement
2082	Female	90 day Post Operative Questionnaire HIPS	00:55	55	Forms	Computer			THR PERI
2082	Female	90 day Post Operative Questionnaire HIPS	00:30	30	Forms	Computer			THR PERI
2625	Female	Essential Reading Confirmed - HIPS	00:05	5	Forms	Computer		Hip (THR) Introduction - MAY 2020	Lower Limb Arthroplasty - Elective
2018	Male	Please complete this 90 days post surgery HIP questionnaire today	07:20	440	Email	Tablet(Android)			THR peri operative
2250	Male	Occupational Therapy Questionnaire	00:25	25	Alert Bell	Tablet(iPad)		HIP THR Introduction December 2019 v1.1	Total hip replacement
2625	Female	Protection against Blood Clots after Joint Replacement	01:10	70	MPL	Computer		Hip (THR) Introduction - MAY 2020	Lower Limb Arthroplasty - Elective
2625	Female	Protection against Blood Clots after Joint Replacement	02:05	125	MPL	Computer		Hip (THR) Introduction - MAY 2020	Lower Limb Arthroplasty - Elective
2625	Female	Protection against Blood Clots after Joint Replacement	00:05	5	MPL	Computer		Hip (THR) Introduction - MAY 2020	Lower Limb Arthroplasty - Elective
2625	Female	Protection against Blood Clots after Joint Replacement	00:50	50	MPL	Computer		Hip (THR) Introduction - MAY 2020	Lower Limb Arthroplasty - Elective
2625	Female	Protection against Blood Clots after Joint Replacement	00:40	40	MPL	Computer		Hip (THR) Introduction - MAY 2020	Lower Limb Arthroplasty - Elective
2625	Female	Essential Reading Confirmed - HIPS	00:40	40	Forms	Computer		Hip (THR) Introduction - MAY 2020	Lower Limb Arthroplasty - Elective
2625	Female	Protection against Blood Clots after Joint Replacement	00:10	10	MPL	Computer		Hip (THR) Introduction - MAY 2020	Lower Limb Arthroplasty - Elective
2625	Female	Pre Operative Questionnaire HIPS	00:15	15	Forms	Computer		Hip (THR) Introduction - MAY 2020	Lower Limb Arthroplasty - Elective
2625	Female	Protection against Blood Clots after Joint Replacement	00:05	5	MPL	Computer		Hip (THR) Introduction - MAY 2020	Lower Limb Arthroplasty - Elective
2625	Female	Protection against Blood Clots after Joint Replacement	01:45	105	MPL	Computer		Hip (THR) Introduction - MAY 2020	Lower Limb Arthroplasty - Elective
2625	Female	Pre Operative Questionnaire HIPS	01:45	105	Forms	Computer		Hip (THR) Introduction - MAY 2020	Lower Limb Arthroplasty - Elective
2625	Female	Protection against Blood Clots after Joint Replacement	00:05	5	MPL	Computer		Hip (THR) Introduction - MAY 2020	Lower Limb Arthroplasty - Elective
2625	Female	Protection against Blood Clots after Joint Replacement	00:05	5	MPL	Computer		Hip (THR) Introduction - MAY 2020	Lower Limb Arthroplasty - Elective
2625	Female	Protection against Blood Clots after Joint Replacement	00:05	5	MPL	Computer		Hip (THR) Introduction - MAY 2020	Lower Limb Arthroplasty - Elective
2625	Female	Welcome to your Hip (THR) Introduction Carepac	00:10	10		Computer		Hip (THR) Introduction - MAY 2020	Lower Limb Arthroplasty - Elective
2625	Female	Protection against Blood Clots after Joint Replacement	01:25	85	MPL	Computer		Hip (THR) Introduction - MAY 2020	Lower Limb Arthroplasty - Elective
2625	Female	Protection against Blood Clots after Joint Replacement	00:40	40	MPL	Computer		Hip (THR) Introduction - MAY 2020	Lower Limb Arthroplasty - Elective
2625	Female	Pre Operative Questionnaire HIPS	00:40	40	MPL	Computer		Hip (THR) Introduction - MAY 2020	Lower Limb Arthroplasty - Elective
2625	Female	Protection against Blood Clots after Joint Replacement	00:20	20	MPL	Computer		Hip (THR) Introduction - MAY 2020	Lower Limb Arthroplasty - Elective
2625	Female	Protection against Blood Clots after Joint Replacement	01:40	100	MPL	Computer		Hip (THR) Introduction - MAY 2020	Lower Limb Arthroplasty - Elective
2625	Female	Medical Screening Questionnaire	01:45	105	MPL	Computer		Hip (THR) Introduction - MAY 2020	Lower Limb Arthroplasty - Elective
2625	Female	Protection against Blood Clots after Joint Replacement	03:45	225	MPL	Computer		Hip (THR) Introduction - MAY 2020	Lower Limb Arthroplasty - Elective
2625	Female	Essential Reading Confirmed - HIPS	01:15	75	MPL	Computer		Hip (THR) Introduction - MAY 2020	Lower Limb Arthroplasty - Elective
2625	Female	Protection against Blood Clots after Joint Replacement	01:15	75	MPL	Computer		Hip (THR) Introduction - MAY 2020	Lower Limb Arthroplasty - Elective
2625	Female	Protection against Blood Clots after Joint Replacement	06:50	410	MPL	Computer		Hip (THR) Introduction - MAY 2020	Lower Limb Arthroplasty - Elective
2625	Female	Protection against Blood Clots after Joint Replacement	04:30	270	MPL	Computer		Hip (THR) Introduction - MAY 2020	Lower Limb Arthroplasty - Elective
2625	Female	Joint Replacement Pain and Swelling Management	00:07	7		Computer		Hip (THR) Introduction - MAY 2020	Lower Limb Arthroplasty - Elective
2623	Female	What are the risks associated with having a hip replacement (10.43min)	01:26	86	My Program	Computer		Hip (THR) Introduction - MAY 2020	Lower Limb Arthroplasty - Elective
2623	Female	Essential Reading Confirmed - HIPS	00:54	54	Alert Bell	Computer		Hip (THR) Introduction - MAY 2020	Lower Limb Arthroplasty - Elective
2625	Female	Pre Operative Questionnaire HIPS	00:10	10	MPL	Computer		Hip (THR) Introduction - MAY 2020	Lower Limb Arthroplasty - Elective
2625	Female	Essential Reading Confirmed - HIPS	00:25	25	Forms	Computer		Hip (THR) Introduction - MAY 2020	Lower Limb Arthroplasty - Elective
2082	Female	90 day Post Operative Questionnaire HIPS	07:50	470	Forms	Computer			THR PERI
2623	Female	What are the risks associated with having a hip replacement (10.43min)	00:10	10	My Program	Computer		Hip (THR) Introduction - MAY 2020	Lower Limb Arthroplasty - Elective
2623	Female	Possible complications of infection after hip replacement (THR) surgery	01:12	72	My Program	Computer		Hip (THR) Introduction - MAY 2020	Lower Limb Arthroplasty - Elective
2623	Female	Possible complications and risks of hip replacement (THR) surgery	01:52	112	My Program	Computer		Hip (THR) Introduction - MAY 2020	Lower Limb Arthroplasty - Elective
2623	Female	What can I expect from my hip replacement (THR) surgery?	01:53	113	My Program	Computer		Hip (THR) Introduction - MAY 2020	Lower Limb Arthroplasty - Elective
2625	Female	Pre Operative Questionnaire HIPS	00:15	15	Forms	Computer		Hip (THR) Introduction - MAY 2020	Lower Limb Arthroplasty - Elective
2625	Female	Essential Reading Confirmed - HIPS	00:15	15	My Program	Computer		Hip (THR) Introduction - MAY 2020	Lower Limb Arthroplasty - Elective
2625	Female	Medical Screening Questionnaire	00:05	5	Forms	Computer		Hip (THR) Introduction - MAY 2020	Lower Limb Arthroplasty - Elective
2625	Female	Pre Operative Questionnaire HIPS	00:10	10	Forms	Computer		Hip (THR) Introduction - MAY 2020	Lower Limb Arthroplasty - Elective
2623	Female	What are the alternatives to a hip replacement (7.50min)	01:09	69	My Program	Computer		Hip (THR) Introduction - MAY 2020	Lower Limb Arthroplasty - Elective
2623	Female	Medical Screening Questionnaire	00:40	40	My Program	Computer		Hip (THR) Introduction - MAY 2020	Lower Limb Arthroplasty - Elective
2625	Female	Medical Screening Questionnaire	00:10	10	MPL	Computer		Hip (THR) Introduction - MAY 2020	Lower Limb Arthroplasty - Elective
2625	Female	Medical Screening Questionnaire	00:30	30	MPL	Computer		Hip (THR) Introduction - MAY 2020	Lower Limb Arthroplasty - Elective
2625	Female	Pre Operative Questionnaire HIPS	01:00	60	Forms	Computer		Hip (THR) Introduction - MAY 2020	Lower Limb Arthroplasty - Elective
2082	Female	90 day Post Operative Questionnaire HIPS	15:10	910	Alert Bell	Computer			THR PERI
2625	Female	Medical Screening Questionnaire	00:05	5	My Program	Computer		Hip (THR) Introduction - MAY 2020	Lower Limb Arthroplasty - Elective
2625	Female	Will I need a blood transfusion?	01:42	102	My Program	Computer		Hip (THR) Introduction - MAY 2020	Lower Limb Arthroplasty - Elective
2625	Female	Constipation and Bowels - Joint Replacement	01:08	68	My Program	Computer		Hip (THR) Introduction - MAY 2020	Lower Limb Arthroplasty - Elective
2625	Female	Hydration and Joint Replacement	01:11	71	My Program	Computer		Hip (THR) Introduction - MAY 2020	Lower Limb Arthroplasty - Elective
2625	Female	Weight and Joint Replacement	01:49	109	My Program	Computer		Hip (THR) Introduction - MAY 2020	Lower Limb Arthroplasty - Elective
2625	Female	Stopping Medications Prior to Joint Replacement Surgery	01:44	104	My Program	Computer		Hip (THR) Introduction - MAY 2020	Lower Limb Arthroplasty - Elective
2625	Female	Smoking and Smoking Cessation Advice for Joint Replacements	00:44	44	My Program	Computer		Hip (THR) Introduction - MAY 2020	Lower Limb Arthroplasty - Elective
2625	Female	Possible Complications and Risks of Blood Clots	00:46	46	My Program	Computer		Hip (THR) Introduction - MAY 2020	Lower Limb Arthroplasty - Elective
2625	Female	Protection against Blood Clots after Joint Replacement	01:56	116	My Program	Computer		Hip (THR) Introduction - MAY 2020	Lower Limb Arthroplasty - Elective
2625	Female	Joint Replacement Pain and Swelling Management	02:54	174	My Program	Computer		Hip (THR) Introduction - MAY 2020	Lower Limb Arthroplasty - Elective
2625	Female	Essential Reading Confirmed - HIPS	00:57	57	My Program	Computer		Hip (THR) Introduction - MAY 2020	Lower Limb Arthroplasty - Elective
2625	Female	Hip Replacement Wound Care	01:46	106	My Program	Computer		Hip (THR) Introduction - MAY 2020	Lower Limb Arthroplasty - Elective
2625	Female	What can I expect from my hip replacement (THR) surgery?	00:05	5		Computer		Hip (THR) Introduction - MAY 2020	Lower Limb Arthroplasty - Elective
2625	Female	Medical Screening Questionnaire	00:50	50	My Program	Computer		Hip (THR) Introduction - MAY 2020	Lower Limb Arthroplasty - Elective
2625	Female	Medical Screening Questionnaire	00:25	25	Forms	Computer		Hip (THR) Introduction - MAY 2020	Lower Limb Arthroplasty - Elective
2625	Female	Pre Operative Questionnaire HIPS	01:05	65	Forms	Computer		Hip (THR) Introduction - MAY 2020	Lower Limb Arthroplasty - Elective
2623	Female	Pre Operative Questionnaire HIPS	06:55	415	My Program	Computer		Hip (THR) Introduction - MAY 2020	Lower Limb Arthroplasty - Elective
2623	Female	Medical Screening Questionnaire	03:54	234	My Program	Computer		Hip (THR) Introduction - MAY 2020	Lower Limb Arthroplasty - Elective
2625	Female	Pre Operative Questionnaire HIPS	00:05	5	My Program	Computer		Hip (THR) Introduction - MAY 2020	Lower Limb Arthroplasty - Elective
2625	Female	Pre Operative Questionnaire HIPS	01:25	85	Forms	Computer		Hip (THR) Introduction - MAY 2020	Lower Limb Arthroplasty - Elective
2625	Female	Why do I need a hip replacement? (3.37min)	03:52	232	My Program	Computer		Hip (THR) Introduction - MAY 2020	Lower Limb Arthroplasty - Elective
2625	Female	What are the alternatives to a hip replacement (7.50min)	03:37	217	My Program	Computer		Hip (THR) Introduction - MAY 2020	Lower Limb Arthroplasty - Elective
2625	Female	What are the risks associated with having a hip replacement (10.43min)	35:07	2107	My Program	Computer		Hip (THR) Introduction - MAY 2020	Lower Limb Arthroplasty - Elective
2625	Female	Possible complications of infection after hip replacement (THR) surgery	00:57	57	My Program	Computer		Hip (THR) Introduction - MAY 2020	Lower Limb Arthroplasty - Elective
2625	Female	Possible complications and risks of hip replacement (THR) surgery	04:51	291	My Program	Computer		Hip (THR) Introduction - MAY 2020	Lower Limb Arthroplasty - Elective
2625	Female	What can I expect from my hip replacement (THR) surgery?	03:06	186	My Program	Computer		Hip (THR) Introduction - MAY 2020	Lower Limb Arthroplasty - Elective
2625	Female	Pre Operative Questionnaire HIPS	01:20	80	Forms	Computer		Hip (THR) Introduction - MAY 2020	Lower Limb Arthroplasty - Elective
2625	Female	Pre Operative Questionnaire HIPS	01:10	70	My Program	Computer		Hip (THR) Introduction - MAY 2020	Lower Limb Arthroplasty - Elective
2621	Female	Adding Your Family/Friends as a Support Person	00:10	10	MPL	Computer		Hip (THR) Introduction - MAY 2020	Lower Limb Arthroplasty - Elective
2621	Female	Quick guide to using this programme (6.31)	00:10	10	MPL	Computer		Hip (THR) Introduction - MAY 2020	Lower Limb Arthroplasty - Elective
2621	Female	Information for your Support Person - Joint Replacement	02:30	150	MPL	Computer		Hip (THR) Introduction - MAY 2020	Lower Limb Arthroplasty - Elective
2621	Female	Sending and receiving messages from your care team (3.22)	02:44	164	MPL	Computer		Hip (THR) Introduction - MAY 2020	Lower Limb Arthroplasty - Elective
2621	Female	Adding Your Family/Friends as a Support Person	02:35	155	MPL	Computer		Hip (THR) Introduction - MAY 2020	Lower Limb Arthroplasty - Elective
2621	Female	Quick guide to using this programme (6.31)	02:30	150	MPL	Computer		Hip (THR) Introduction - MAY 2020	Lower Limb Arthroplasty - Elective
2621	Female	Quick guide to using this programme (6.31)	02:55	175	MPL	Computer		Hip (THR) Introduction - MAY 2020	Lower Limb Arthroplasty - Elective
2621	Female	Sending and receiving messages from your care team (3.22)	02:51	171	MPL	Computer		Hip (THR) Introduction - MAY 2020	Lower Limb Arthroplasty - Elective
2621	Female	Adding Your Family/Friends as a Support Person	03:01	181	MPL	Computer		Hip (THR) Introduction - MAY 2020	Lower Limb Arthroplasty - Elective
2621	Female	Adding Your Family/Friends as a Support Person	00:05	5	MPL	Computer		Hip (THR) Introduction - MAY 2020	Lower Limb Arthroplasty - Elective
2621	Female	Sending and receiving messages from your care team (3.22)	00:30	30	MPL	Computer		Hip (THR) Introduction - MAY 2020	Lower Limb Arthroplasty - Elective
2621	Female	Quick guide to using this programme (6.31)	00:35	35	MPL	Computer		Hip (THR) Introduction - MAY 2020	Lower Limb Arthroplasty - Elective
2621	Female	Sending and receiving messages from your care team (3.22)	00:14	14	MPL	Computer		Hip (THR) Introduction - MAY 2020	Lower Limb Arthroplasty - Elective
2621	Female	Quick guide to using this programme (6.31)	00:20	20	MPL	Computer		Hip (THR) Introduction - MAY 2020	Lower Limb Arthroplasty - Elective
2621	Female	Welcome to your Hip (THR) Introduction Carepac	00:15	15	MPL	Computer		Hip (THR) Introduction - MAY 2020	Lower Limb Arthroplasty - Elective
2621	Female	Quick guide to using this programme (6.31)	00:30	30	MPL	Computer		Hip (THR) Introduction - MAY 2020	Lower Limb Arthroplasty - Elective
2621	Female	Quick guide to using this programme (6.31)	01:26	86	MPL	Computer		Hip (THR) Introduction - MAY 2020	Lower Limb Arthroplasty - Elective
2621	Female	Quick guide to using this programme (6.31)	01:15	75	MPL	Computer		Hip (THR) Introduction - MAY 2020	Lower Limb Arthroplasty - Elective
2621	Female	Quick guide to using this programme (6.31)	00:05	5	MPL	Computer		Hip (THR) Introduction - MAY 2020	Lower Limb Arthroplasty - Elective
2621	Female	Pre Operative Questionnaire HIPS	17:23	1043	MPL	Computer		Hip (THR) Introduction - MAY 2020	Lower Limb Arthroplasty - Elective
2621	Female	Pre Operative Questionnaire HIPS	02:40	160	My Program	Computer		Hip (THR) Introduction - MAY 2020	Lower Limb Arthroplasty - Elective
2621	Female	Pre Operative Questionnaire HIPS	00:10	10	Forms	Computer		Hip (THR) Introduction - MAY 2020	Lower Limb Arthroplasty - Elective
2621	Female	Pre Operative Questionnaire HIPS	03:20	200	Alert Bell	Computer		Hip (THR) Introduction - MAY 2020	Lower Limb Arthroplasty - Elective
2625	Female	Medical Screening Questionnaire	07:12	432	My Program	Computer		Hip (THR) Introduction - MAY 2020	Lower Limb Arthroplasty - Elective
2625	Female	Welcome to your Hip (THR) Introduction Carepac	02:15	135	My Program	Computer		Hip (THR) Introduction - MAY 2020	Lower Limb Arthroplasty - Elective
2625	Female	Information for your Support Person - Joint Replacement	00:04	4	My Program	Computer		Hip (THR) Introduction - MAY 2020	Lower Limb Arthroplasty - Elective
2625	Female	Adding Your Family/Friends as a Support Person	02:31	151	My Program	Computer		Hip (THR) Introduction - MAY 2020	Lower Limb Arthroplasty - Elective
2625	Female	Sending and receiving messages from your care team (3.22)	03:47	227	My Program	Computer		Hip (THR) Introduction - MAY 2020	Lower Limb Arthroplasty - Elective
2625	Female	Send and reply to messages using Communications	04:22	262	My Program	Computer		Hip (THR) Introduction - MAY 2020	Lower Limb Arthroplasty - Elective
2625	Female	Quick guide to using this programme (6.31)	00:54	54	My Program	Computer		Hip (THR) Introduction - MAY 2020	Lower Limb Arthroplasty - Elective
2625	Female	Welcome to your Hip (THR) Introduction Carepac	06:08	368	My Program	Computer		Hip (THR) Introduction - MAY 2020	Lower Limb Arthroplasty - Elective
2625	Female	Pre Operative Questionnaire HIPS	13:40	820	My Program	Computer		Hip (THR) Introduction - MAY 2020	Lower Limb Arthroplasty - Elective
2165	Male	Please complete this 90 days post surgery HIP questionnaire today	08:18	498	Email	Phone(iPhone)			THR peri operative
2165	Male	Please complete this 90 days post surgery HIP questionnaire today	00:35	35	Email	Phone(iPhone)			THR peri operative
2165	Male	Please complete this 90 days post surgery HIP questionnaire today	00:20	20	Email	Phone(iPhone)			THR peri operative
1859	Male	Please complete these hip surgery questionnaires today	00:05	5	Forms	Computer		THR Registration JANUARY 2019	THR registration
1859	Male	Essential Reading Confirmed - HIPS	00:58	58	Alert Bell	Computer		THR Registration JANUARY 2019	THR registration
2225	Female	What are the risks associated with having a hip replacement (10.43min)	11:00	660	MPL	Computer		HIP THR Introduction December 2019 v1.1	Total hip replacement
2225	Female	Possible complications and risks of hip replacement surgery	05:07	307	MPL	Computer		HIP THR Introduction December 2019 v1.1	Total hip replacement
2225	Female	Possible complications of infection after hip replacement surgery	02:05	125	MPL	Computer		HIP THR Introduction December 2019 v1.1	Total hip replacement
2225	Female	What can I expect from my hip replacement	02:15	135	MPL	Computer		HIP THR Introduction December 2019 v1.1	Total hip replacement
2225	Female	Introduction to Go Well Health - Hip Replacement Program	01:05	65	MPL	Computer		HIP THR Introduction December 2019 v1.1	Total hip replacement
2225	Female	Welcome to your joint replacement education and support program	00:53	53	MPL	Computer		HIP THR Introduction December 2019 v1.1	Total hip replacement
2225	Female	Adding a support person	01:03	63	MPL	Computer		HIP THR Introduction December 2019 v1.1	Total hip replacement
2225	Female	Welcome to your program (1.04min)	01:45	105	MPL	Computer		HIP THR Introduction December 2019 v1.1	Total hip replacement
2225	Female	Essential Reading Confirmed - HIPS	00:20	20	MPL	Computer		HIP THR Introduction December 2019 v1.1	Total hip replacement
2225	Female	South Tees Hip Guide	11:13	673	MPL	Computer		HIP THR Introduction December 2019 v1.1	Total hip replacement
2225	Female	Your hip replacement pathway	00:47	47	MPL	Computer		HIP THR Introduction December 2019 v1.1	Total hip replacement
2225	Female	The risks of being over weight before joint replacement	01:13	73	MPL	Computer		HIP THR Introduction December 2019 v1.1	Total hip replacement
2225	Female	Managing your health prior to surgery	01:00	60	MPL	Computer		HIP THR Introduction December 2019 v1.1	Total hip replacement
2225	Female	Why stop smoking before joint replacement?	00:56	56	MPL	Computer		HIP THR Introduction December 2019 v1.1	Total hip replacement
2225	Female	Why give your consent to the National Joint Registry	01:06	66	MPL	Computer		HIP THR Introduction December 2019 v1.1	Total hip replacement
2225	Female	Introducing the Occupational Therapy Service (2.48min)	03:00	180	MPL	Computer		HIP THR Introduction December 2019 v1.1	Total hip replacement
2225	Female	Making your home safer for your recovery (3:40)	03:55	235	MPL	Computer		HIP THR Introduction December 2019 v1.1	Total hip replacement
2225	Female	Measuring your furniture heights (2.21min)	02:35	155	MPL	Computer		HIP THR Introduction December 2019 v1.1	Total hip replacement
2225	Female	What should I wear to my pre-assessment clinic	01:20	80	MPL	Computer		HIP THR Introduction December 2019 v1.1	Total hip replacement
2225	Female	What to bring to your hip pre assessment appointment	00:48	48	MPL	Computer		HIP THR Introduction December 2019 v1.1	Total hip replacement
2225	Female	What will happen at my hip pre-assessment appointment	05:30	330	MPL	Computer		HIP THR Introduction December 2019 v1.1	Total hip replacement
2225	Female	Things to think about before surgery	01:21	81	MPL	Computer		HIP THR Introduction December 2019 v1.1	Total hip replacement
2225	Female	Information for your carer/support person	00:40	40	MPL	Computer		HIP THR Introduction December 2019 v1.1	Total hip replacement
2225	Female	Essential Reading Confirmed - HIPS	00:30	30	Alert Bell	Computer		HIP THR Introduction December 2019 v1.1	Total hip replacement
2225	Female	Please complete these hip surgery questionnaires today	05:44	344	Alert Bell	Computer		HIP THR Introduction December 2019 v1.1	Total hip replacement
2225	Female	Furniture Height Questionnaire HIPS	15:20	920	Alert Bell	Computer		HIP THR Introduction December 2019 v1.1	Total hip replacement
2225	Female	Medical Screening Questionnaire	04:00	240	Alert Bell	Computer		HIP THR Introduction December 2019 v1.1	Total hip replacement
2225	Female	Occupational Therapy Questionnaire	07:40	460	Alert Bell	Computer		HIP THR Introduction December 2019 v1.1	Total hip replacement
1387	Female	Please complete this 365 days post surgery KNEE questionnaire today	00:30	30	Alert Bell	Computer			THR peri operative
2015	Male	Please complete your 6 Week Post Operative Hip Joint Replacement Assessment today	20:12	1212	Email	Computer		THR Peri-operative Friarage 5 day lead in JUNE 2019	THR peri operative
2245	Female	Medical Screening Questionnaire	00:44	44	Alert Bell	Tablet(iPad)		HIP THR Introduction December 2019 v1.1	Total hip replacement
2245	Female	Occupational Therapy Questionnaire	04:11	251	Alert Bell	Tablet(iPad)		HIP THR Introduction December 2019 v1.1	Total hip replacement
2026	Female	Wound Care (hips)	00:10	10	MPL	Tablet(iPad)		THR Peri-operative Friarage 5 day lead in JUNE 2019	THR peri operative
2026	Female	Wound Care (hips)	00:15	15	MPL	Tablet(iPad)		THR Peri-operative Friarage 5 day lead in JUNE 2019	THR peri operative
2026	Female	Wound Care (hips)	00:40	40	MPL	Tablet(iPad)		THR Peri-operative Friarage 5 day lead in JUNE 2019	THR peri operative
2026	Female	Follow up appointments after surgery	00:30	30	MPL	Tablet(iPad)		THR Peri-operative Friarage 5 day lead in JUNE 2019	THR peri operative
2026	Female	Wound Care (hips)	00:55	55	MPL	Tablet(iPad)		THR Peri-operative Friarage 5 day lead in JUNE 2019	THR peri operative
2026	Female	Wound Care (hips)	01:21	81	MPL	Tablet(iPad)		THR Peri-operative Friarage 5 day lead in JUNE 2019	THR peri operative
2026	Female	Reminder of your 8 week post op appointment with your surgical team	00:49	49	MPL	Tablet(iPad)		THR Peri-operative Friarage 5 day lead in JUNE 2019	THR peri operative
1492	Female	Please complete this 365 days post surgery HIP questionnaire today	06:47	407	Email	Tablet(iPad)			THR peri operative
2164	Female	Please complete these hip surgery questionnaires today	11:05	665	Alert Bell	Tablet(Android)		HIP THR Introduction December 2019 v1.1	Total hip replacement
2180	Male	Furniture Height Questionnaire HIPS	03:55	235	Alert Bell	Tablet(iPad)		HIP THR Introduction December 2019 v1.1	Total hip replacement
2190	Male	Essential Reading Confirmed - HIPS	00:04	4	Forms	Computer		HIP THR Introduction December 2019 v1.1	Total hip replacement
2190	Male	Essential Reading Confirmed - HIPS	00:20	20	Forms	Computer		HIP THR Introduction December 2019 v1.1	Total hip replacement
2180	Male	Medical Screening Questionnaire	02:46	166	Alert Bell	Tablet(iPad)		HIP THR Introduction December 2019 v1.1	Total hip replacement
2180	Male	Occupational Therapy Questionnaire	03:39	219	Alert Bell	Tablet(iPad)		HIP THR Introduction December 2019 v1.1	Total hip replacement
2245	Female	Furniture Height Questionnaire HIPS	01:35	95	Forms	Phone(iPhone)		HIP THR Introduction December 2019 v1.1	Total hip replacement
2245	Female	Please complete these hip surgery questionnaires today	00:07	7	Forms	Phone(iPhone)		HIP THR Introduction December 2019 v1.1	Total hip replacement
2245	Female	Please complete these hip surgery questionnaires today	00:56	56	Forms	Phone(iPhone)		HIP THR Introduction December 2019 v1.1	Total hip replacement
2245	Female	Essential Reading Confirmed - HIPS	01:06	66	Forms	Phone(iPhone)		HIP THR Introduction December 2019 v1.1	Total hip replacement
2184	Female	Essential Reading Confirmed - KNEES	01:26	86	Alert Bell	Phone(Android)		KNEE TKR Introduction December 2019 v1.4	Total Knee Replacement
2184	Female	Please complete these knee surgery questionnaires today	11:06	666	Alert Bell	Phone(Android)		KNEE TKR Introduction December 2019 v1.4	Total Knee Replacement
2184	Female	Medical Screening Questionnaire	06:42	402	Alert Bell	Phone(Android)		KNEE TKR Introduction December 2019 v1.4	Total Knee Replacement
1384	Male	Please complete this 365 days post surgery HIP questionnaire today	11:08	668	Email	Tablet(iPad)			THR peri operative
1248	Female	Please complete this 365 days post surgery HIP questionnaire today	10:52	652	My Program	Computer			THR peri operative
1990	Female	Please complete this 90 days post surgery HIP questionnaire today	03:06	186	My Program	Phone(Android)			THR peri operative
1989	Male	Please complete your 6 Week Post Operative Hip Joint Replacement Assessment today	19:27	1167	Email	Computer		THR Peri-operative Friarage 5 day lead in JUNE 2019	THR peri operative
2185	Male	Medical Screening Questionnaire	00:15	15	Alert Bell	Phone(iPhone)		HIP THR Introduction December 2019 v1.1	Total hip replacement
2185	Male	Furniture Height Questionnaire HIPS	00:10	10	Alert Bell	Phone(iPhone)		HIP THR Introduction December 2019 v1.1	Total hip replacement
2185	Male	Medical Screening Questionnaire	00:10	10	Alert Bell	Phone(iPhone)		HIP THR Introduction December 2019 v1.1	Total hip replacement
2161	Male	Essential Reading Confirmed - HIPS	00:34	34	Alert Bell	Computer		HIP THR Introduction December 2019 v1.1	Total hip replacement
2161	Male	Furniture Height Questionnaire HIPS	07:56	476	Alert Bell	Computer		HIP THR Introduction December 2019 v1.1	Total hip replacement
2161	Male	Occupational Therapy Questionnaire	03:38	218	Alert Bell	Computer		HIP THR Introduction December 2019 v1.1	Total hip replacement
2161	Male	Medical Screening Questionnaire	02:58	178	Alert Bell	Computer		HIP THR Introduction December 2019 v1.1	Total hip replacement
1978	Female	Please complete your 6 Week Post Operative Hip Joint Replacement Assessment today	01:14	74	Email	Computer		THR Peri-operative JCUH 5 day lead in JUNE 2019	THR peri operative
2026	Female	6 Week Post Operative Assessment - Hip Joint Replacement	00:15	15	Alert Bell	Tablet(iPad)		THR Peri-operative Friarage 5 day lead in JUNE 2019	THR peri operative
2026	Female	Please complete your 6 Week Post Operative Hip Joint Replacement Assessment today	00:30	30	My Program	Tablet(iPad)		THR Peri-operative Friarage 5 day lead in JUNE 2019	THR peri operative
2026	Female	Please complete your 6 Week Post Operative Hip Joint Replacement Assessment today	00:05	5	My Program	Tablet(iPad)		THR Peri-operative Friarage 5 day lead in JUNE 2019	THR peri operative
2026	Female	Please complete your 6 Week Post Operative Hip Joint Replacement Assessment today	01:30	90	Email	Tablet(iPad)		THR Peri-operative Friarage 5 day lead in JUNE 2019	THR peri operative
1226	Female	Please complete this 365 days post surgery HIP questionnaire today	01:18:16	4696	Forms	Computer			THR peri operative
1989	Male	Please complete your 4 Week Post Operative Hip Joint Replacement Assessment today	21:01	1261	Email	Computer		THR Peri-operative Friarage 5 day lead in JUNE 2019	THR peri operative
2060	Male	Essential Reading Confirmed - HIPS	00:20	20	Alert Bell	Phone(iPhone)		THR Registration JANUARY 2019	THR registration
1388	Female	Please complete this 365 days post surgery HIP questionnaire today	04:26	266	Email	Phone(iPhone)			THR peri operative
1332	Female	Please complete this 365 days post surgery HIP questionnaire today	13:19	799	Email	Computer			THR peri operative
1332	Female	Please complete this 365 days post surgery HIP questionnaire today	31:26	1886	Email	Computer			THR peri operative
1332	Female	Please complete this 365 days post surgery HIP questionnaire today	13:40	820	Email	Computer			THR peri operative
1551	Female	Please complete this 365 days post surgery KNEE questionnaire today	06:33	393	Email	Computer			THR peri operative
[truncated: 13,090 more rows]

## Sheet: PATIENTS
Client Id	Gender	Activated account	Activation Source	Clinic
2627	Male	Y	Original activation email	Hip Replacement Clinic
2626	Male	Y	Original activation email	Hip Replacement Clinic
2625	Female	Y	My program link email	Hip Replacement Clinic
2624	Male	Y	Original activation email	Hip Replacement Clinic
2623	Female	Y	My program link email	Hip Replacement Clinic
2622	Female	Y	My program link email	Hip Replacement Clinic
2621	Female	Y	Original activation email	Hip Replacement Clinic
2315	Male	N		Hip Replacement Clinic
2284	Female	N		Hip Replacement Clinic
2283	Female	Y	My program link email	Hip Replacement Clinic
2281	Female			Hip Replacement Clinic
2279	Female	Y	Original activation email	Hip Replacement Clinic
2274	Female	Y	My program link email	Hip Replacement Clinic
2273	Male	Y	My program link email	Hip Replacement Clinic
2272	Male	Y	Original activation email	Hip Replacement Clinic
2271	Male	Y	Original activation email	Hip Replacement Clinic
2270	Female	Y	Your program starts today	Hip Replacement Clinic
2269	Female	Y	Your program starts today	Hip Replacement Clinic
2268	Male	Y	Original activation email	Hip Replacement Clinic
2265	Male	Y	Original activation email	Hip Replacement Clinic
2252	Female	N		Hip Replacement Clinic
2251	Female	Y	Original activation email	Hip Replacement Clinic
2250	Male	Y	Original activation email	Hip Replacement Clinic
2249	Female	Y	Your program starts today	Hip Replacement Clinic
2248	Female	Y	Your program starts today	Hip Replacement Clinic
2245	Female	Y	Original activation email	Hip Replacement Clinic
2241	Male	Y	Original activation email	Hip Replacement Clinic
2240	Female	Y	Your program starts today	Hip Replacement Clinic
2228	Male	Y	Original activation email	Hip Replacement Clinic
2227	Female	Y	Original activation email	Hip Replacement Clinic
2226	Female	Y	Original activation email	Hip Replacement Clinic
2225	Female	Y	My program link email	Hip Replacement Clinic
2224	Female	Y	Original activation email	Hip Replacement Clinic
2220	Female	Y	Original activation email	Hip Replacement Clinic
2219	Female	Y	Your program starts today	Hip Replacement Clinic
2216	Female	Y	Your program starts today	Hip Replacement Clinic
2215	Female	Y	My program link email	Hip Replacement Clinic
2213	Female	Y	Original activation email	Hip Replacement Clinic
2212	Female	Y	Original activation email	Hip Replacement Clinic
2211	Male	N		Hip Replacement Clinic
2201	Male	Y	Original activation email	Hip Replacement Clinic
2200	Male	Y	Original activation email	Hip Replacement Clinic
2199	Male	Y	Original activation email	Hip Replacement Clinic
2191	Female	Y	Original activation email	Hip Replacement Clinic
2190	Male	Y	Your program starts today	Hip Replacement Clinic
2189	Female	Y	Original activation email	Hip Replacement Clinic
2187	Male	Y	Original activation email	Hip Replacement Clinic
2186	Male	Y	An interactive form email	Hip Replacement Clinic
2185	Male	Y	Original activation email	Hip Replacement Clinic
2184	Female	Y	Original activation email	Hip Replacement Clinic
2183	Female	Y	Original activation email	Hip Replacement Clinic
2182	Male	Y	Original activation email	Hip Replacement Clinic
2180	Male	Y	Original activation email	Hip Replacement Clinic
2179	Female	Y	Original activation email	Hip Replacement Clinic
2178	Female	Y	An interactive form email	Hip Replacement Clinic
2177	Male	Y	Original activation email	Hip Replacement Clinic
2175	Male	Y	Original activation email	Hip Replacement Clinic
2172	Female	Y	Your program starts today	Hip Replacement Clinic
2171	Male	Y	Original activation email	Hip Replacement Clinic
2170	Male	Y	Original activation email	Hip Replacement Clinic
2166	Female	Y	Original activation email	Hip Replacement Clinic
2165	Male	Y	Original activation email	Hip Replacement Clinic
2164	Female	Y	Original activation email	Hip Replacement Clinic
2163	Male	Y	Original activation email	Hip Replacement Clinic
2162	Female	Y	Original activation email	Hip Replacement Clinic
2161	Male	Y	Original activation email	Hip Replacement Clinic
2132	Female	Y	Original activation email	Hip Replacement Clinic
2119	Female	Y	Original activation email	Hip Replacement Clinic
2115	Female	Y	Original activation email	Hip Replacement Clinic
2114	Male	Y	Your program starts today	Hip Replacement Clinic
2112	Female	Y	Original activation email	Hip Replacement Clinic
2095	Male	Y	Original activation email	Hip Replacement Clinic
2083	Female	Y	Your program starts today	Hip Replacement Clinic
2082	Female	Y	Your program starts today	Hip Replacement Clinic
2081	Female	Y	Your program starts today	Hip Replacement Clinic
2080	Male	N		Hip Replacement Clinic
2070	Female	Y	Original activation email	Hip Replacement Clinic
2069	Female	Y	Original activation email	Hip Replacement Clinic
2067	Male	Y	An interactive form email	Hip Replacement Clinic
2066	Female	Y	Original activation email	Hip Replacement Clinic
2065	Female	Y	Original activation email	Hip Replacement Clinic
2064	Female	Y	Original activation email	Hip Replacement Clinic
2060	Male	Y	Original activation email	Hip Replacement Clinic
2055	Male	Y	Original activation email	Hip Replacement Clinic
2044	Male	N		Hip Replacement Clinic
2043	Female	Y	An interactive form email	Hip Replacement Clinic
2029	Female	Y	Original activation email	Hip Replacement Clinic
2026	Female	Y	Original activation email	Hip Replacement Clinic
2018	Male	Y	Your program starts today	Hip Replacement Clinic
2017	Female	Y	Your program starts today	Hip Replacement Clinic
2016	Female	Y	Original activation email	Hip Replacement Clinic
2015	Male	Y	Original activation email	Hip Replacement Clinic
2001	Male	Y	Original activation email	Hip Replacement Clinic
2000	Male	Y	Original activation email	Hip Replacement Clinic
1999	Female	N		Hip Replacement Clinic
1998	Female	Y	Original activation email	Hip Replacement Clinic
1997	Female	N		Hip Replacement Clinic
1996	Male	Y	My program link email	Hip Replacement Clinic
1995	Male	Y	My program link email	Hip Replacement Clinic
1994	Female	Y	Original activation email	Hip Replacement Clinic
1993	Female	Y	Your program starts today	Hip Replacement Clinic
1992	Female	Y	Original activation email	Hip Replacement Clinic
1991	Female	N		Hip Replacement Clinic
1990	Female	Y	My program link email	Hip Replacement Clinic
1989	Male	Y	Original activation email	Hip Replacement Clinic
1988	Male	Y	Original activation email	Hip Replacement Clinic
1987	Female	Y	Your program starts today	Hip Replacement Clinic
1986	Female	Y	Original activation email	Hip Replacement Clinic
1985	Female	Y	Original activation email	Hip Replacement Clinic
1984	Female	Y	Original activation email	Hip Replacement Clinic
1983	Female	N		Hip Replacement Clinic
1982	Male	Y	Original activation email	Hip Replacement Clinic
1981	Male	Y	My program link email	Hip Replacement Clinic
1980	Male	Y	Original activation email	Hip Replacement Clinic
1979	Male	Y	Original activation email	Hip Replacement Clinic
1978	Female	Y	Original activation email	Hip Replacement Clinic
1947	Female	Y	Original activation email	Hip Replacement Clinic
1876	Female	Y	Original activation email	Hip Replacement Clinic
1875	Male	Y	Original activation email	Hip Replacement Clinic
1874	Female	Y	Original activation email	Hip Replacement Clinic
1873	Female	Y	My program link email	Hip Replacement Clinic
1872	Male	Y	Original activation email	Hip Replacement Clinic
1871	Female	Y	Your program starts today	Hip Replacement Clinic
1863	Male	Y	Original activation email	Hip Replacement Clinic
1859	Male	Y	Original activation email	Hip Replacement Clinic
1858	Male	Y	My program link email	Hip Replacement Clinic
1857	Male	N		Hip Replacement Clinic
1856	Female	Y	Original activation email	Hip Replacement Clinic
1855	Female	Y	Original activation email	Hip Replacement Clinic
1854	Female	Y	Original activation email	Hip Replacement Clinic
1853	Male	Y	Your program starts today	Hip Replacement Clinic
1834	Male	N		Hip Replacement Clinic
1833	Female	Y	My program link email	Hip Replacement Clinic
1832	Male	Y	Original activation email	Hip Replacement Clinic
1831	Female	Y	My program link email	Hip Replacement Clinic
1830	Female	Y	Original activation email	Hip Replacement Clinic
1827	Male	N		Hip Replacement Clinic
1826	Male	N		Hip Replacement Clinic
1825	Male	Y	Original activation email	Hip Replacement Clinic
1824	Male	Y	Original activation email	Hip Replacement Clinic
1823	Female	Y	An interactive form email	Hip Replacement Clinic
1822	Female	N		Hip Replacement Clinic
1821	Male	Y	My program link email	Hip Replacement Clinic
1771	Female	Y	Your program starts today	Hip Replacement Clinic
1770	Female	Y	Your program starts today	Hip Replacement Clinic
1769	Female	Y	Your program starts today	Hip Replacement Clinic
1768	Male	Y	Original activation email	Hip Replacement Clinic
1767	Female	Y	Original activation email	Hip Replacement Clinic
1766	Female	N		Hip Replacement Clinic
1765	Male	N		Hip Replacement Clinic
1764	Male	Y	Your program starts today	Hip Replacement Clinic
1762	Male	Y	Your program starts today	Hip Replacement Clinic
1761	Female	Y	Original activation email	Hip Replacement Clinic
1760	Male	Y	Original activation email	Hip Replacement Clinic
1759	Female	Y	Original activation email	Hip Replacement Clinic
1758	Female	Y	Original activation email	Hip Replacement Clinic
1757	Female	Y	Your program starts today	Hip Replacement Clinic
1756	Male	Y	Original activation email	Hip Replacement Clinic
1702	Male	N		Hip Replacement Clinic
1701	Male	Y	My program link email	Hip Replacement Clinic
1700	Female	Y	My program link email	Hip Replacement Clinic
1699	Female	Y	Original activation email	Hip Replacement Clinic
1698	Female	Y	My program link email	Hip Replacement Clinic
1697	Female	N		Hip Replacement Clinic
1696	Male	Y	Your program starts today	Hip Replacement Clinic
1695	Female	Y	Original activation email	Hip Replacement Clinic
1694	Male	Y	Your program starts today	Hip Replacement Clinic
1690	Female	Y	Your program starts today	Hip Replacement Clinic
1648	Female	Y	Your program starts today	Hip Replacement Clinic
1647	Female	Y	My program link email	Hip Replacement Clinic
1646	Female	Y	My program link email	Hip Replacement Clinic
1645	Male	Y	Original activation email	Hip Replacement Clinic
1644	Female	Y	Your program starts today	Hip Replacement Clinic
1643	Female	Y	Original activation email	Hip Replacement Clinic
1642	Male	N		Hip Replacement Clinic
1641	Female	Y	Original activation email	Hip Replacement Clinic
1640	Female	Y	My program link email	Hip Replacement Clinic
1639	Male	Y	My program link email	Hip Replacement Clinic
1638	Male	Y	Original activation email	Hip Replacement Clinic
1637	Male	Y	Original activation email	Hip Replacement Clinic
1636	Male	Y	Original activation email	Hip Replacement Clinic
1635	Male	Y	Original activation email	Hip Replacement Clinic
1634	Male	Y	Original activation email	Hip Replacement Clinic
1633	Male	Y	Original activation email	Hip Replacement Clinic
1632	Male	N		Hip Replacement Clinic
1631	Female	Y	Original activation email	Hip Replacement Clinic
1630	Male	N		Hip Replacement Clinic
1629	Female	Y	My program link email	Hip Replacement Clinic
1628	Female	Y	Original activation email	Hip Replacement Clinic
1627	Male	Y	Original activation email	Hip Replacement Clinic
1626	Male	Y	Your program starts today	Hip Replacement Clinic
1625	Female	N		Hip Replacement Clinic
1624	Female	Y	Original activation email	Hip Replacement Clinic
1623	Male	Y	An interactive form email	Hip Replacement Clinic
1622	Female	Y	Original activation email	Hip Replacement Clinic
1621	Female	Y	Original activation email	Hip Replacement Clinic
1620	Female	Y	My program link email	Hip Replacement Clinic
1619	Female	Y	Original activation email	Hip Replacement Clinic
1618	Female	Y	Your program starts today	Hip Replacement Clinic
1553	Female	N		Hip Replacement Clinic
1552	Female	Y	Original activation email	Hip Replacement Clinic
1551	Female	Y	Original activation email	Hip Replacement Clinic
1550	Female	Y	Original activation email	Hip Replacement Clinic
1549	Male	Y	My program link email	Hip Replacement Clinic
1548	Male	Y	Your program starts today	Hip Replacement Clinic
1547	Female	N		Hip Replacement Clinic
1546	Male	Y	Original activation email	Hip Replacement Clinic
1545	Male	Y	Original activation email	Hip Replacement Clinic
1544	Male	Y	Original activation email	Hip Replacement Clinic
1543	Male	Y	My program link email	Hip Replacement Clinic
1542	Female	Y	My program link email	Hip Replacement Clinic
1541	Female	Y	My program link email	Hip Replacement Clinic
1540	Female	N		Hip Replacement Clinic
1539	Male	Y	Your program starts today	Hip Replacement Clinic
1538	Female	N		Hip Replacement Clinic
1537	Female	Y	Original activation email	Hip Replacement Clinic
1536	Male	Y	Original activation email	Hip Replacement Clinic
1535	Female	Y	Original activation email	Hip Replacement Clinic
1534	Male	Y	Your program starts today	Hip Replacement Clinic
1533	Male	Y	My program link email	Hip Replacement Clinic
1532	Female	Y	Original activation email	Hip Replacement Clinic
1531	Male	Y	Your program starts today	Hip Replacement Clinic
1530	Male	Y	Original activation email	Hip Replacement Clinic
1529	Male	N		Hip Replacement Clinic
1517	Female	Y	Original activation email	Hip Replacement Clinic
1512	Female	Y	Original activation email	Hip Replacement Clinic
1511	Female	Y	Original activation email	Hip Replacement Clinic
1510	Male	Y	Original activation email	Hip Replacement Clinic
1509	Male	Y	An interactive form email	Hip Replacement Clinic
1505	Female	Y	Original activation email	Hip Replacement Clinic
1504	Female	N		Hip Replacement Clinic
1503	Male	Y	My program link email	Hip Replacement Clinic
1502	Female	N		Hip Replacement Clinic
1501	Male	Y	My program link email	Hip Replacement Clinic
1500	Female	Y	Original activation email	Hip Replacement Clinic
1499	Male	N		Hip Replacement Clinic
1498	Female	Y	My program link email	Hip Replacement Clinic
1497	Male	Y	Your program starts today	Hip Replacement Clinic
1496	Female	Y	An interactive form email	Hip Replacement Clinic
1495	Female	21/12/2018	My program link email	Hip Replacement Clinic
1494	Male	Y	Your program starts today	Hip Replacement Clinic
1493	Female	Y	Original activation email	Hip Replacement Clinic
1492	Female	Y	Original activation email	Hip Replacement Clinic
1491	Female	N		Hip Replacement Clinic
1490	Female	Y	Original activation email	Hip Replacement Clinic
1489	Female	Y	Your program starts today	Hip Replacement Clinic
1488	Female	Y	Original activation email	Hip Replacement Clinic
1487	Female	Y	Your program starts today	Hip Replacement Clinic
1486	Female	Y	Original activation email	Hip Replacement Clinic
1452	Female	Y	Original activation email	Hip Replacement Clinic
1445	Male	Y	An interactive form email	Hip Replacement Clinic
1444	Female	Y	My program link email	Hip Replacement Clinic
1443	Female	Y	Original activation email	Hip Replacement Clinic
1442	Male	Y	Your program starts today	Hip Replacement Clinic
1441	Male	Y	My program link email	Hip Replacement Clinic
1440	Female	Y	Original activation email	Hip Replacement Clinic
1439	Female	Y	An interactive form email	Hip Replacement Clinic
1438	Male	Y	My program link email	Hip Replacement Clinic
1390	Female	Y	Original activation email	Hip Replacement Clinic
1389	Male	N		Hip Replacement Clinic
1388	Female	Y	Original activation email	Hip Replacement Clinic
1387	Female	Y	Original activation email	Hip Replacement Clinic
1384	Male	Y	An interactive form email	Hip Replacement Clinic
1379	Male	Y	Your program starts today	Hip Replacement Clinic
1350	Male	Y	Original activation email	Hip Replacement Clinic
1349	Female	N		Hip Replacement Clinic
1348	Male	Y	Original activation email	Hip Replacement Clinic
1347	Female	Y	Original activation email	Hip Replacement Clinic
1346	Male	N		Hip Replacement Clinic
1345	Male	Y	Your program starts today	Hip Replacement Clinic
1334	Female	Y	Your program starts today	Hip Replacement Clinic
1333	Male	Y	An interactive form email	Hip Replacement Clinic
1332	Female	Y	Original activation email	Hip Replacement Clinic
1331	Male	N		Hip Replacement Clinic
1330	Male	Y	Original activation email	Hip Replacement Clinic
1329	Female	Y	Original activation email	Hip Replacement Clinic
1328	Male	Y	My program link email	Hip Replacement Clinic
1327	Female	Y	Original activation email	Hip Replacement Clinic
1326	Female	N		Hip Replacement Clinic
1325	Male	N		Hip Replacement Clinic
1324	Female	Y	Original activation email	Hip Replacement Clinic
1321	Male	Y	Original activation email	Hip Replacement Clinic
1320	Male	Y	Original activation email	Hip Replacement Clinic
1301	Male	Y	Original activation email	Hip Replacement Clinic
1300	Female	Y	Original activation email	Hip Replacement Clinic
1253	Female	N		Hip Replacement Clinic
1252	Female	Y	Original activation email	Hip Replacement Clinic
1251	Male	N		Hip Replacement Clinic
1250	Female	Y	My program link email	Hip Replacement Clinic
1249	Male	N		Hip Replacement Clinic
1248	Female	Y	Original activation email	Hip Replacement Clinic
1247	Male	Y	Original activation email	Hip Replacement Clinic
1246	Female	N		Hip Replacement Clinic
1245	Male	Y	Your program starts today	Hip Replacement Clinic
1244	Female	Y	My program link email	Hip Replacement Clinic
1243	Female	Y	My program link email	Hip Replacement Clinic
1242	Female	Y	Original activation email	Hip Replacement Clinic
1237	Male	Y	Original activation email	Hip Replacement Clinic
1236	Female	Y	Your program starts today	Hip Replacement Clinic
1235	Male	Y	Original activation email	Hip Replacement Clinic
1234	Female	Y	Original activation email	Hip Replacement Clinic
1233	Female	Y	Your program starts today	Hip Replacement Clinic
1232	Male	Y	Original activation email	Hip Replacement Clinic
1231	Female	Y	Original activation email	Hip Replacement Clinic
1230	Female	Y	Original activation email	Hip Replacement Clinic
1229	Female	N		Hip Replacement Clinic
1228	Female	Y	Original activation email	Hip Replacement Clinic
1227	Male	Y	Original activation email	Hip Replacement Clinic
1226	Female	Y	My program link email	Hip Replacement Clinic
1225	Female	Y	My program link email	Hip Replacement Clinic
1224	Female	Y	Original activation email	Hip Replacement Clinic
1223	Female	Y	Original activation email	Hip Replacement Clinic
1214	Male	Y	Your program starts today	Hip Replacement Clinic
1209	Female	Y	An interactive form email	Hip Replacement Clinic
1205	Male	Y	Original activation email	Hip Replacement Clinic
1204	Female	Y	Original activation email	Hip Replacement Clinic
1203	Female	Y	Your program starts today	Hip Replacement Clinic
1194	Female	Y	Original activation email	Hip Replacement Clinic
1193	Male	Y	Your program starts today	Hip Replacement Clinic
1192	Male	Y	Original activation email	Hip Replacement Clinic
1177	Male	Y	An interactive form email	Hip Replacement Clinic
1176	Female	Y	My program link email	Hip Replacement Clinic
1175	Male	N		Hip Replacement Clinic
1174	Male	Y	Original activation email	Hip Replacement Clinic
1173	Female	Y	My program link email	Hip Replacement Clinic
1172	Male	N		Hip Replacement Clinic
1171	Female	Y	Your program starts today	Hip Replacement Clinic
1153	Male	Y	My program link email	Hip Replacement Clinic
1152	Male	Y	Original activation email	Hip Replacement Clinic
1151	Male	Y	Original activation email	Hip Replacement Clinic
1150	Female	Y	Original activation email	Hip Replacement Clinic
1149	Male	Y	Original activation email	Hip Replacement Clinic
1148	Female	Y	My program link email	Hip Replacement Clinic
1147	Male	Y	Original activation email	Hip Replacement Clinic
1146	Female	Y	Original activation email	Hip Replacement Clinic
1144	Female	Y	Original activation email	Hip Replacement Clinic
1143	Male	Y	Original activation email	Hip Replacement Clinic
1125	Female	Y	Your program starts today	Hip Replacement Clinic
1124	Female	Y	Original activation email	Hip Replacement Clinic
1123	Male	Y	Original activation email	Hip Replacement Clinic
1122	Male	Y	Your program starts today	Hip Replacement Clinic
1120	Female	Y	Original activation email	Hip Replacement Clinic
1119	Male	Y	Original activation email	Hip Replacement Clinic
1118	Male	Y	An interactive form email	Hip Replacement Clinic
1117	Female	Y	Original activation email	Hip Replacement Clinic
1114	Male	N		Hip Replacement Clinic
1097	Male	N		Hip Replacement Clinic
1096	Female	N		Hip Replacement Clinic
1095	Female	Y	Original activation email	Hip Replacement Clinic
1088	Female	N		Hip Replacement Clinic
1087	Male	Y	Original activation email	Hip Replacement Clinic
1072	Female	Y	Original activation email	Hip Replacement Clinic
1071	Male	Y	Original activation email	Hip Replacement Clinic
1070	Male	Y	Original activation email	Hip Replacement Clinic
1069	Male	Y	My program link email	Hip Replacement Clinic
1068	Female	Y	Original activation email	Hip Replacement Clinic
1067	Male	Y	Original activation email	Hip Replacement Clinic
1066	Female	Y	Original activation email	Hip Replacement Clinic
1065	Male	Y	An interactive form email	Hip Replacement Clinic
1053	Male	Y	Original activation email	Hip Replacement Clinic
1052	Female	Y	Original activation email	Hip Replacement Clinic
1046	Male	N		Hip Replacement Clinic
1045	Male	Y	An interactive form email	Hip Replacement Clinic
1044	Male	Y	My program link email	Hip Replacement Clinic
1043	Male	Y	Your program starts today	Hip Replacement Clinic
1042	Female	Y	Original activation email	Hip Replacement Clinic
1041	Female	Y	Original activation email	Hip Replacement Clinic
1040	Male	Y	Original activation email	Hip Replacement Clinic
1039	Male	Y	Original activation email	Hip Replacement Clinic
1038	Male	Y	My program link email	Hip Replacement Clinic
1037	Male	N		Hip Replacement Clinic
1026	Male	Y	Original activation email	Hip Replacement Clinic
1025	Male	Y	Original activation email	Hip Replacement Clinic
1024	Female	N		Hip Replacement Clinic
1023	Female	Y	Your program starts today	Hip Replacement Clinic
1022	Male	Y	My program link email	Hip Replacement Clinic
1014	Male	N		Hip Replacement Clinic
1013	Female	Y	Original activation email	Hip Replacement Clinic
1012	Female	Y	Original activation email	Hip Replacement Clinic
1011	Male	Y	Original activation email	Hip Replacement Clinic
1010	Female	Y	An interactive form email	Hip Replacement Clinic
1009	Female	Y	An interactive form email	Hip Replacement Clinic
1008	Female	N		Hip Replacement Clinic
1007	Male	N		Hip Replacement Clinic
1006	Male	Y	Original activation email	Hip Replacement Clinic
1005	Female	Y	Your program starts today	Hip Replacement Clinic
1004	Female	N		Hip Replacement Clinic
1003	Male	N		Hip Replacement Clinic
1002	Male	N		Hip Replacement Clinic
1001	Male	Y	Original activation email	Hip Replacement Clinic
1000	Female	Y	Original activation email	Hip Replacement Clinic
999	Male	Y	Original activation email	Hip Replacement Clinic
998	Female	Y	Original activation email	Hip Replacement Clinic
997	Male	Y	Your program starts today	Hip Replacement Clinic
996	Female	Y	My program link email	Hip Replacement Clinic
995	Male	Y	My program link email	Hip Replacement Clinic
994	Male	Y	Original activation email	Hip Replacement Clinic
993	Female	Y	Your program starts today	Hip Replacement Clinic
972	Male	Y	Original activation email	Hip Replacement Clinic
971	Male	Y	An interactive form email	Hip Replacement Clinic
970	Male	N		Hip Replacement Clinic
969	Male	Y	Original activation email	Hip Replacement Clinic
968	Female	Y	My program link email	Hip Replacement Clinic
967	Male	Y	Original activation email	Hip Replacement Clinic
966	Female	Y	My program link email	Hip Replacement Clinic
965	Male	Y	Original activation email	Hip Replacement Clinic
964	Female	Y	Your program starts today	Hip Replacement Clinic
963	Female	Y	Original activation email	Hip Replacement Clinic
938	Female	Y	Original activation email	Hip Replacement Clinic
937	Male	Y	My program link email	Hip Replacement Clinic
936	Female	N		Hip Replacement Clinic
935	Male	Y	Original activation email	Hip Replacement Clinic
934	Male	Y	My program link email	Hip Replacement Clinic
933	Male	Y	An interactive form email	Hip Replacement Clinic
932	Female	Y	Original activation email	Hip Replacement Clinic
931	Female	Y	Original activation email	Hip Replacement Clinic
930	Female	Y	An interactive form email	Hip Replacement Clinic
929	Female	Y	Your program starts today	Hip Replacement Clinic
928	Female	N		Hip Replacement Clinic
927	Female	Y	My program link email	Hip Replacement Clinic
926	Female	Y	Original activation email	Hip Replacement Clinic
924	Female	Y	Original activation email	Hip Replacement Clinic
923	Male	Y	Your program starts today	Hip Replacement Clinic
922	Female	N		Hip Replacement Clinic
921	Male	Y	Original activation email	Hip Replacement Clinic
920	Male	Y	My program link email	Hip Replacement Clinic
919	Female	N		Hip Replacement Clinic
918	Male	Y	An interactive form email	Hip Replacement Clinic
917	Female	Y	Original activation email	Hip Replacement Clinic
916	Female	N		Hip Replacement Clinic
915	Male	N		Hip Replacement Clinic
909	Male	Y	My program link email	Hip Replacement Clinic
898	Female	Y	Your program starts today	Hip Replacement Clinic
893	Female	Y	Original activation email	Hip Replacement Clinic
892	Female	Y	Original activation email	Hip Replacement Clinic
882	Male	Y	Your program starts today	Hip Replacement Clinic
881	Female	N		Hip Replacement Clinic
880	Female	Y	Original activation email	Hip Replacement Clinic
879	Female	Y	An interactive form email	Hip Replacement Clinic
878	Male	N		Hip Replacement Clinic
870	Female	N		Hip Replacement Clinic
869	Male	Y	Original activation email	Hip Replacement Clinic
868	Male	Y	Your program starts today	Hip Replacement Clinic
867	Male	Y	Your program starts today	Hip Replacement Clinic
864	Male	N		Hip Replacement Clinic
863	Male	Y	Original activation email	Hip Replacement Clinic
862	Male	Y	Your program starts today	Hip Replacement Clinic
848	Male	N		Hip Replacement Clinic
847	Male	Y	My program link email	Hip Replacement Clinic
846	Female	Y	An interactive form email	Hip Replacement Clinic
845	Male	Y	Original activation email	Hip Replacement Clinic
844	Female	Y	Original activation email	Hip Replacement Clinic
843	Female	Y	An interactive form email	Hip Replacement Clinic
842	Male	N		Hip Replacement Clinic
841	Male	Y	Original activation email	Hip Replacement Clinic
816	Male	Y	An interactive form email	Hip Replacement Clinic
815	Male	Y	Original activation email	Hip Replacement Clinic
814	Female	Y	My program link email	Hip Replacement Clinic
813	Female	N		Hip Replacement Clinic
812	Female	Y	Your program starts today	Hip Replacement Clinic
811	Male	N		Hip Replacement Clinic
810	Male	Y	Original activation email	Hip Replacement Clinic
809	Female	Y	Original activation email	Hip Replacement Clinic
808	Male	Y	My program link email	Hip Replacement Clinic
807	Female	Y	An interactive form email	Hip Replacement Clinic
806	Female	N		Hip Replacement Clinic
805	Female	Y	Original activation email	Hip Replacement Clinic
773	Male	Y	Your program starts today	Hip Replacement Clinic
772	Male	N		Hip Replacement Clinic
769	Male	Y	Original activation email	Hip Replacement Clinic
768	Male	Y	Original activation email	Hip Replacement Clinic
759	Female	Y	Original activation email	Hip Replacement Clinic
758	Female	Y	Original activation email	Hip Replacement Clinic
757	Female	N		Hip Replacement Clinic
756	Female	Y	Original activation email	Hip Replacement Clinic
755	Female	Y	An interactive form email	Hip Replacement Clinic
754	Male	Y	Original activation email	Hip Replacement Clinic
753	Female	Y	Original activation email	Hip Replacement Clinic
752	Male	Y	Original activation email	Hip Replacement Clinic
751	Female	Y	My program link email	Hip Replacement Clinic
750	Female	Y	Your program starts today	Hip Replacement Clinic
747	Female	Y	Original activation email	Hip Replacement Clinic
746	Female	Y	An interactive form email	Hip Replacement Clinic
745	Female	Y	Original activation email	Hip Replacement Clinic
744	Female	N		Hip Replacement Clinic
743	Female	N		Hip Replacement Clinic
742	Male	Y	My program link email	Hip Replacement Clinic
741	Female	Y	Your program starts today	Hip Replacement Clinic
734	Male	Y	Original activation email	Hip Replacement Clinic
721	Female	Y	Original activation email	Hip Replacement Clinic
720	Male	Y	Original activation email	Hip Replacement Clinic
702	Male	Y		Hip Replacement Clinic
701	Female	Y		Hip Replacement Clinic
700	Female	Y		Hip Replacement Clinic
699	Male	N		Hip Replacement Clinic
698	Male	N		Hip Replacement Clinic
689	Male	Y		Hip Replacement Clinic
688	Male	Y	Original activation email	Hip Replacement Clinic
687	Male	Y	Your program starts today	Hip Replacement Clinic
680	Female	Y		Hip Replacement Clinic
679	Female	Y		Hip Replacement Clinic
677	Female	N		Hip Replacement Clinic
676	Female	Y		Hip Replacement Clinic
675	Female	Y		Hip Replacement Clinic
674	Female	Y		Hip Replacement Clinic
673	Female	Y		Hip Replacement Clinic
672	Female	N		Hip Replacement Clinic
671	Male	Y		Hip Replacement Clinic
670	Female	Y	An interactive form email	Hip Replacement Clinic
669	Female	Y		Hip Replacement Clinic
658	Female	N		Hip Replacement Clinic
643	Female	N		Hip Replacement Clinic
642	Female	Y		Hip Replacement Clinic
638	Male	Y		Hip Replacement Clinic
637	Female	Y		Hip Replacement Clinic
636	Female	Y		Hip Replacement Clinic
635	Female	N		Hip Replacement Clinic
611	Male	N		Hip Replacement Clinic
602	Male	Y		Hip Replacement Clinic
601	Female	Y		Hip Replacement Clinic
600	Female	Y		Hip Replacement Clinic
599	Female	Y		Hip Replacement Clinic
598	Female	Y		Hip Replacement Clinic
578	Female	Y		Hip Replacement Clinic
577	Female	Y	An interactive form email	Hip Replacement Clinic
576	Female	Y	Original activation email	Hip Replacement Clinic
575	Male	Y		Hip Replacement Clinic
573	Male	Y		Hip Replacement Clinic
572	Female	Y		Hip Replacement Clinic
571	Female	Y		Hip Replacement Clinic
570	Female	Y		Hip Replacement Clinic
569	Male	Y		Hip Replacement Clinic
568	Male	Y		Hip Replacement Clinic
567	Male	Y		Hip Replacement Clinic
566	Male	Y		Hip Replacement Clinic
563	Female	Y		Hip Replacement Clinic
562	Female	Y		Hip Replacement Clinic
553	Female	Y		Hip Replacement Clinic
544	Female	Y		Hip Replacement Clinic
543	Female	Y		Hip Replacement Clinic
521	Female	Y		Hip Replacement Clinic
520	Male	Y		Hip Replacement Clinic
519	Female	Y		Hip Replacement Clinic
518	Female	Y		Hip Replacement Clinic
517	Male	N		Hip Replacement Clinic
516	Female	Y		Hip Replacement Clinic
500	Male	N		Hip Replacement Clinic
499	Female	Y		Hip Replacement Clinic
498	Male	Y		Hip Replacement Clinic
497	Female	N		Hip Replacement Clinic
496	Male	Y		Hip Replacement Clinic
495	Female	Y		Hip Replacement Clinic
494	Female	Y		Hip Replacement Clinic
493	Female	Y		Hip Replacement Clinic
492	Female	N		Hip Replacement Clinic
491	Female	N		Hip Replacement Clinic
490	Male	N		Hip Replacement Clinic
489	Female	Y		Hip Replacement Clinic
488	Female	Y		Hip Replacement Clinic
487	Female	Y		Hip Replacement Clinic
486	Female	Y		Hip Replacement Clinic
465	Female	Y		Hip Replacement Clinic
456	Male	N		Hip Replacement Clinic
455	Male	Y		Hip Replacement Clinic
454	Female	Y		Hip Replacement Clinic
445	Female	Y		Hip Replacement Clinic
444	Male	Y		Hip Replacement Clinic
443	Male	Y		Hip Replacement Clinic
442	Male	Y		Hip Replacement Clinic
441	Male	Y		Hip Replacement Clinic
440	Male	N		Hip Replacement Clinic
426	Male	Y		Hip Replacement Clinic
425	Female	Y		Hip Replacement Clinic
420	Female	Y		Hip Replacement Clinic
419	Male	Y		Hip Replacement Clinic
418	Male	N		Hip Replacement Clinic
417	Male	Y		Hip Replacement Clinic
416	Male	Y		Hip Replacement Clinic
415	Male	Y		Hip Replacement Clinic
414	Female	N		Hip Replacement Clinic
413	Male	Y		Hip Replacement Clinic
412	Male	Y		Hip Replacement Clinic
411	Female	N		Hip Replacement Clinic
410	Female	N		Hip Replacement Clinic
409	Male	Y		Hip Replacement Clinic
