# Supplementary material for: Impact of age, sex and surgery type on engagement with an online patient education and support platform developed for total hip and knee replacement patients
Source: PLoS One. 2022 Jul 25;17(7):e0269771. doi: 10.1371/journal.pone.0269771 (PMC9312411; doi:10.1371/journal.pone.0269771)
Supplement: S2 File — (XLSX) [file pone.0269771.s002.xlsx]

## Sheet: Export Summary
	This document was exported from Numbers. Each table was converted to an Excel worksheet. All other objects on each Numbers sheet were placed on separate worksheets. Please be aware that formula calculations may differ in Excel.
	Numbers Sheet Name	Numbers Table Name	Excel Worksheet Name
	LIBRARY
		Table 1	LIBRARY
	LIBRARY
		Table 1	LIBRARY
	PATIENTS
		Table 1	PATIENTS

## Sheet: LIBRARY
Client Id	Gender	Content Name	Time Spent(mm:ss)	Time Spent(Seconds)	Viewed From	Device	Action	Generic Carepac	Care Plan Name
2074	Female	Possible complications of infection after knee replacement (TKR) surgery	00:09	9	MPL	Phone(iPhone)		Knee (TKR) Introduction - MAY 2020	Lower Limb Arthroplasty - Elective
2074	Female	Medical Screening Questionnaire	00:40	40	My Program	Phone(iPhone)		Knee (TKR) Introduction - MAY 2020	Lower Limb Arthroplasty - Elective
2074	Female	Medical Screening Questionnaire	00:10	10	My Program	Phone(iPhone)		Knee (TKR) Introduction - MAY 2020	Lower Limb Arthroplasty - Elective
2074	Female	Medical Screening Questionnaire	00:10	10	My Program	Phone(iPhone)		Knee (TKR) Introduction - MAY 2020	Lower Limb Arthroplasty - Elective
2074	Female	Medical Screening Questionnaire	00:15	15	My Program	Phone(iPhone)		Knee (TKR) Introduction - MAY 2020	Lower Limb Arthroplasty - Elective
2074	Female	Pre Operative Questionnaire KNEES	03:25	205	Alert Bell	Phone(iPhone)		Knee (TKR) Introduction - MAY 2020	Lower Limb Arthroplasty - Elective
2074	Female	Medical Screening Questionnaire	02:10	130	Alert Bell	Phone(iPhone)		Knee (TKR) Introduction - MAY 2020	Lower Limb Arthroplasty - Elective
2074	Female	Essential Reading Confirmed - KNEES	01:29	89	Alert Bell	Phone(iPhone)		Knee (TKR) Introduction - MAY 2020	Lower Limb Arthroplasty - Elective
2074	Female	Medical Screening Questionnaire	02:35	155	Alert Bell	Phone(iPhone)		Knee (TKR) Introduction - MAY 2020	Lower Limb Arthroplasty - Elective
2074	Female	Pre Operative Questionnaire KNEES	06:05	365	Alert Bell	Phone(iPhone)		Knee (TKR) Introduction - MAY 2020	Lower Limb Arthroplasty - Elective
1839	Female	RCS Knee (TKR) Recovery Tracker	03:35:44	12944	My Program	Computer		Knee (TKR) Post-Operative - MAY 2020	Lower Limb Arthroplasty - Elective
1839	Female	Importance of Exercises	00:04	4	My Program	Computer		Knee (TKR) Post-Operative - MAY 2020	Lower Limb Arthroplasty - Elective
1839	Female	Continuous Walking	01:07	67	My Program	Computer		Knee (TKR) Post-Operative - MAY 2020	Lower Limb Arthroplasty - Elective
1839	Female	Physiotherapy on the Ward after Knee (TKR) Surgery	00:02	2	My Program	Computer		Knee (TKR) Post-Operative - MAY 2020	Lower Limb Arthroplasty - Elective
1839	Female	Physiotherapy on Discharge after Knee (TKR) Surgery	02:45	165	My Program	Computer		Knee (TKR) Post-Operative - MAY 2020	Lower Limb Arthroplasty - Elective
1839	Female	Resting Positions after Knee (TKR) Surgery	02:00	120	My Program	Computer		Knee (TKR) Post-Operative - MAY 2020	Lower Limb Arthroplasty - Elective
2120	Female	Essential Reading Confirmed - KNEES	01:47	107	Alert Bell	Phone(Android)		Knee (TKR) Introduction - MAY 2020	Lower Limb Arthroplasty - Elective
2120	Female	Essential Reading Confirmed - KNEES	17:35	1055	Alert Bell	Phone(Android)		Knee (TKR) Introduction - MAY 2020	Lower Limb Arthroplasty - Elective
2120	Female	Medical Screening Questionnaire	06:21	381	Alert Bell	Phone(Android)		Knee (TKR) Introduction - MAY 2020	Lower Limb Arthroplasty - Elective
2120	Female	Pre Operative Questionnaire KNEES	09:09	549	Alert Bell	Phone(Android)		Knee (TKR) Introduction - MAY 2020	Lower Limb Arthroplasty - Elective
2120	Female	Pre Operative Questionnaire KNEES	16:34	994	Alert Bell	Phone(Android)		Knee (TKR) Introduction - MAY 2020	Lower Limb Arthroplasty - Elective
2143	Male	Static Quad Exercise	00:12	12	My Program	Computer		Knee (TKR) Introduction - MAY 2020	Lower Limb Arthroplasty - Elective
2143	Male	Straight Leg Raise Exercise	00:54	54	My Program	Computer		Knee (TKR) Introduction - MAY 2020	Lower Limb Arthroplasty - Elective
2143	Male	Knee Extension Long Sitting Exercise	00:32	32	My Program	Computer		Knee (TKR) Introduction - MAY 2020	Lower Limb Arthroplasty - Elective
2143	Male	Seated Knee Extension Exercise	00:58	58	My Program	Computer		Knee (TKR) Introduction - MAY 2020	Lower Limb Arthroplasty - Elective
2143	Male	How to get on and off the floor	01:42	102	My Program	Computer		Knee (TKR) Introduction - MAY 2020	Lower Limb Arthroplasty - Elective
2143	Male	How to use dressing aids (2.35min)	02:42	162	My Program	Computer		Knee (TKR) Introduction - MAY 2020	Lower Limb Arthroplasty - Elective
2143	Male	How to use a walking frame	01:13	73	My Program	Computer		Knee (TKR) Introduction - MAY 2020	Lower Limb Arthroplasty - Elective
2143	Male	Walking with sticks (1.07 min)	01:25	85	My Program	Computer		Knee (TKR) Introduction - MAY 2020	Lower Limb Arthroplasty - Elective
2143	Male	Importance of Exercises	00:42	42	My Program	Computer		Knee (TKR) Introduction - MAY 2020	Lower Limb Arthroplasty - Elective
2143	Male	Meeting Your Physiotherapy Team Before Knee (TKR) Surgery	01:03	63	My Program	Computer		Knee (TKR) Introduction - MAY 2020	Lower Limb Arthroplasty - Elective
2258	Male	Pre Operative Questionnaire KNEES	09:10	550	Alert Bell	Computer		Knee (TKR) Introduction - MAY 2020	Lower Limb Arthroplasty - Elective
2258	Male	Will I need a blood transfusion?	00:04	4	My Program	Computer		Knee (TKR) Introduction - MAY 2020	Lower Limb Arthroplasty - Elective
2143	Male	Essential Reading Confirmed - KNEES	04:42	282	Alert Bell	Computer		Knee (TKR) Introduction - MAY 2020	Lower Limb Arthroplasty - Elective
2143	Male	What are the risks associated with having a knee replacement (7.56min)	02:12	132	My Program	Computer		Knee (TKR) Introduction - MAY 2020	Lower Limb Arthroplasty - Elective
2143	Male	Possible complications of infection after knee replacement (TKR) surgery	03:07	187	My Program	Computer		Knee (TKR) Introduction - MAY 2020	Lower Limb Arthroplasty - Elective
2143	Male	Possible complications and risks of a knee replacement (TKR) surgery	04:57	297	My Program	Computer		Knee (TKR) Introduction - MAY 2020	Lower Limb Arthroplasty - Elective
2143	Male	Medical Screening Questionnaire	05:07	307	Alert Bell	Computer		Knee (TKR) Introduction - MAY 2020	Lower Limb Arthroplasty - Elective
2143	Male	Pre Operative Questionnaire KNEES	10:15	615	Alert Bell	Computer		Knee (TKR) Introduction - MAY 2020	Lower Limb Arthroplasty - Elective
2143	Male	What can I expect from my knee replacement (TKR) surgery?	03:30	210	My Program	Computer		Knee (TKR) Introduction - MAY 2020	Lower Limb Arthroplasty - Elective
2143	Male	Why do I need a knee replacement (3.36min)	03:45	225	My Program	Computer		Knee (TKR) Introduction - MAY 2020	Lower Limb Arthroplasty - Elective
2143	Male	Why has my surgeon recommended a total knee replacement? (10.15 min)	10:01	601	My Program	Computer		Knee (TKR) Introduction - MAY 2020	Lower Limb Arthroplasty - Elective
1463	Male	Information for your Support Person - Joint Replacement	02:26:25	8785	My Program	Phone(iPhone)		Knee (TKR) Introduction - MAY 2020	TKR Registration
2053	Female	Medical Screening Questionnaire	02:12	132	Alert Bell	Computer		TKR Pre-assessment 2 week lead in JANUARY 2019	TKR Pre-assessment
1749	Male	Essential Reading Confirmed - KNEES	01:18	78	Alert Bell	Phone(iPhone)		TKR Registration JANUARY 2019	TKR Registration
1750	Female	Please complete your 4 Week Post Operative Knee Joint Replacement Assessment today	00:15	15	Alert Bell	Phone(Android)		TKR Peri-operative Friarage 5 day lead in JUNE 2019	TKR peri operative
1750	Female	Please complete your 2 Week Post Operative Knee Joint Replacement Assessment today	00:06	6	Alert Bell	Phone(Android)		TKR Peri-operative Friarage 5 day lead in JUNE 2019	TKR peri operative
1750	Female	4 Week Post Operative Assessment - Knee Joint Replacement	00:10	10	Alert Bell	Phone(Android)		TKR Peri-operative Friarage 5 day lead in JUNE 2019	TKR peri operative
1750	Female	4 Week Post Operative Assessment - Knee Joint Replacement	00:05	5	Alert Bell	Phone(Android)		TKR Peri-operative Friarage 5 day lead in JUNE 2019	TKR peri operative
1750	Female	4 Week Post Operative Assessment - Knee Joint Replacement	00:10	10	Alert Bell	Phone(Android)		TKR Peri-operative Friarage 5 day lead in JUNE 2019	TKR peri operative
1750	Female	Please complete this 90 days post surgery KNEE questionnaire today	03:31	211	Alert Bell	Phone(Android)			TKR peri operative
1750	Female	Please complete your 6 Week Post Operative Knee Joint Replacement Assessment today	00:15	15	Alert Bell	Phone(Android)		TKR Peri-operative Friarage 5 day lead in JUNE 2019	TKR peri operative
1750	Female	6 week Post Operative Assessment - Knee Joint Replacement	01:51	111	Alert Bell	Phone(Android)		TKR Peri-operative Friarage 5 day lead in JUNE 2019	TKR peri operative
1750	Female	Essential Reading Confirmed - KNEES	00:51	51	Alert Bell	Phone(Android)		TKR Registration JANUARY 2019	TKR Registration
1750	Female	Please complete these knee surgery questionnaires today	09:07	547	Alert Bell	Phone(Android)		TKR Registration JANUARY 2019	TKR Registration
1750	Female	Essential Reading Confirmed - KNEES	01:09	69	Alert Bell	Phone(Android)		TKR Registration JANUARY 2019	TKR Registration
1750	Female	6 week Post Operative Assessment - Knee Joint Replacement	03:51	231	Alert Bell	Phone(Android)		TKR Peri-operative Friarage 5 day lead in JUNE 2019	TKR peri operative
2636	Female	Weight and Joint Replacement	00:05	5	My Program	Computer		Knee (TKR) Introduction - MAY 2020	Lower Limb Arthroplasty - Elective
2636	Female	Essential Reading Confirmed - KNEES	01:23	83	Alert Bell	Computer		Knee (TKR) Introduction - MAY 2020	Lower Limb Arthroplasty - Elective
2636	Female	Pre Operative Questionnaire KNEES	10:58	658	Alert Bell	Computer		Knee (TKR) Introduction - MAY 2020	Lower Limb Arthroplasty - Elective
2636	Female	Medical Screening Questionnaire	05:12	312	Alert Bell	Computer		Knee (TKR) Introduction - MAY 2020	Lower Limb Arthroplasty - Elective
2636	Female	Pre Operative Questionnaire KNEES	01:40	100	Alert Bell	Computer		Knee (TKR) Introduction - MAY 2020	Lower Limb Arthroplasty - Elective
2636	Female	Essential Reading Confirmed - KNEES	03:00	180	Alert Bell	Computer		Knee (TKR) Introduction - MAY 2020	Lower Limb Arthroplasty - Elective
2620	Female	Joint Replacement Pain and Swelling Management	02:15	135	MPL	Computer		Knee (TKR) Introduction - MAY 2020	Lower Limb Arthroplasty - Elective
2620	Female	Protection against Blood Clots after Joint Replacement	02:15	135	MPL	Computer		Knee (TKR) Introduction - MAY 2020	Lower Limb Arthroplasty - Elective
2620	Female	Weight and Joint Replacement	02:15	135	MPL	Computer		Knee (TKR) Introduction - MAY 2020	Lower Limb Arthroplasty - Elective
2620	Female	Protection against Blood Clots after Joint Replacement	01:20	80	MPL	Computer		Knee (TKR) Introduction - MAY 2020	Lower Limb Arthroplasty - Elective
2620	Female	Weight and Joint Replacement	01:21	81	MPL	Computer		Knee (TKR) Introduction - MAY 2020	Lower Limb Arthroplasty - Elective
2620	Female	Weight and Joint Replacement	01:19	79	MPL	Computer		Knee (TKR) Introduction - MAY 2020	Lower Limb Arthroplasty - Elective
2620	Female	Possible Complications and Risks of Blood Clots	01:26	86	MPL	Computer		Knee (TKR) Introduction - MAY 2020	Lower Limb Arthroplasty - Elective
2620	Female	Stopping Medications Prior to Joint Replacement Surgery	00:15	15	MPL	Computer		Knee (TKR) Introduction - MAY 2020	Lower Limb Arthroplasty - Elective
2620	Female	Smoking and Smoking Cessation Advice for Joint Replacements	00:23	23	MPL	Computer		Knee (TKR) Introduction - MAY 2020	Lower Limb Arthroplasty - Elective
2620	Female	Constipation and Bowels - Joint Replacement	00:21	21	MPL	Computer		Knee (TKR) Introduction - MAY 2020	Lower Limb Arthroplasty - Elective
2620	Female	Weight and Joint Replacement	00:25	25	MPL	Computer		Knee (TKR) Introduction - MAY 2020	Lower Limb Arthroplasty - Elective
2620	Female	Hydration and Joint Replacement	00:55	55	MPL	Computer		Knee (TKR) Introduction - MAY 2020	Lower Limb Arthroplasty - Elective
2620	Female	Weight and Joint Replacement	00:59	59	MPL	Computer		Knee (TKR) Introduction - MAY 2020	Lower Limb Arthroplasty - Elective
2620	Female	Stopping Medications Prior to Joint Replacement Surgery	01:05	65	MPL	Computer		Knee (TKR) Introduction - MAY 2020	Lower Limb Arthroplasty - Elective
2620	Female	Constipation and Bowels - Joint Replacement	01:05	65	MPL	Computer		Knee (TKR) Introduction - MAY 2020	Lower Limb Arthroplasty - Elective
2620	Female	Weight and Joint Replacement	02:40	160	MPL	Computer		Knee (TKR) Introduction - MAY 2020	Lower Limb Arthroplasty - Elective
2620	Female	Hydration and Joint Replacement	02:40	160	MPL	Computer		Knee (TKR) Introduction - MAY 2020	Lower Limb Arthroplasty - Elective
2620	Female	Constipation and Bowels - Joint Replacement	02:41	161	MPL	Computer		Knee (TKR) Introduction - MAY 2020	Lower Limb Arthroplasty - Elective
2620	Female	Constipation and Bowels - Joint Replacement	00:55	55	MPL	Computer		Knee (TKR) Introduction - MAY 2020	Lower Limb Arthroplasty - Elective
2620	Female	Hydration and Joint Replacement	01:01	61	MPL	Computer		Knee (TKR) Introduction - MAY 2020	Lower Limb Arthroplasty - Elective
2620	Female	Why do I need a knee replacement (3.36min)	01:00	60	MPL	Computer		Knee (TKR) Introduction - MAY 2020	Lower Limb Arthroplasty - Elective
2620	Female	Why do I need a knee replacement (3.36min)	00:39	39	MPL	Computer		Knee (TKR) Introduction - MAY 2020	Lower Limb Arthroplasty - Elective
2620	Female	Constipation and Bowels - Joint Replacement	00:45	45	MPL	Computer		Knee (TKR) Introduction - MAY 2020	Lower Limb Arthroplasty - Elective
2620	Female	Knee Replacement Wound Care	00:52	52	MPL	Computer		Knee (TKR) Introduction - MAY 2020	Lower Limb Arthroplasty - Elective
2620	Female	Will I need a blood transfusion?	00:55	55	MPL	Computer		Knee (TKR) Introduction - MAY 2020	Lower Limb Arthroplasty - Elective
2620	Female	Why do I need a knee replacement (3.36min)	00:56	56	MPL	Computer		Knee (TKR) Introduction - MAY 2020	Lower Limb Arthroplasty - Elective
2620	Female	Will I need a blood transfusion?	00:40	40	MPL	Computer		Knee (TKR) Introduction - MAY 2020	Lower Limb Arthroplasty - Elective
2620	Female	Will I need a blood transfusion?	02:53	173		Computer		Knee (TKR) Introduction - MAY 2020	Lower Limb Arthroplasty - Elective
2620	Female	Why do I need a knee replacement (3.36min)	04:56	296	MPL	Computer		Knee (TKR) Introduction - MAY 2020	Lower Limb Arthroplasty - Elective
2620	Female	Why do I need a knee replacement (3.36min)	00:22	22	MPL	Computer		Knee (TKR) Introduction - MAY 2020	Lower Limb Arthroplasty - Elective
2620	Female	Essential Reading Confirmed - KNEES	00:24	24	MPL	Computer		Knee (TKR) Introduction - MAY 2020	Lower Limb Arthroplasty - Elective
2620	Female	Quick guide to using this programme (6.31)	00:26	26	MPL	Computer		Knee (TKR) Introduction - MAY 2020	Lower Limb Arthroplasty - Elective
2620	Female	Why has my surgeon recommended a total knee replacement? (10.15 min)	10:25	625	MPL	Computer		Knee (TKR) Introduction - MAY 2020	Lower Limb Arthroplasty - Elective
2620	Female	Quick guide to using this programme (6.31)	10:30	630	MPL	Computer		Knee (TKR) Introduction - MAY 2020	Lower Limb Arthroplasty - Elective
2620	Female	What are the risks associated with having a knee replacement (7.56min)	10:30	630	MPL	Computer		Knee (TKR) Introduction - MAY 2020	Lower Limb Arthroplasty - Elective
2620	Female	Quick guide to using this programme (6.31)	08:00	480	MPL	Computer		Knee (TKR) Introduction - MAY 2020	Lower Limb Arthroplasty - Elective
2620	Female	What are the risks associated with having a knee replacement (7.56min)	08:00	480	MPL	Computer		Knee (TKR) Introduction - MAY 2020	Lower Limb Arthroplasty - Elective
2620	Female	Why do I need a knee replacement (3.36min)	18:40	1120	MPL	Computer		Knee (TKR) Introduction - MAY 2020	Lower Limb Arthroplasty - Elective
2620	Female	Why do I need a knee replacement (3.36min)	03:46	226	MPL	Computer		Knee (TKR) Introduction - MAY 2020	Lower Limb Arthroplasty - Elective
2620	Female	Quick guide to using this programme (6.31)	03:55	235	MPL	Computer		Knee (TKR) Introduction - MAY 2020	Lower Limb Arthroplasty - Elective
2620	Female	Sending and receiving messages from your care team (3.22)	02:20	140	MPL	Computer		Knee (TKR) Introduction - MAY 2020	Lower Limb Arthroplasty - Elective
2620	Female	Quick guide to using this programme (6.31)	02:20	140	MPL	Computer		Knee (TKR) Introduction - MAY 2020	Lower Limb Arthroplasty - Elective
2620	Female	Quick guide to using this programme (6.31)	00:55	55	MPL	Computer		Knee (TKR) Introduction - MAY 2020	Lower Limb Arthroplasty - Elective
2620	Female	Essential Reading Confirmed - KNEES	00:15	15	Alert Bell	Computer		Knee (TKR) Introduction - MAY 2020	Lower Limb Arthroplasty - Elective
2620	Female	Possible complications of infection after knee replacement (TKR) surgery	00:25	25	My Program	Computer		Knee (TKR) Introduction - MAY 2020	Lower Limb Arthroplasty - Elective
2620	Female	Send and reply to messages using Communications	00:19	19	MPL	Computer		Knee (TKR) Introduction - MAY 2020	Lower Limb Arthroplasty - Elective
2620	Female	Send and reply to messages using Communications	04:55	295	MPL	Computer		Knee (TKR) Introduction - MAY 2020	Lower Limb Arthroplasty - Elective
2620	Female	Pre Operative Questionnaire KNEES	04:55	295	Alert Bell	Computer		Knee (TKR) Introduction - MAY 2020	Lower Limb Arthroplasty - Elective
2620	Female	Possible complications and risks of a knee replacement (TKR) surgery	00:05	5	MPL	Computer		Knee (TKR) Introduction - MAY 2020	Lower Limb Arthroplasty - Elective
2620	Female	Send and reply to messages using Communications	00:04	4	MPL	Computer		Knee (TKR) Introduction - MAY 2020	Lower Limb Arthroplasty - Elective
2620	Female	Welcome to your Knee (TKR) Introduction Carepac	00:10	10	MPL	Computer		Knee (TKR) Introduction - MAY 2020	Lower Limb Arthroplasty - Elective
2620	Female	Welcome to your Knee (TKR) Introduction Carepac	01:47	107	MPL	Computer		Knee (TKR) Introduction - MAY 2020	Lower Limb Arthroplasty - Elective
2620	Female	Possible complications and risks of a knee replacement (TKR) surgery	01:49	109	MPL	Computer		Knee (TKR) Introduction - MAY 2020	Lower Limb Arthroplasty - Elective
2620	Female	Send and reply to messages using Communications	01:50	110	MPL	Computer		Knee (TKR) Introduction - MAY 2020	Lower Limb Arthroplasty - Elective
2620	Female	Send and reply to messages using Communications	00:38	38	MPL	Computer		Knee (TKR) Introduction - MAY 2020	Lower Limb Arthroplasty - Elective
2620	Female	Possible complications and risks of a knee replacement (TKR) surgery	00:40	40	MPL	Computer		Knee (TKR) Introduction - MAY 2020	Lower Limb Arthroplasty - Elective
2620	Female	Adding Your Family/Friends as a Support Person	00:59	59	MPL	Computer		Knee (TKR) Introduction - MAY 2020	Lower Limb Arthroplasty - Elective
2620	Female	What can I expect from my knee replacement (TKR) surgery?	00:05	5	MPL	Computer		Knee (TKR) Introduction - MAY 2020	Lower Limb Arthroplasty - Elective
2620	Female	Possible complications and risks of a knee replacement (TKR) surgery	01:08	68	MPL	Computer		Knee (TKR) Introduction - MAY 2020	Lower Limb Arthroplasty - Elective
2620	Female	Possible complications and risks of a knee replacement (TKR) surgery	02:40	160	MPL	Computer		Knee (TKR) Introduction - MAY 2020	Lower Limb Arthroplasty - Elective
2620	Female	What can I expect from my knee replacement (TKR) surgery?	02:45	165	MPL	Computer		Knee (TKR) Introduction - MAY 2020	Lower Limb Arthroplasty - Elective
2620	Female	Possible complications and risks of a knee replacement (TKR) surgery	03:15	195	MPL	Computer		Knee (TKR) Introduction - MAY 2020	Lower Limb Arthroplasty - Elective
2620	Female	What can I expect from my knee replacement (TKR) surgery?	03:15	195	MPL	Computer		Knee (TKR) Introduction - MAY 2020	Lower Limb Arthroplasty - Elective
2620	Female	What can I expect from my knee replacement (TKR) surgery?	01:25	85	MPL	Computer		Knee (TKR) Introduction - MAY 2020	Lower Limb Arthroplasty - Elective
2620	Female	Possible complications of infection after knee replacement (TKR) surgery	00:41	41	MPL	Computer		Knee (TKR) Introduction - MAY 2020	Lower Limb Arthroplasty - Elective
2620	Female	Medical Screening Questionnaire	03:04	184	MPL	Computer		Knee (TKR) Introduction - MAY 2020	Lower Limb Arthroplasty - Elective
2619	Female	Static Quad Exercise	00:40	40	My Program	Phone(Android)		Knee (TKR) Post-Operative - MAY 2020	Lower Limb Arthroplasty - Elective
2619	Female	Straight Leg Raise Exercise	00:40	40	My Program	Phone(Android)		Knee (TKR) Post-Operative - MAY 2020	Lower Limb Arthroplasty - Elective
2619	Female	Seated Knee Extension Exercise	01:00	60	My Program	Phone(Android)		Knee (TKR) Post-Operative - MAY 2020	Lower Limb Arthroplasty - Elective
2619	Female	Knee Extension Long Sitting Exercise	00:24	24	My Program	Phone(Android)		Knee (TKR) Post-Operative - MAY 2020	Lower Limb Arthroplasty - Elective
2619	Female	Knee Extension, Heel on Towel Exercise	01:00	60	My Program	Phone(Android)		Knee (TKR) Post-Operative - MAY 2020	Lower Limb Arthroplasty - Elective
2619	Female	Knee Rolling Exercise	02:00	120	My Program	Phone(Android)		Knee (TKR) Post-Operative - MAY 2020	Lower Limb Arthroplasty - Elective
2619	Female	Continuous Walking	00:20	20	My Program	Phone(Android)		Knee (TKR) Post-Operative - MAY 2020	Lower Limb Arthroplasty - Elective
2619	Female	6 week Post Operative Assessment - Knee Joint Replacement	01:18	78	Alert Bell	Tablet(iPad)		Knee (TKR) Post-Operative - MAY 2020	Lower Limb Arthroplasty - Elective
2619	Female	RCS Knee (TKR) Recovery Tracker	01:00	60	My Program	Tablet(iPad)		Knee (TKR) Post-Operative - MAY 2020	Lower Limb Arthroplasty - Elective
2619	Female	RCS Knee (TKR) Recovery Tracker	00:01	1	My Program	Tablet(iPad)		Knee (TKR) Post-Operative - MAY 2020	Lower Limb Arthroplasty - Elective
1840	Female	Versus Arthritis peer support invitation	00:15	15	MPL	Computer		TKR Registration JANUARY 2019	TKR Registration
1840	Female	Your knee replacement pathway	00:19	19	MPL	Computer		TKR Registration JANUARY 2019	TKR Registration
1840	Female	Versus Arthritis peer support invitation	00:15	15	MPL	Computer		TKR Registration JANUARY 2019	TKR Registration
1840	Female	Your knee replacement pathway	00:15	15	MPL	Computer		TKR Registration JANUARY 2019	TKR Registration
1840	Female	Your knee replacement pathway	01:20	80	MPL	Computer		TKR Registration JANUARY 2019	TKR Registration
1840	Female	Versus Arthritis peer support invitation	01:25	85	MPL	Computer		TKR Registration JANUARY 2019	TKR Registration
1840	Female	Your knee replacement pathway	01:25	85	MPL	Computer		TKR Registration JANUARY 2019	TKR Registration
1840	Female	Versus Arthritis peer support invitation	01:55	115	MPL	Computer		TKR Registration JANUARY 2019	TKR Registration
1840	Female	Versus Arthritis peer support invitation	04:15	255	MPL	Computer		TKR Registration JANUARY 2019	TKR Registration
1840	Female	Versus Arthritis peer support invitation	00:30	30	MPL	Computer		TKR Registration JANUARY 2019	TKR Registration
1840	Female	Essential Reading Confirmed - KNEES	00:35	35	Forms	Computer		TKR Registration JANUARY 2019	TKR Registration
1840	Female	Versus Arthritis peer support invitation	01:00	60	MPL	Computer		TKR Registration JANUARY 2019	TKR Registration
1840	Female	Versus Arthritis peer support invitation	01:00	60	MPL	Computer		TKR Registration JANUARY 2019	TKR Registration
2619	Female	Seated Knee Extension Exercise	00:11	11	My Program	Tablet(iPad)		Knee (TKR) Post-Operative - MAY 2020	Lower Limb Arthroplasty - Elective
2619	Female	Straight Leg Raise Exercise	00:40	40	My Program	Tablet(iPad)		Knee (TKR) Post-Operative - MAY 2020	Lower Limb Arthroplasty - Elective
2619	Female	Resting Positions after Knee (TKR) Surgery	00:35	35	My Program	Tablet(iPad)		Knee (TKR) Post-Operative - MAY 2020	Lower Limb Arthroplasty - Elective
2619	Female	Physiotherapy on Discharge after Knee (TKR) Surgery	00:28	28	My Program	Tablet(iPad)		Knee (TKR) Post-Operative - MAY 2020	Lower Limb Arthroplasty - Elective
2619	Female	Physiotherapy on the Ward after Knee (TKR) Surgery	00:31	31	My Program	Tablet(iPad)		Knee (TKR) Post-Operative - MAY 2020	Lower Limb Arthroplasty - Elective
2619	Female	Importance of Exercises	00:18	18	My Program	Tablet(iPad)		Knee (TKR) Post-Operative - MAY 2020	Lower Limb Arthroplasty - Elective
2619	Female	RCS Knee (TKR) Recovery Tracker	00:34	34	My Program	Tablet(iPad)		Knee (TKR) Post-Operative - MAY 2020	Lower Limb Arthroplasty - Elective
2619	Female	Static Quad Exercise	00:29	29	My Program	Tablet(iPad)		Knee (TKR) Post-Operative - MAY 2020	Lower Limb Arthroplasty - Elective
2619	Female	Continuous Walking	00:25	25	My Program	Tablet(iPad)		Knee (TKR) Post-Operative - MAY 2020	Lower Limb Arthroplasty - Elective
2619	Female	Knee Rolling Exercise	00:05	5	My Program	Tablet(iPad)		Knee (TKR) Post-Operative - MAY 2020	Lower Limb Arthroplasty - Elective
2619	Female	Resting Positions after Knee (TKR) Surgery	00:12	12	My Program	Phone(Android)		Knee (TKR) Post-Operative - MAY 2020	Lower Limb Arthroplasty - Elective
2619	Female	4 Week Post Operative Assessment - Knee Joint Replacement	00:57	57	Alert Bell	Phone(Android)		Knee (TKR) Post-Operative - MAY 2020	Lower Limb Arthroplasty - Elective
2619	Female	2 Week Post Operative Assessment -Knee Joint Replacement	01:28	88	Alert Bell	Phone(Android)		Knee (TKR) Post-Operative - MAY 2020	Lower Limb Arthroplasty - Elective
2619	Female	Static Quad Exercise	00:53	53	My Program	Phone(Android)		Knee (TKR) Post-Operative - MAY 2020	Lower Limb Arthroplasty - Elective
2619	Female	Seated Knee Extension Exercise	00:06	6	My Program	Phone(Android)		Knee (TKR) Post-Operative - MAY 2020	Lower Limb Arthroplasty - Elective
2619	Female	Straight Leg Raise Exercise	00:49	49	My Program	Phone(Android)		Knee (TKR) Post-Operative - MAY 2020	Lower Limb Arthroplasty - Elective
2619	Female	Seated Knee Extension Exercise	00:29	29	My Program	Phone(Android)		Knee (TKR) Post-Operative - MAY 2020	Lower Limb Arthroplasty - Elective
2619	Female	Knee Extension Long Sitting Exercise	00:31	31	My Program	Phone(Android)		Knee (TKR) Post-Operative - MAY 2020	Lower Limb Arthroplasty - Elective
2619	Female	Continuous Walking	00:01	1	My Program	Phone(Android)		Knee (TKR) Post-Operative - MAY 2020	Lower Limb Arthroplasty - Elective
2619	Female	Knee Extension, Heel on Towel Exercise	00:45	45	My Program	Phone(Android)		Knee (TKR) Post-Operative - MAY 2020	Lower Limb Arthroplasty - Elective
2619	Female	Knee Rolling Exercise	00:45	45	My Program	Phone(Android)		Knee (TKR) Post-Operative - MAY 2020	Lower Limb Arthroplasty - Elective
2619	Female	Continuous Walking	01:00	60	My Program	Phone(Android)		Knee (TKR) Post-Operative - MAY 2020	Lower Limb Arthroplasty - Elective
2619	Female	RCS Knee (TKR) Recovery Tracker	00:15	15	My Program	Phone(Android)		Knee (TKR) Post-Operative - MAY 2020	Lower Limb Arthroplasty - Elective
1361	Female	Please complete this 365 days post surgery KNEE questionnaire today	07:15	435	Email	Computer			TKR peri operative
655	Male	Physiotherapy after you are discharged home	00:04	4	MPL	Computer		TKR Peri -Operative Friarage v.1.4	TKR PERI
655	Male	Physiotherapy after your operation	00:35	35	MPL	Computer		TKR Peri -Operative Friarage v.1.4	TKR PERI
2276	Male	Medical Screening Questionnaire	06:11	371	Alert Bell	Phone(Android)		KNEE TKR Introduction December 2019 v1.4	Total Knee Joint Replacement
2276	Male	Essential Reading Confirmed - KNEES	01:34	94	Alert Bell	Phone(Android)		KNEE TKR Introduction December 2019 v1.4	Total Knee Joint Replacement
987	Male	365 Day Post Operative Questionnaire KNEES	07:19	439	Alert Bell	Tablet(iPad)			TKR peri operative
987	Male	Occupational Therapy Questionnaire	06:54	414	Alert Bell	Tablet(iPad)		THR Pre-assessment 5 day lead in JANUARY 2019	TKR Pre-assessment
987	Male	Furniture Height Questionnaire HIPS	12:29	749	Alert Bell	Tablet(iPad)		THR Pre-assessment 5 day lead in JANUARY 2019	TKR Pre-assessment
987	Male	Medical Screening Questionnaire	08:09	489	Alert Bell	Tablet(iPad)		THR Pre-assessment 5 day lead in JANUARY 2019	TKR Pre-assessment
1751	Female	Why give your consent to the National Joint Registry	00:05	5	MPL	Tablet(iPad)		TKR Pre-assessment 2 week lead in JANUARY 2019	TKR Pre-assessment
1751	Female	What to bring to your knee pre-assessment appointment	00:30	30	MPL	Tablet(iPad)		TKR Pre-assessment 2 week lead in JANUARY 2019	TKR Pre-assessment
2009	Male	6 week Post Operative Assessment - Knee Joint Replacement	00:19	19	Alert Bell	Computer		TKR Peri-operative Friarage 5 day lead in JUNE 2019	TKR peri operative
2092	Male	Essential Reading Confirmed - KNEES	00:47	47	Alert Bell	Computer		TKR Registration JANUARY 2019	TKR Registration
2092	Male	Medical Screening Questionnaire	01:56	116	Alert Bell	Computer		TKR Pre-assessment 2 week lead in JANUARY 2019	TKR Pre-assessment
2092	Male	Please complete these knee surgery questionnaires today	09:48	588	Alert Bell	Computer		TKR Registration JANUARY 2019	TKR Registration
2092	Male	Medical Screening Questionnaire	00:45	45	Alert Bell	Computer		TKR Pre-assessment 2 week lead in JANUARY 2019	TKR Pre-assessment
2092	Male	Essential Reading Confirmed - KNEES	00:30	30	Alert Bell	Computer		TKR Registration JANUARY 2019	TKR Registration
1394	Male	Please complete this 365 days post surgery KNEE questionnaire today	04:06	246	Alert Bell	Computer			TKR peri operative
2053	Female	Why do I need a knee replacement (3.36min)	00:20	20	MPL	Computer		TKR Registration JANUARY 2019	TKR Registration
2048	Female	Please complete this 90 days post surgery KNEE questionnaire today	09:13	553	Email	Tablet(Android)			TKR peri operative
2105	Male	Medical Screening Questionnaire	00:05	5	Alert Bell	Computer		TKR Pre-assessment 2 week lead in JANUARY 2019	TKR Pre-assessment
2105	Male	Please complete this 90 days post surgery KNEE questionnaire today	07:17	437	Email	Computer			TKR peri operative
2009	Male	Please complete this 90 days post surgery KNEE questionnaire today	08:34	514	Email	Computer			TKR peri operative
2052	Female	Please complete this 90 days post surgery KNEE questionnaire today	05:54	354	Email	Phone(Android)			TKR peri operative
1459	Female	Please complete this 365 days post surgery KNEE questionnaire today	09:28	568	My Program	Computer			TKR peri operative
2075	Female	Medical Screening Questionnaire	00:20	20	Alert Bell	Computer		TKR Pre-assessment 2 week lead in JANUARY 2019	TKR Pre-assessment
2075	Female	Essential Reading Confirmed - KNEES	00:10	10	Alert Bell	Computer		TKR Registration JANUARY 2019	Total Knee Joint Replacement
2075	Female	Essential Reading Confirmed - KNEES	00:40	40	Alert Bell	Computer		TKR Registration JANUARY 2019	Total Knee Joint Replacement
2107	Female	Please complete your 6 Week Post Operative Knee Joint Replacement Assessment today	00:10	10	Email	Phone(Android)		TKR Peri-operative Friarage 5 day lead in JUNE 2019	TKR peri operative
2048	Female	Please complete your 2 Week Post Operative Knee Joint Replacement Assessment today	01:12	72	Email	Tablet(Android)		TKR Peri-operative Friarage 5 day lead in JUNE 2019	TKR peri operative
1746	Female	Please complete this 90 days post surgery KNEE questionnaire today	09:00	540	My Program	Computer			TKR peri operative
2317	Female	Please complete your 6 Week Post Operative Knee Joint Replacement Assessment today	01:30	90	Email	Phone(Android)		TKR Post Op Only FEB 2019	TKR Post Operative
2316	Female	Please complete your 6 Week Post Operative Knee Joint Replacement Assessment today	12:35:15	45315	Email	Computer		TKR Post Op Only FEB 2019	TKR Post Operative
2316	Female	Please complete your 6 Week Post Operative Knee Joint Replacement Assessment today	00:40	40	My Program	Computer		TKR Post Op Only FEB 2019	TKR Post Operative
2316	Female	Please complete your 6 Week Post Operative Knee Joint Replacement Assessment today	17:51:57	64317	Email	Computer		TKR Post Op Only FEB 2019	TKR Post Operative
1362	Female	Please complete this 365 days post surgery KNEE questionnaire today	05:10	310	Email	Tablet(iPad)			TKR peri operative
890	Female	Please complete this 90 days post surgery KNEE questionnaire today	07:25	445	Forms	Computer			TKR peri operative
1482	Female	Please complete this 365 days post surgery KNEE questionnaire today	05:28	328	Email	Phone(iPhone)			TKR peri operative
2099	Female	Medical Screening Questionnaire	02:52	172	MPL	Computer		TKR Pre-assessment 2 week lead in JANUARY 2019	TKR Pre-assessment
2317	Female	2 Week Post Operative Assessment -Knee Joint Replacement	01:15	75	Alert Bell	Computer		TKR Post Op Only FEB 2019	TKR Post Operative
2317	Female	Please complete your 4 Week Post Operative Knee Joint Replacement Assessment today	01:22	82	Alert Bell	Computer		TKR Post Op Only FEB 2019	TKR Post Operative
1356	Female	Please complete this 365 days post surgery KNEE questionnaire today	07:37	457	Email	Phone(Android)			TKR peri operative
2048	Female	Essential Reading Confirmed - KNEES	00:45	45	Alert Bell	Tablet(Android)		TKR Registration JANUARY 2019	TKR Registration
2317	Female	Medical Screening Questionnaire	02:46	166	Alert Bell	Computer		KNEE TKR Introduction December 2019 v1.4	Total Knee Replacement
2317	Female	What should I wear to my pre-assessment clinic	00:11	11	My Program	Computer		KNEE TKR Introduction December 2019 v1.4	Total Knee Replacement
2317	Female	What to bring to your knee pre-assessment appointment	00:25	25	My Program	Computer		KNEE TKR Introduction December 2019 v1.4	Total Knee Replacement
1476	Female	Please complete this 365 days post surgery KNEE questionnaire today	03:58	238	Email	Computer			TKR peri operative
2105	Male	6 week Post Operative Assessment - Knee Joint Replacement	00:06	6	Alert Bell	Computer		TKR Peri-operative Friarage 5 day lead in JUNE 2019	TKR peri operative
2098	Male	Medical Screening Questionnaire	11:28	688	My Program	Computer		TKR Pre-assessment 2 week lead in JANUARY 2019	tkr preassessment
1474	Female	Please complete this 365 days post surgery KNEE questionnaire today	05:37	337	Email	Computer			TKR peri operative
2233	Female	Meeting your physiotherapy team before surgery	01:50	110	My Program	Computer			Exercises
1277	Male	Please complete this 365 days post surgery KNEE questionnaire today	08:47	527	Email	Tablet(Android)			TKR peri operative
2048	Female	Medical Screening Questionnaire	00:10	10	Alert Bell	Tablet(Android)		TKR Pre-assessment 2 week lead in JANUARY 2019	TKR Pre-assessment
1437	Female	Please complete this 365 days post surgery KNEE questionnaire today	15:59	959	Email	Computer			TKR peri operative
1678	Female	Please complete this 365 days post surgery KNEE questionnaire today	09:03	543	Email	Phone(Android)			TKR peri operative
2233	Female	Straight Leg Raise Exercise	02:25	145	My Program	Computer			Exercises
2233	Female	Seated Knee Extension Exercise	01:25	85	My Program	Computer			Exercises
2233	Female	Knee Extension Long Sitting Exercise	00:55	55	My Program	Computer			Exercises
2233	Female	Static Quad Exercise	00:40	40	My Program	Computer			Exercises
2233	Female	Inner Quadriceps Tightening	00:35	35	My Program	Computer			Exercises
2233	Female	Straight Leg Raise Exercise	01:16	76	My Program	Computer			Exercises
2233	Female	Inner Quadriceps Tightening	00:35	35	My Program	Computer			Exercises
2233	Female	Static Quad Exercise	00:47	47	My Program	Computer			Exercises
2317	Female	Please complete these knee surgery questionnaires today	04:54	294	My Program	Computer		KNEE TKR Introduction December 2019 v1.4	Total Knee Replacement
2317	Female	Your knee replacement pathway	00:28	28	My Program	Computer		KNEE TKR Introduction December 2019 v1.4	Total Knee Replacement
2317	Female	South Tees Knee Guide	01:32	92	My Program	Computer		KNEE TKR Introduction December 2019 v1.4	Total Knee Replacement
2317	Female	Essential Reading Confirmed - KNEES	00:47	47	My Program	Computer		KNEE TKR Introduction December 2019 v1.4	Total Knee Replacement
2317	Female	Please complete these knee surgery questionnaires today	00:20	20	Alert Bell	Computer		KNEE TKR Introduction December 2019 v1.4	Total Knee Replacement
2316	Female	Please complete your 4 Week Post Operative Knee Joint Replacement Assessment today	00:46	46	Email	Computer		TKR Post Op Only FEB 2019	TKR Post Operative
2233	Female	Seated Knee Extension Exercise	01:12	72	My Program	Computer			Exercises
2233	Female	Knee Extension Long Sitting Exercise	00:45	45	My Program	Computer			Exercises
2233	Female	Going up and down stairs safely using sticks (3.08 min)	04:41	281	My Program	Computer			Exercises
2233	Female	How to get on and off the floor	05:59	359	My Program	Computer			Exercises
2202	Male	Please complete these knee surgery questionnaires today	00:05	5	Forms	Computer		KNEE TKR Introduction December 2019 v1.4	Total Knee Joint Replacement
2202	Male	Essential Reading Confirmed - KNEES	01:28	88	Alert Bell	Computer		KNEE TKR Introduction December 2019 v1.4	Total Knee Joint Replacement
2202	Male	Medical Screening Questionnaire	03:42	222	Alert Bell	Computer		KNEE TKR Introduction December 2019 v1.4	Total Knee Joint Replacement
1338	Male	Please complete this 365 days post surgery KNEE questionnaire today	05:37	337	Alert Bell	Computer			TKR peri operative
1556	Female	Please complete this 365 days post surgery KNEE questionnaire today	08:53	533	Email	Tablet(Android)			TKR peri operative
2169	Female	Medical Screening Questionnaire	02:40	160	Alert Bell	Computer		KNEE TKR Introduction December 2019 v1.4	Total Knee Joint Replacement
2317	Female	Adding a support person	00:20	20	My Program	Computer		KNEE TKR Introduction December 2019 v1.4	Total Knee Replacement
2317	Female	Introduction to Go Well Health - Knee Replacement Program	00:30	30	My Program	Computer		KNEE TKR Introduction December 2019 v1.4	Total Knee Replacement
2317	Female	Welcome to your program (1.04min)	01:47	107	My Program	Computer		KNEE TKR Introduction December 2019 v1.4	Total Knee Replacement
2317	Female	Welcome to your joint replacement education and support program	00:50	50	My Program	Computer		KNEE TKR Introduction December 2019 v1.4	Total Knee Replacement
1479	Female	Please complete this 365 days post surgery KNEE questionnaire today	05:43	343	Email	Phone(Android)			TKR peri operative
2089	Female	Essential Reading Confirmed - KNEES	00:15	15	MPL	Computer		TKR Registration JANUARY 2019	TKR Registration
2089	Female	South Tees Knee Guide	00:30	30	MPL	Computer		TKR Registration JANUARY 2019	TKR Registration
2176	Male	Medical Screening Questionnaire	12:11:20	43880	MPL	Computer		KNEE TKR Introduction December 2019 v1.4	Total Knee Joint Replacement
1473	Male	Please complete this 365 days post surgery KNEE questionnaire today	06:35	395	Email	Phone(Android)			TKR peri operative
2275	Male	Essential Reading Confirmed - KNEES	00:37	37	Alert Bell	Phone(Android)		KNEE TKR Introduction December 2019 v1.4	Total Knee Joint Replacement
2275	Male	Please complete these knee surgery questionnaires today	04:50	290	Alert Bell	Phone(Android)		KNEE TKR Introduction December 2019 v1.4	Total Knee Joint Replacement
2275	Male	Medical Screening Questionnaire	03:10	190	Alert Bell	Phone(Android)		KNEE TKR Introduction December 2019 v1.4	Total Knee Joint Replacement
2181	Female	Please complete these knee surgery questionnaires today	00:45	45	Alert Bell	Computer		KNEE TKR Introduction December 2019 v1.4	Total Knee Joint Replacement
2181	Female	Essential Reading Confirmed - KNEES	00:41	41	Alert Bell	Computer		KNEE TKR Introduction December 2019 v1.4	Total Knee Joint Replacement
2181	Female	Please complete these knee surgery questionnaires today	00:25	25	Alert Bell	Computer		KNEE TKR Introduction December 2019 v1.4	Total Knee Joint Replacement
2181	Female	Medical Screening Questionnaire	03:53	233	Alert Bell	Computer		KNEE TKR Introduction December 2019 v1.4	Total Knee Joint Replacement
2094	Male	Essential Reading Confirmed - KNEES	00:54	54	Alert Bell	Computer		TKR Registration JANUARY 2019	TKR Registration
2094	Male	Medical Screening Questionnaire	04:30	270	Alert Bell	Computer		TKR Pre-assessment 2 week lead in JANUARY 2019	TKR Pre-assessment
2167	Male	Please complete these knee surgery questionnaires today	04:29	269	Alert Bell	Tablet(Android)		KNEE TKR Introduction December 2019 v1.4	Total Knee Joint Replacement
2176	Male	Medical Screening Questionnaire	18:27:40	66460	MPL	Computer		KNEE TKR Introduction December 2019 v1.4	Total Knee Joint Replacement
2176	Male	Please complete these knee surgery questionnaires today	13:06	786	Forms	Computer		KNEE TKR Introduction December 2019 v1.4	Total Knee Joint Replacement
2176	Male	Essential Reading Confirmed - KNEES	00:36	36	Forms	Computer		KNEE TKR Introduction December 2019 v1.4	Total Knee Joint Replacement
2208	Female	Essential Reading Confirmed - KNEES	00:50	50	Alert Bell	Phone(Android)		KNEE TKR Introduction December 2019 v1.4	Total Knee Joint Replacement
2208	Female	Medical Screening Questionnaire	01:15	75	Alert Bell	Phone(Android)		KNEE TKR Introduction December 2019 v1.4	Total Knee Joint Replacement
2117	Female	Essential Reading Confirmed - KNEES	00:40	40	Alert Bell	Tablet(iPad)		KNEE TKR Introduction December 2019 v1.4	Total Knee Joint Replacement
2117	Female	Introduction to Go Well Health - Knee Replacement Program	00:55	55	MPL	Tablet(iPad)		KNEE TKR Introduction December 2019 v1.4	Total Knee Joint Replacement
2117	Female	Essential Reading Confirmed - KNEES	00:25	25	Alert Bell	Tablet(iPad)		KNEE TKR Introduction December 2019 v1.4	Total Knee Joint Replacement
2117	Female	Essential Reading Confirmed - KNEES	02:35	155	Alert Bell	Tablet(iPad)		KNEE TKR Introduction December 2019 v1.4	Total Knee Joint Replacement
2147	Male	Medical Screening Questionnaire	04:42	282	Alert Bell	Computer		KNEE TKR Introduction December 2019 v1.4	Total Knee Joint Replacement
2316	Female	Knee Extension, Heel on Towel Exercise	00:40	40	My Program	Phone(iPhone)		TKR Post Op Only FEB 2019	TKR Post Operative
2316	Female	2 Week Post Operative Assessment -Knee Joint Replacement	01:38	98	My Program	Phone(iPhone)		TKR Post Op Only FEB 2019	TKR Post Operative
2316	Female	Foot Pump Exercise	00:36	36	My Program	Phone(iPhone)		TKR Post Op Only FEB 2019	TKR Post Operative
2316	Female	Welcome to your joint replacement education and support program	00:35	35	My Program	Phone(iPhone)		KNEE TKR Introduction December 2019 v1.4	Total Knee Joint Replacement
2316	Female	Introduction to Go Well Health - Knee Replacement Program	00:05	5	My Program	Phone(iPhone)		KNEE TKR Introduction December 2019 v1.4	Total Knee Joint Replacement
2316	Female	Welcome to your program (1.04min)	01:45	105	My Program	Phone(iPhone)		KNEE TKR Introduction December 2019 v1.4	Total Knee Joint Replacement
2105	Male	Please complete your 6 Week Post Operative Knee Joint Replacement Assessment today	02:20	140	Email	Phone(iPhone)		TKR Peri-operative Friarage 5 day lead in JUNE 2019	TKR peri operative
2048	Female	6 week Post Operative Assessment - Knee Joint Replacement	00:05	5	My Program	Tablet(Android)		TKR Peri-operative Friarage 5 day lead in JUNE 2019	TKR peri operative
2048	Female	Please complete your 6 Week Post Operative Knee Joint Replacement Assessment today	19:06	1146	Email	Tablet(Android)		TKR Peri-operative Friarage 5 day lead in JUNE 2019	TKR peri operative
2009	Male	Please complete your 6 Week Post Operative Knee Joint Replacement Assessment today	01:22	82	Email	Computer		TKR Peri-operative Friarage 5 day lead in JUNE 2019	TKR peri operative
1421	Female	Please complete this 365 days post surgery KNEE questionnaire today	04:47	287	Email	Tablet(Android)			TKR peri operative
1674	Male	Please complete this 90 days post surgery KNEE questionnaire today	11:28	688	Email	Computer			TKR peri operative
2276	Male	Please complete these knee surgery questionnaires today	11:27	687	Email	Tablet(Android)		KNEE TKR Introduction December 2019 v1.4	Total Knee Joint Replacement
2278	Female	Please complete these knee surgery questionnaires today	08:33	513	Email	Computer		KNEE TKR Introduction December 2019 v1.4	Total Knee Joint Replacement
2136	Male	Please complete these knee surgery questionnaires today	10:00	600	MPL	Computer		KNEE TKR Introduction December 2019 v1.4	Total Knee Joint Replacement
2136	Male	Please complete these knee surgery questionnaires today	13:22	802	MPL	Computer		KNEE TKR Introduction December 2019 v1.4	Total Knee Joint Replacement
2136	Male	Please complete these knee surgery questionnaires today	00:10	10	MPL	Computer		KNEE TKR Introduction December 2019 v1.4	Total Knee Joint Replacement
2136	Male	Please complete these knee surgery questionnaires today	00:15	15	MPL	Computer		KNEE TKR Introduction December 2019 v1.4	Total Knee Joint Replacement
2253	Female	What to bring to your knee pre-assessment appointment	00:15	15	My Program	Phone(iPhone)		KNEE TKR Introduction December 2019 v1.4	Total Knee Joint Replacement
2275	Male	Why has my surgeon recommended a total knee replacement? (10.15 min)	00:03	3	My Program	Phone(Android)		KNEE TKR Introduction December 2019 v1.4	Total Knee Joint Replacement
2276	Male	What are the risks associated with having a knee replacement (7.56min)	00:43	43	My Program	Tablet(Android)		KNEE TKR Introduction December 2019 v1.4	Total Knee Joint Replacement
2276	Male	Possible complications and risks of knee replacement surgery	08:16	496	My Program	Tablet(Android)		KNEE TKR Introduction December 2019 v1.4	Total Knee Joint Replacement
2276	Male	What can I expect from my knee replacement	03:56	236	My Program	Tablet(Android)		KNEE TKR Introduction December 2019 v1.4	Total Knee Joint Replacement
2276	Male	Why has my surgeon recommended a total knee replacement? (10.15 min)	01:15	75	My Program	Tablet(Android)		KNEE TKR Introduction December 2019 v1.4	Total Knee Joint Replacement
2276	Male	Possible complications of infection after knee replacement surgery	00:34	34	My Program	Tablet(Android)		KNEE TKR Introduction December 2019 v1.4	Total Knee Joint Replacement
2276	Male	Adding a support person	00:15	15	My Program	Tablet(Android)		KNEE TKR Introduction December 2019 v1.4	Total Knee Joint Replacement
2276	Male	Adding a support person	00:10	10	My Program	Tablet(Android)		KNEE TKR Introduction December 2019 v1.4	Total Knee Joint Replacement
2276	Male	Welcome to your program (1.04min)	01:47	107	My Program	Tablet(Android)		KNEE TKR Introduction December 2019 v1.4	Total Knee Joint Replacement
2276	Male	Adding a support person	01:20	80	My Program	Tablet(Android)		KNEE TKR Introduction December 2019 v1.4	Total Knee Joint Replacement
2276	Male	Adding a support person	01:15	75	My Program	Tablet(Android)		KNEE TKR Introduction December 2019 v1.4	Total Knee Joint Replacement
2276	Male	Welcome to your joint replacement education and support program	02:45	165	My Program	Tablet(Android)		KNEE TKR Introduction December 2019 v1.4	Total Knee Joint Replacement
2091	Female	Physiotherapy tips to help with your recovery	01:24	84	My Program	Phone(Android)		TKR Peri-operative Friarage 2 week lead in JUNE 2019	TKR peri operative
2091	Female	Physiotherapy tips to help with your recovery	05:41	341	My Program	Phone(Android)		TKR Peri-operative Friarage 2 week lead in JUNE 2019	TKR peri operative
2257	Male	End of Go Well Health Registration Program	00:39	39	My Program	Phone(Android)		KNEE TKR Introduction December 2019 v1.4	Total Knee Joint Replacement
2257	Male	Why give your consent to the National Joint Registry	00:32	32	My Program	Phone(Android)		KNEE TKR Introduction December 2019 v1.4	Total Knee Joint Replacement
2257	Male	Making your home safer for your recovery (3:40)	00:37	37	My Program	Phone(Android)		KNEE TKR Introduction December 2019 v1.4	Total Knee Joint Replacement
2257	Male	Information for your carer/support person	00:21	21	My Program	Phone(Android)		KNEE TKR Introduction December 2019 v1.4	Total Knee Joint Replacement
2257	Male	Things to think about before surgery	00:17	17	My Program	Phone(Android)		KNEE TKR Introduction December 2019 v1.4	Total Knee Joint Replacement
2257	Male	Medical Screening Questionnaire	02:19:31	8371	My Program	Phone(Android)		KNEE TKR Introduction December 2019 v1.4	Total Knee Joint Replacement
2257	Male	The risks of being over weight before joint replacement	00:19	19	My Program	Phone(Android)		KNEE TKR Introduction December 2019 v1.4	Total Knee Joint Replacement
2257	Male	Essential Reading Confirmed - KNEES	00:47	47	Alert Bell	Phone(Android)		KNEE TKR Introduction December 2019 v1.4	Total Knee Joint Replacement
2257	Male	Why stop smoking before joint replacement?	00:09	9	My Program	Phone(Android)		KNEE TKR Introduction December 2019 v1.4	Total Knee Joint Replacement
2048	Female	Possible complications of infection after knee replacement surgery	01:04	64	MPL	Tablet(Android)		TKR Peri-operative Friarage 5 day lead in JUNE 2019	TKR peri operative
2276	Male	Welcome to your joint replacement education and support program	00:04	4	My Program	Phone(Android)		KNEE TKR Introduction December 2019 v1.4	Total Knee Joint Replacement
2107	Female	General advice on recovery from knee surgery	57:27	3447	My Program	Phone(Android)		TKR Peri-operative Friarage 5 day lead in JUNE 2019	TKR peri operative
2263	Male	Please complete these knee surgery questionnaires today	05:17	317	Email	Computer		KNEE TKR Introduction December 2019 v1.4	Total Knee Replacement
2091	Female	2 Week Post Operative Assessment -Knee Joint Replacement	00:21	21	My Program	Phone(Android)		TKR Peri-operative Friarage 2 week lead in JUNE 2019	TKR peri operative
2091	Female	2 Week Post Operative Assessment -Knee Joint Replacement	01:50	110	My Program	Phone(Android)		TKR Peri-operative Friarage 2 week lead in JUNE 2019	TKR peri operative
2278	Female	Welcome to your program (1.04min)	01:49	109	My Program	Computer		KNEE TKR Introduction December 2019 v1.4	Total Knee Joint Replacement
2278	Female	Adding a support person	00:46	46	My Program	Computer		KNEE TKR Introduction December 2019 v1.4	Total Knee Joint Replacement
2278	Female	Welcome to your joint replacement education and support program	01:34	94	My Program	Computer		KNEE TKR Introduction December 2019 v1.4	Total Knee Joint Replacement
2264	Male	Your knee replacement pathway	00:42	42	My Program	Computer		KNEE TKR Introduction December 2019 v1.4	Total Knee Replacement
2264	Male	Please complete these knee surgery questionnaires today	08:22	502	My Program	Computer		KNEE TKR Introduction December 2019 v1.4	Total Knee Replacement
2264	Male	South Tees Knee Guide	02:57	177	My Program	Computer		KNEE TKR Introduction December 2019 v1.4	Total Knee Replacement
2264	Male	Essential Reading Confirmed - KNEES	01:05	65	My Program	Computer		KNEE TKR Introduction December 2019 v1.4	Total Knee Replacement
2257	Male	The risks of being over weight before joint replacement	01:00	60	My Program	Phone(Android)		KNEE TKR Introduction December 2019 v1.4	Total Knee Joint Replacement
2257	Male	Managing your health prior to surgery	00:25	25	My Program	Phone(Android)		KNEE TKR Introduction December 2019 v1.4	Total Knee Joint Replacement
2257	Male	What to bring to your knee pre-assessment appointment	00:10	10	My Program	Phone(Android)		KNEE TKR Introduction December 2019 v1.4	Total Knee Joint Replacement
2257	Male	What should I wear to my pre-assessment clinic	00:26	26	My Program	Phone(Android)		KNEE TKR Introduction December 2019 v1.4	Total Knee Joint Replacement
2263	Male	Please complete these knee surgery questionnaires today	01:56	116	Email	Phone(Android)		KNEE TKR Introduction December 2019 v1.4	Total Knee Replacement
2256	Female	What should I wear to my pre-assessment clinic	00:33	33	My Program	Computer		KNEE TKR Introduction December 2019 v1.4	Total Knee Joint Replacement
2256	Female	What to bring to your knee pre-assessment appointment	00:32	32	My Program	Computer		KNEE TKR Introduction December 2019 v1.4	Total Knee Joint Replacement
1688	Female	Please complete this 365 days post surgery KNEE questionnaire today	02:21	141	Email	Phone(iPhone)			TKR Registration
2253	Female	Introduction to Go Well Health - Knee Replacement Program	00:29	29	MPL	Phone(iPhone)		KNEE TKR Introduction December 2019 v1.4	Total Knee Joint Replacement
2253	Female	What should I wear to my pre-assessment clinic	00:58	58	My Program	Phone(iPhone)		KNEE TKR Introduction December 2019 v1.4	Total Knee Joint Replacement
2253	Female	What to bring to your knee pre-assessment appointment	01:22	82	My Program	Phone(iPhone)		KNEE TKR Introduction December 2019 v1.4	Total Knee Joint Replacement
2253	Female	Please complete these knee surgery questionnaires today	00:50	50	Email	Phone(iPhone)		KNEE TKR Introduction December 2019 v1.4	Total Knee Joint Replacement
2091	Female	2 Week Post Operative Assessment -Knee Joint Replacement	00:05	5	My Program	Phone(Android)		TKR Peri-operative Friarage 2 week lead in JUNE 2019	TKR peri operative
2091	Female	2 Week Post Operative Assessment -Knee Joint Replacement	00:30	30	My Program	Phone(Android)		TKR Peri-operative Friarage 2 week lead in JUNE 2019	TKR peri operative
2092	Male	What will happen during my knee pre-assessment clinic?	02:56	176	My Program	Computer		TKR Pre-assessment 2 week lead in JANUARY 2019	TKR Pre-assessment
2092	Male	Welcome to your pre-assessment program	00:52	52	My Program	Computer		TKR Pre-assessment 2 week lead in JANUARY 2019	TKR Pre-assessment
2092	Male	What will happen during my knee pre-assessment clinic?	02:45	165	My Program	Computer		TKR Pre-assessment 2 week lead in JANUARY 2019	TKR Pre-assessment
2256	Female	Why give your consent to the National Joint Registry	00:24	24	My Program	Phone(iPhone)		KNEE TKR Introduction December 2019 v1.4	Total Knee Joint Replacement
2253	Female	Why give your consent to the National Joint Registry	00:37	37	My Program	Phone(iPhone)		KNEE TKR Introduction December 2019 v1.4	Total Knee Joint Replacement
2253	Female	Making your home safer for your recovery (3:40)	03:57	237	My Program	Phone(iPhone)		KNEE TKR Introduction December 2019 v1.4	Total Knee Joint Replacement
2253	Female	Things to think about before surgery	01:03	63	My Program	Phone(iPhone)		KNEE TKR Introduction December 2019 v1.4	Total Knee Joint Replacement
2253	Female	Information for your carer/support person	03:30	210	My Program	Phone(iPhone)		KNEE TKR Introduction December 2019 v1.4	Total Knee Joint Replacement
2253	Female	Please complete these knee surgery questionnaires today	00:45	45	Email	Phone(iPhone)		KNEE TKR Introduction December 2019 v1.4	Total Knee Joint Replacement
2091	Female	Questionnaires to track your recovery	01:54	114	My Program	Phone(Android)		TKR Peri-operative Friarage 2 week lead in JUNE 2019	TKR peri operative
2091	Female	Please complete your 2 Week Post Operative Knee Joint Replacement Assessment today	01:39	99	My Program	Phone(Android)		TKR Peri-operative Friarage 2 week lead in JUNE 2019	TKR peri operative
2091	Female	Please complete your 2 Week Post Operative Knee Joint Replacement Assessment today	05:43	343	My Program	Phone(Android)		TKR Peri-operative Friarage 2 week lead in JUNE 2019	TKR peri operative
2256	Female	Making your home safer for your recovery (3:40)	00:48	48	My Program	Computer		KNEE TKR Introduction December 2019 v1.4	Total Knee Joint Replacement
2256	Female	Things to think about before surgery	00:40	40	My Program	Computer		KNEE TKR Introduction December 2019 v1.4	Total Knee Joint Replacement
2256	Female	Information for your carer/support person	03:04	184	My Program	Computer		KNEE TKR Introduction December 2019 v1.4	Total Knee Joint Replacement
2253	Female	Information for your carer/support person	00:07	7	My Program	Phone(iPhone)		KNEE TKR Introduction December 2019 v1.4	Total Knee Joint Replacement
2253	Female	Please complete these knee surgery questionnaires today	00:10	10	Email	Phone(iPhone)		KNEE TKR Introduction December 2019 v1.4	Total Knee Joint Replacement
2091	Female	Quadriceps knee extension seated	00:25	25	MPL	Phone(Android)		TKR Peri-operative Friarage 2 week lead in JUNE 2019	TKR peri operative
2253	Female	Please complete these knee surgery questionnaires today	00:30	30	Email	Phone(iPhone)		KNEE TKR Introduction December 2019 v1.4	Total Knee Joint Replacement
2105	Male	Please complete your 4 Week Post Operative Knee Joint Replacement Assessment today	03:32	212	Email	Phone(iPhone)		TKR Peri-operative Friarage 5 day lead in JUNE 2019	TKR peri operative
2048	Female	4 Week Post Operative Assessment - Knee Joint Replacement	00:15	15	MPL	Tablet(Android)		TKR Peri-operative Friarage 5 day lead in JUNE 2019	TKR peri operative
2048	Female	Keep going!! You are now 5 days after your operation	00:15	15	MPL	Tablet(Android)		TKR Peri-operative Friarage 5 day lead in JUNE 2019	TKR peri operative
2048	Female	Managing your pain and swelling	00:50	50	MPL	Tablet(Android)		TKR Peri-operative Friarage 5 day lead in JUNE 2019	TKR peri operative
2048	Female	Physiotherapy after your operation	00:40	40	MPL	Tablet(Android)		TKR Peri-operative Friarage 5 day lead in JUNE 2019	TKR peri operative
2048	Female	Why exercises are an important part of your recovery	00:30	30	MPL	Tablet(Android)		TKR Peri-operative Friarage 5 day lead in JUNE 2019	TKR peri operative
2048	Female	Physiotherapy tips to help with your recovery	01:40	100	MPL	Tablet(Android)		TKR Peri-operative Friarage 5 day lead in JUNE 2019	TKR peri operative
2091	Female	2 Week Post Operative Assessment -Knee Joint Replacement	01:55	115	Alert Bell	Phone(Android)		TKR Peri-operative Friarage 2 week lead in JUNE 2019	TKR peri operative
2091	Female	Returning to Work	01:18	78	My Program	Phone(Android)		TKR Peri-operative Friarage 2 week lead in JUNE 2019	TKR peri operative
2091	Female	Importance of managing your pain after your operation	01:35	95	My Program	Phone(Android)		TKR Peri-operative Friarage 2 week lead in JUNE 2019	TKR peri operative
1746	Female	Please complete your 6 Week Post Operative Knee Joint Replacement Assessment today	04:26	266	Email	Computer		TKR Peri-operative Friarage 5 day lead in JUNE 2019	TKR peri operative
2048	Female	Please complete your 4 Week Post Operative Knee Joint Replacement Assessment today	01:31	91	Email	Tablet(Android)		TKR Peri-operative Friarage 5 day lead in JUNE 2019	TKR peri operative
2256	Female	Medical Screening Questionnaire	03:54	234	My Program	Phone(iPhone)		KNEE TKR Introduction December 2019 v1.4	Total Knee Joint Replacement
2256	Female	The risks of being over weight before joint replacement	00:25	25	My Program	Phone(iPhone)		KNEE TKR Introduction December 2019 v1.4	Total Knee Joint Replacement
2256	Female	Managing your health prior to surgery	00:27	27	My Program	Phone(iPhone)		KNEE TKR Introduction December 2019 v1.4	Total Knee Joint Replacement
2256	Female	Why stop smoking before joint replacement?	00:07	7	My Program	Phone(iPhone)		KNEE TKR Introduction December 2019 v1.4	Total Knee Joint Replacement
1391	Female	Please complete this 365 days post surgery KNEE questionnaire today	04:41	281	Email	Computer			TKR peri operative
2253	Female	Medical Screening Questionnaire	05:49	349	My Program	Phone(iPhone)		KNEE TKR Introduction December 2019 v1.4	Total Knee Joint Replacement
2253	Female	The risks of being over weight before joint replacement	00:43	43	My Program	Phone(iPhone)		KNEE TKR Introduction December 2019 v1.4	Total Knee Joint Replacement
2253	Female	Managing your health prior to surgery	02:34	154	My Program	Phone(iPhone)		KNEE TKR Introduction December 2019 v1.4	Total Knee Joint Replacement
2253	Female	Why stop smoking before joint replacement?	03:06	186	My Program	Phone(iPhone)		KNEE TKR Introduction December 2019 v1.4	Total Knee Joint Replacement
2253	Female	Please complete these knee surgery questionnaires today	01:10	70	Email	Phone(iPhone)		KNEE TKR Introduction December 2019 v1.4	Total Knee Joint Replacement
2253	Female	Please complete these knee surgery questionnaires today	00:30	30	Email	Phone(iPhone)		KNEE TKR Introduction December 2019 v1.4	Total Knee Joint Replacement
2009	Male	Please complete your 4 Week Post Operative Knee Joint Replacement Assessment today	01:40	100	Email	Computer		TKR Peri-operative Friarage 5 day lead in JUNE 2019	TKR peri operative
2256	Female	Please complete these knee surgery questionnaires today	00:20	20	Email	Phone(iPhone)		KNEE TKR Introduction December 2019 v1.4	Total Knee Joint Replacement
2253	Female	Please complete these knee surgery questionnaires today	01:10	70	Email	Phone(iPhone)		KNEE TKR Introduction December 2019 v1.4	Total Knee Joint Replacement
2256	Female	Please complete these knee surgery questionnaires today	00:15	15	Email	Phone(iPhone)		KNEE TKR Introduction December 2019 v1.4	Total Knee Joint Replacement
2256	Female	Your knee replacement pathway	00:25	25	My Program	Phone(iPhone)		KNEE TKR Introduction December 2019 v1.4	Total Knee Joint Replacement
2256	Female	South Tees Knee Guide	00:04	4	My Program	Phone(iPhone)		KNEE TKR Introduction December 2019 v1.4	Total Knee Joint Replacement
2256	Female	South Tees Knee Guide	04:30	270	My Program	Phone(iPhone)		KNEE TKR Introduction December 2019 v1.4	Total Knee Joint Replacement
2256	Female	Essential Reading Confirmed - KNEES	00:35	35	My Program	Phone(iPhone)		KNEE TKR Introduction December 2019 v1.4	Total Knee Joint Replacement
2253	Female	South Tees Knee Guide	00:05	5	My Program	Phone(iPhone)		KNEE TKR Introduction December 2019 v1.4	Total Knee Joint Replacement
2253	Female	Please complete these knee surgery questionnaires today	01:10	70	Email	Phone(iPhone)		KNEE TKR Introduction December 2019 v1.4	Total Knee Joint Replacement
2256	Female	Please complete these knee surgery questionnaires today	06:53	413	Email	Phone(iPhone)		KNEE TKR Introduction December 2019 v1.4	Total Knee Joint Replacement
2091	Female	Reducing the risk of blood clots (DVT)	00:23	23	My Program	Phone(Android)		TKR Peri-operative Friarage 2 week lead in JUNE 2019	TKR peri operative
2091	Female	Importance of managing your pain after your operation	01:13	73	My Program	Phone(Android)		TKR Peri-operative Friarage 2 week lead in JUNE 2019	TKR peri operative
2254	Female	Please complete these knee surgery questionnaires today	00:10	10	My Program	Computer		KNEE TKR Introduction December 2019 v1.4	Total Knee Joint Replacement
2253	Female	South Tees Knee Guide	00:05	5	My Program	Phone(iPhone)		KNEE TKR Introduction December 2019 v1.4	Total Knee Joint Replacement
2253	Female	Your knee replacement pathway	01:57	117	My Program	Phone(iPhone)		KNEE TKR Introduction December 2019 v1.4	Total Knee Joint Replacement
2253	Female	Please complete these knee surgery questionnaires today	07:33	453	My Program	Phone(iPhone)		KNEE TKR Introduction December 2019 v1.4	Total Knee Joint Replacement
2253	Female	Please complete these knee surgery questionnaires today	00:31	31	My Program	Phone(iPhone)		KNEE TKR Introduction December 2019 v1.4	Total Knee Joint Replacement
2253	Female	Essential Reading Confirmed - KNEES	00:40	40	My Program	Phone(iPhone)		KNEE TKR Introduction December 2019 v1.4	Total Knee Joint Replacement
2253	Female	Essential Reading Confirmed - KNEES	00:10	10	My Program	Phone(iPhone)		KNEE TKR Introduction December 2019 v1.4	Total Knee Joint Replacement
2254	Female	What to bring to your knee pre-assessment appointment	00:04	4	My Program	Computer		KNEE TKR Introduction December 2019 v1.4	Total Knee Joint Replacement
2254	Female	End of Go Well Health Registration Program	00:39	39	My Program	Computer		KNEE TKR Introduction December 2019 v1.4	Total Knee Joint Replacement
2254	Female	What to bring to your knee pre-assessment appointment	00:05	5	My Program	Computer		KNEE TKR Introduction December 2019 v1.4	Total Knee Joint Replacement
2254	Female	What should I wear to my pre-assessment clinic	00:26	26	My Program	Computer		KNEE TKR Introduction December 2019 v1.4	Total Knee Joint Replacement
2236	Male	Please complete these knee surgery questionnaires today	00:20	20	Alert Bell	Phone(iPhone)		KNEE TKR Introduction December 2019 v1.4	Total Knee Joint Replacement
2236	Male	Please complete these knee surgery questionnaires today	06:43	403	Alert Bell	Phone(iPhone)		KNEE TKR Introduction December 2019 v1.4	Total Knee Joint Replacement
2236	Male	Essential Reading Confirmed - KNEES	00:31	31	Alert Bell	Phone(iPhone)		KNEE TKR Introduction December 2019 v1.4	Total Knee Joint Replacement
2236	Male	Medical Screening Questionnaire	06:23	383	Alert Bell	Phone(iPhone)		KNEE TKR Introduction December 2019 v1.4	Total Knee Joint Replacement
2236	Male	What to bring to your knee pre-assessment appointment	00:10	10	My Program	Phone(iPhone)		KNEE TKR Introduction December 2019 v1.4	Total Knee Joint Replacement
2236	Male	What should I wear to my pre-assessment clinic	00:14	14	My Program	Phone(iPhone)		KNEE TKR Introduction December 2019 v1.4	Total Knee Joint Replacement
2236	Male	What to bring to your knee pre-assessment appointment	00:10	10	My Program	Phone(iPhone)		KNEE TKR Introduction December 2019 v1.4	Total Knee Joint Replacement
2254	Female	What to bring to your knee pre-assessment appointment	00:40	40	My Program	Computer		KNEE TKR Introduction December 2019 v1.4	Total Knee Joint Replacement
2254	Female	Why give your consent to the National Joint Registry	01:15	75	My Program	Computer		KNEE TKR Introduction December 2019 v1.4	Total Knee Joint Replacement
2254	Female	Making your home safer for your recovery (3:40)	03:50	230	My Program	Computer		KNEE TKR Introduction December 2019 v1.4	Total Knee Joint Replacement
2254	Female	Information for your carer/support person	02:39	159	My Program	Computer		KNEE TKR Introduction December 2019 v1.4	Total Knee Joint Replacement
2233	Female	What to bring to your knee pre-assessment appointment	00:44	44	My Program	Computer		KNEE TKR Introduction December 2019 v1.4	Total Knee Joint Replacement
2233	Female	What should I wear to my pre-assessment clinic	01:12	72	My Program	Computer		KNEE TKR Introduction December 2019 v1.4	Total Knee Joint Replacement
2233	Female	Why give your consent to the National Joint Registry	05:10	310	My Program	Computer		KNEE TKR Introduction December 2019 v1.4	Total Knee Joint Replacement
2253	Female	Medical Screening Questionnaire	00:10	10	My Program	Phone(iPhone)		KNEE TKR Introduction December 2019 v1.4	Total Knee Joint Replacement
2253	Female	South Tees Knee Guide	08:47	527	My Program	Phone(iPhone)		KNEE TKR Introduction December 2019 v1.4	Total Knee Joint Replacement
2253	Female	Essential Reading Confirmed - KNEES	00:49	49	My Program	Phone(iPhone)		KNEE TKR Introduction December 2019 v1.4	Total Knee Joint Replacement
2253	Female	Essential Reading Confirmed - KNEES	00:27	27	My Program	Phone(iPhone)		KNEE TKR Introduction December 2019 v1.4	Total Knee Joint Replacement
2254	Female	The risks of being over weight before joint replacement	00:25	25	My Program	Computer		KNEE TKR Introduction December 2019 v1.4	Total Knee Joint Replacement
2254	Female	Managing your health prior to surgery	00:08	8	My Program	Computer		KNEE TKR Introduction December 2019 v1.4	Total Knee Joint Replacement
2254	Female	Why stop smoking before joint replacement?	00:06	6	My Program	Computer		KNEE TKR Introduction December 2019 v1.4	Total Knee Joint Replacement
2254	Female	Medical Screening Questionnaire	03:19	199	My Program	Computer		KNEE TKR Introduction December 2019 v1.4	Total Knee Joint Replacement
2254	Female	Your knee replacement pathway	00:56	56	My Program	Computer		KNEE TKR Introduction December 2019 v1.4	Total Knee Joint Replacement
2254	Female	South Tees Knee Guide	02:36	156	My Program	Computer		KNEE TKR Introduction December 2019 v1.4	Total Knee Joint Replacement
2254	Female	Essential Reading Confirmed - KNEES	00:41	41	My Program	Computer		KNEE TKR Introduction December 2019 v1.4	Total Knee Joint Replacement
2234	Male	Please complete these knee surgery questionnaires today	18:34	1114	Email	Phone(iPhone)		KNEE TKR Introduction December 2019 v1.4	Total Knee Joint Replacement
2253	Female	South Tees Knee Guide	00:06	6	My Program	Phone(iPhone)		KNEE TKR Introduction December 2019 v1.4	Total Knee Joint Replacement
2253	Female	Why do I need a knee replacement (3.36min)	03:46	226	My Program	Phone(iPhone)		KNEE TKR Introduction December 2019 v1.4	Total Knee Joint Replacement
2253	Female	What are the risks associated with having a knee replacement (7.56min)	07:59	479	My Program	Phone(iPhone)		KNEE TKR Introduction December 2019 v1.4	Total Knee Joint Replacement
2253	Female	Possible complications and risks of knee replacement surgery	01:47	107	My Program	Phone(iPhone)		KNEE TKR Introduction December 2019 v1.4	Total Knee Joint Replacement
2253	Female	What can I expect from my knee replacement	01:06	66	My Program	Phone(iPhone)		KNEE TKR Introduction December 2019 v1.4	Total Knee Joint Replacement
2253	Female	Why has my surgeon recommended a total knee replacement? (10.15 min)	10:21	621	My Program	Phone(iPhone)		KNEE TKR Introduction December 2019 v1.4	Total Knee Joint Replacement
2253	Female	Possible complications of infection after knee replacement surgery	00:11	11	My Program	Phone(iPhone)		KNEE TKR Introduction December 2019 v1.4	Total Knee Joint Replacement
2243	Male	End of Go Well Health Registration Program	00:23	23	My Program	Computer		KNEE TKR Introduction December 2019 v1.4	Total Knee Joint Replacement
2243	Male	What to bring to your knee pre-assessment appointment	00:19	19	My Program	Computer		KNEE TKR Introduction December 2019 v1.4	Total Knee Joint Replacement
2243	Male	What should I wear to my pre-assessment clinic	00:51	51	My Program	Computer		KNEE TKR Introduction December 2019 v1.4	Total Knee Joint Replacement
1555	Female	Please complete this 365 days post surgery KNEE questionnaire today	05:52	352	Email	Computer			TKR peri operative
2254	Female	Please complete these knee surgery questionnaires today	06:14	374	My Program	Computer		KNEE TKR Introduction December 2019 v1.4	Total Knee Joint Replacement
2233	Female	Information for your carer/support person	15:39	939	My Program	Computer		KNEE TKR Introduction December 2019 v1.4	Total Knee Joint Replacement
2254	Female	Things to think about before surgery	00:55	55	My Program	Computer		KNEE TKR Introduction December 2019 v1.4	Total Knee Joint Replacement
2254	Female	Possible complications of infection after knee replacement surgery	00:10	10	My Program	Phone(iPhone)		KNEE TKR Introduction December 2019 v1.4	Total Knee Joint Replacement
2253	Female	Possible complications of infection after knee replacement surgery	01:33	93	My Program	Phone(iPhone)		KNEE TKR Introduction December 2019 v1.4	Total Knee Joint Replacement
2254	Female	South Tees Knee Guide	04:40	280	My Program	Computer		KNEE TKR Introduction December 2019 v1.4	Total Knee Joint Replacement
2254	Female	Information for your carer/support person	01:48:27	6507	My Program	Computer		KNEE TKR Introduction December 2019 v1.4	Total Knee Joint Replacement
2254	Female	Welcome to your joint replacement education and support program	01:06	66	My Program	Computer		KNEE TKR Introduction December 2019 v1.4	Total Knee Joint Replacement
2254	Female	Adding a support person	00:10	10	My Program	Computer		KNEE TKR Introduction December 2019 v1.4	Total Knee Joint Replacement
2254	Female	Welcome to your program (1.04min)	00:04	4	My Program	Tablet(iPad)		KNEE TKR Introduction December 2019 v1.4	Total Knee Joint Replacement
2253	Female	Adding a support person	00:06	6	My Program	Phone(iPhone)		KNEE TKR Introduction December 2019 v1.4	Total Knee Joint Replacement
2253	Female	Welcome to your program (1.04min)	01:48	108	My Program	Phone(iPhone)		KNEE TKR Introduction December 2019 v1.4	Total Knee Joint Replacement
2253	Female	Welcome to your joint replacement education and support program	01:23	83	My Program	Phone(iPhone)		KNEE TKR Introduction December 2019 v1.4	Total Knee Joint Replacement
2233	Female	Making your home safer for your recovery (3:40)	03:51	231	My Program	Computer		KNEE TKR Introduction December 2019 v1.4	Total Knee Joint Replacement
2233	Female	Things to think about before surgery	00:42	42	My Program	Computer		KNEE TKR Introduction December 2019 v1.4	Total Knee Joint Replacement
2047	Male	Please complete your 6 Week Post Operative Knee Joint Replacement Assessment today	00:50	50	Email	Phone(iPhone)		TKR Peri-operative JCUH 5 day lead in JUNE 2019	TKR peri operative
2254	Female	What are the risks associated with having a knee replacement (7.56min)	08:04	484	My Program	Computer		KNEE TKR Introduction December 2019 v1.4	Total Knee Joint Replacement
2256	Female	Why do I need a knee replacement (3.36min)	03:54	234	My Program	Phone(iPhone)		KNEE TKR Introduction December 2019 v1.4	Total Knee Joint Replacement
2256	Female	What are the risks associated with having a knee replacement (7.56min)	08:04	484	My Program	Phone(iPhone)		KNEE TKR Introduction December 2019 v1.4	Total Knee Joint Replacement
2256	Female	Possible complications and risks of knee replacement surgery	02:57	177	My Program	Phone(iPhone)		KNEE TKR Introduction December 2019 v1.4	Total Knee Joint Replacement
2256	Female	What can I expect from my knee replacement	02:10	130	My Program	Phone(iPhone)		KNEE TKR Introduction December 2019 v1.4	Total Knee Joint Replacement
2254	Female	Possible complications and risks of knee replacement surgery	02:57	177	My Program	Computer		KNEE TKR Introduction December 2019 v1.4	Total Knee Joint Replacement
2254	Female	Possible complications of infection after knee replacement surgery	01:33	93	My Program	Computer		KNEE TKR Introduction December 2019 v1.4	Total Knee Joint Replacement
2256	Female	Why has my surgeon recommended a total knee replacement? (10.15 min)	10:23	623	My Program	Phone(iPhone)		KNEE TKR Introduction December 2019 v1.4	Total Knee Joint Replacement
2256	Female	Possible complications of infection after knee replacement surgery	01:11	71	My Program	Phone(iPhone)		KNEE TKR Introduction December 2019 v1.4	Total Knee Joint Replacement
2256	Female	Adding a support person	00:07	7	My Program	Phone(iPhone)		KNEE TKR Introduction December 2019 v1.4	Total Knee Joint Replacement
2254	Female	Why do I need a knee replacement (3.36min)	03:48	228	My Program	Computer		KNEE TKR Introduction December 2019 v1.4	Total Knee Joint Replacement
2256	Female	Welcome to your program (1.04min)	01:50	110	My Program	Phone(iPhone)		KNEE TKR Introduction December 2019 v1.4	Total Knee Joint Replacement
2254	Female	What can I expect from my knee replacement	01:02	62	My Program	Computer		KNEE TKR Introduction December 2019 v1.4	Total Knee Joint Replacement
2256	Female	Welcome to your joint replacement education and support program	01:19	79	My Program	Phone(iPhone)		KNEE TKR Introduction December 2019 v1.4	Total Knee Joint Replacement
2254	Female	Why has my surgeon recommended a total knee replacement? (10.15 min)	10:25	625	My Program	Computer		KNEE TKR Introduction December 2019 v1.4	Total Knee Joint Replacement
2254	Female	Welcome to your program (1.04min)	00:15	15	My Program	Computer		KNEE TKR Introduction December 2019 v1.4	Total Knee Joint Replacement
2254	Female	Welcome to your joint replacement education and support program	00:05	5	My Program	Computer		KNEE TKR Introduction December 2019 v1.4	Total Knee Joint Replacement
2254	Female	Introduction to Go Well Health - Knee Replacement Program	00:05	5	MPL	Computer		KNEE TKR Introduction December 2019 v1.4	Total Knee Joint Replacement
2254	Female	Introduction to Go Well Health - Knee Replacement Program	00:05	5	MPL	Computer		KNEE TKR Introduction December 2019 v1.4	Total Knee Joint Replacement
1426	Male	Please complete this 90 days post surgery HIP questionnaire today	02:26	146	Email	Phone(iPhone)			TKR peri operative
2257	Male	Welcome to your program (1.04min)	02:50	170	My Program	Phone(Android)		KNEE TKR Introduction December 2019 v1.4	Total Knee Joint Replacement
2257	Male	Welcome to your joint replacement education and support program	03:17	197	My Program	Phone(Android)		KNEE TKR Introduction December 2019 v1.4	Total Knee Joint Replacement
2254	Female	Adding a support person	03:23	203	My Program	Computer		KNEE TKR Introduction December 2019 v1.4	Total Knee Joint Replacement
2254	Female	Welcome to your program (1.04min)	02:03	123	My Program	Computer		KNEE TKR Introduction December 2019 v1.4	Total Knee Joint Replacement
2254	Female	Welcome to your joint replacement education and support program	00:53	53	My Program	Computer		KNEE TKR Introduction December 2019 v1.4	Total Knee Joint Replacement
2247	Male	Welcome to your joint replacement education and support program	01:34	94	My Program	Computer		KNEE TKR Introduction December 2019 v1.4	Total Knee Joint Replacement
2091	Female	Introduction and Advice from Gara Ward Staff at FHN (3.35 min)	00:05	5	MPL	Phone(Android)		TKR Peri-operative Friarage 2 week lead in JUNE 2019	TKR peri operative
2091	Female	Resting positions after surgery	00:05	5	MPL	Phone(Android)		TKR Peri-operative Friarage 2 week lead in JUNE 2019	TKR peri operative
2091	Female	What not to bring to hospital	00:25	25	MPL	Phone(Android)		TKR Peri-operative Friarage 2 week lead in JUNE 2019	TKR peri operative
2091	Female	What to wear when you are in hospital	01:50	110	MPL	Phone(Android)		TKR Peri-operative Friarage 2 week lead in JUNE 2019	TKR peri operative
2091	Female	Reminder of your surgery in 2 days time	00:30	30	MPL	Phone(Android)		TKR Peri-operative Friarage 2 week lead in JUNE 2019	TKR peri operative
2091	Female	What to bring to hospital	05:20	320	MPL	Phone(Android)		TKR Peri-operative Friarage 2 week lead in JUNE 2019	TKR peri operative
2091	Female	Finding your way to Gara Ward at FHN (.29 min)	01:15	75	MPL	Phone(Android)		TKR Peri-operative Friarage 2 week lead in JUNE 2019	TKR peri operative
2091	Female	Reminder of your surgery in 2 days time	00:35	35	MPL	Phone(Android)		TKR Peri-operative Friarage 2 week lead in JUNE 2019	TKR peri operative
2091	Female	What will happen on the morning of my operation	02:08	128	My Program	Phone(Android)		TKR Peri-operative Friarage 2 week lead in JUNE 2019	TKR peri operative
2091	Female	What will happen on the day after my operation	00:05	5	My Program	Phone(Android)		TKR Peri-operative Friarage 2 week lead in JUNE 2019	TKR peri operative
2233	Female	Information for your carer/support person	01:06	66	My Program	Computer		KNEE TKR Introduction December 2019 v1.4	Total Knee Joint Replacement
2091	Female	When will I be able to go home after my operation	36:20	2180	My Program	Phone(Android)		TKR Peri-operative Friarage 2 week lead in JUNE 2019	TKR peri operative
2052	Female	Please complete your 4 Week Post Operative Knee Joint Replacement Assessment today	01:00	60	Email	Phone(Android)		TKR Peri-operative Friarage 5 day lead in JUNE 2019	TKR peri operative
2242	Male	Please complete these knee surgery questionnaires today	04:55	295	Email	Phone(iPhone)		KNEE TKR Introduction December 2019 v1.4	Total Knee Joint Replacement
2242	Male	Please complete these knee surgery questionnaires today	01:15	75	Email	Phone(iPhone)		KNEE TKR Introduction December 2019 v1.4	Total Knee Joint Replacement
2233	Female	Medical Screening Questionnaire	02:41	161	My Program	Computer		KNEE TKR Introduction December 2019 v1.4	Total Knee Joint Replacement
2233	Female	The risks of being over weight before joint replacement	00:03	3	My Program	Computer		KNEE TKR Introduction December 2019 v1.4	Total Knee Joint Replacement
2233	Female	The risks of being over weight before joint replacement	00:05	5	My Program	Computer		KNEE TKR Introduction December 2019 v1.4	Total Knee Joint Replacement
2233	Female	Why stop smoking before joint replacement?	02:05	125	My Program	Computer		KNEE TKR Introduction December 2019 v1.4	Total Knee Joint Replacement
2233	Female	Why stop smoking before joint replacement?	00:16	16	My Program	Computer		KNEE TKR Introduction December 2019 v1.4	Total Knee Joint Replacement
2233	Female	Why stop smoking before joint replacement?	00:21	21	My Program	Computer		KNEE TKR Introduction December 2019 v1.4	Total Knee Joint Replacement
1370	Male	Please complete this 365 days post surgery KNEE questionnaire today	08:30	510	My Program	Computer			TKR peri operative
1370	Male	Please complete this 365 days post surgery KNEE questionnaire today	05:11	311	Email	Phone			TKR peri operative
2091	Female	Essential Reading Confirmed - KNEES	00:05	5	Forms	Phone(Android)		TKR Registration JANUARY 2019	TKR Registration
2091	Female	Please complete these knee surgery questionnaires today	02:30	150	Forms	Phone(Android)		TKR Registration JANUARY 2019	TKR Registration
2091	Female	Introduction and Advice from Gara Ward Staff at FHN (3.35 min)	03:55	235	MPL	Phone(Android)		TKR Peri-operative Friarage 2 week lead in JUNE 2019	TKR peri operative
2091	Female	Going up and down stairs	01:46	106	My Program	Phone(Android)		TKR Peri-operative Friarage 2 week lead in JUNE 2019	TKR peri operative
2091	Female	Managing your pain and swelling	01:55	115	My Program	Phone(Android)		TKR Peri-operative Friarage 2 week lead in JUNE 2019	TKR peri operative
2091	Female	Resting positions after surgery	01:15	75	My Program	Phone(Android)		TKR Peri-operative Friarage 2 week lead in JUNE 2019	TKR peri operative
2091	Female	Visiting times and information for visitors	00:44	44	My Program	Phone(Android)		TKR Peri-operative Friarage 2 week lead in JUNE 2019	TKR peri operative
2091	Female	What to wear when you are in hospital	00:33	33	My Program	Phone(Android)		TKR Peri-operative Friarage 2 week lead in JUNE 2019	TKR peri operative
2091	Female	Using sticks on stairs	00:10	10	My Program	Phone(Android)		TKR Peri-operative Friarage 2 week lead in JUNE 2019	TKR peri operative
2091	Female	What not to bring to hospital	00:35	35	My Program	Phone(Android)		TKR Peri-operative Friarage 2 week lead in JUNE 2019	TKR peri operative
2091	Female	What to bring to hospital	01:05	65	My Program	Phone(Android)		TKR Peri-operative Friarage 2 week lead in JUNE 2019	TKR peri operative
2091	Female	When can I start driving again?	01:38	98	My Program	Phone(Android)		TKR Peri-operative Friarage 2 week lead in JUNE 2019	TKR peri operative
2231	Female	Please complete these knee surgery questionnaires today	06:26	386	Email	Phone(Android)		KNEE TKR Introduction December 2019 v1.4	Total Knee Joint Replacement
2233	Female	Managing your health prior to surgery	01:28	88	My Program	Computer		KNEE TKR Introduction December 2019 v1.4	Total Knee Joint Replacement
2233	Female	Your knee replacement pathway	01:37	97	My Program	Computer		KNEE TKR Introduction December 2019 v1.4	Total Knee Joint Replacement
2233	Female	South Tees Knee Guide	04:42	282	My Program	Computer		KNEE TKR Introduction December 2019 v1.4	Total Knee Joint Replacement
2233	Female	Essential Reading Confirmed - KNEES	00:28	28	My Program	Computer		KNEE TKR Introduction December 2019 v1.4	Total Knee Joint Replacement
2233	Female	Please complete these knee surgery questionnaires today	07:51	471	My Program	Computer		KNEE TKR Introduction December 2019 v1.4	Total Knee Joint Replacement
2233	Female	Please complete these knee surgery questionnaires today	01:20	80	My Program	Computer		KNEE TKR Introduction December 2019 v1.4	Total Knee Joint Replacement
2235	Female	Please complete these knee surgery questionnaires today	10:17	617	Email	Computer		KNEE TKR Introduction December 2019 v1.4	Total Knee Joint Replacement
2243	Male	Why give your consent to the National Joint Registry	00:46	46	My Program	Computer		KNEE TKR Introduction December 2019 v1.4	Total Knee Joint Replacement
2243	Male	Making your home safer for your recovery (3:40)	01:05	65	My Program	Computer		KNEE TKR Introduction December 2019 v1.4	Total Knee Joint Replacement
2243	Male	Things to think about before surgery	00:24	24	My Program	Computer		KNEE TKR Introduction December 2019 v1.4	Total Knee Joint Replacement
2243	Male	Information for your carer/support person	00:06	6	My Program	Computer		KNEE TKR Introduction December 2019 v1.4	Total Knee Joint Replacement
2243	Male	Medical Screening Questionnaire	04:39	279	My Program	Computer		KNEE TKR Introduction December 2019 v1.4	Total Knee Joint Replacement
2243	Male	The risks of being over weight before joint replacement	00:43	43	My Program	Computer		KNEE TKR Introduction December 2019 v1.4	Total Knee Joint Replacement
2243	Male	Managing your health prior to surgery	00:52	52	My Program	Computer		KNEE TKR Introduction December 2019 v1.4	Total Knee Joint Replacement
2243	Male	Why stop smoking before joint replacement?	00:14	14	My Program	Computer		KNEE TKR Introduction December 2019 v1.4	Total Knee Joint Replacement
2243	Male	Your knee replacement pathway	00:36	36	My Program	Computer		KNEE TKR Introduction December 2019 v1.4	Total Knee Joint Replacement
2243	Male	Please complete these knee surgery questionnaires today	06:34	394	My Program	Computer		KNEE TKR Introduction December 2019 v1.4	Total Knee Joint Replacement
2243	Male	Essential Reading Confirmed - KNEES	01:40	100	My Program	Computer		KNEE TKR Introduction December 2019 v1.4	Total Knee Joint Replacement
2243	Male	South Tees Knee Guide	00:29	29	My Program	Computer		KNEE TKR Introduction December 2019 v1.4	Total Knee Joint Replacement
2243	Male	What are the risks associated with having a knee replacement (7.56min)	01:40	100	My Program	Computer		KNEE TKR Introduction December 2019 v1.4	Total Knee Joint Replacement
2243	Male	Possible complications and risks of knee replacement surgery	01:46	106	My Program	Computer		KNEE TKR Introduction December 2019 v1.4	Total Knee Joint Replacement
2243	Male	Why has my surgeon recommended a total knee replacement? (10.15 min)	00:03	3	My Program	Computer		KNEE TKR Introduction December 2019 v1.4	Total Knee Joint Replacement
2243	Male	What can I expect from my knee replacement	01:45	105	My Program	Computer		KNEE TKR Introduction December 2019 v1.4	Total Knee Joint Replacement
2243	Male	Why do I need a knee replacement (3.36min)	03:52	232	My Program	Computer		KNEE TKR Introduction December 2019 v1.4	Total Knee Joint Replacement
2242	Male	Why do I need a knee replacement (3.36min)	00:46	46	My Program	Phone(iPhone)		KNEE TKR Introduction December 2019 v1.4	Total Knee Joint Replacement
2242	Male	What are the risks associated with having a knee replacement (7.56min)	00:56	56	My Program	Phone(iPhone)		KNEE TKR Introduction December 2019 v1.4	Total Knee Joint Replacement
2242	Male	Possible complications and risks of knee replacement surgery	00:27	27	My Program	Phone(iPhone)		KNEE TKR Introduction December 2019 v1.4	Total Knee Joint Replacement
2242	Male	What can I expect from my knee replacement	01:01	61	My Program	Phone(iPhone)		KNEE TKR Introduction December 2019 v1.4	Total Knee Joint Replacement
2242	Male	Why has my surgeon recommended a total knee replacement? (10.15 min)	00:51	51	My Program	Phone(iPhone)		KNEE TKR Introduction December 2019 v1.4	Total Knee Joint Replacement
2242	Male	Possible complications of infection after knee replacement surgery	00:29	29	My Program	Phone(iPhone)		KNEE TKR Introduction December 2019 v1.4	Total Knee Joint Replacement
2243	Male	Why has my surgeon recommended a total knee replacement? (10.15 min)	09:35:31	34531	My Program	Computer		KNEE TKR Introduction December 2019 v1.4	Total Knee Joint Replacement
2243	Male	Possible complications of infection after knee replacement surgery	03:19	199	My Program	Computer		KNEE TKR Introduction December 2019 v1.4	Total Knee Joint Replacement
2243	Male	Introduction to Go Well Health - Knee Replacement Program	00:15	15	My Program	Computer		KNEE TKR Introduction December 2019 v1.4	Total Knee Joint Replacement
2243	Male	Adding a support person	00:10	10	My Program	Computer		KNEE TKR Introduction December 2019 v1.4	Total Knee Joint Replacement
2243	Male	Adding a support person	00:50	50	My Program	Computer		KNEE TKR Introduction December 2019 v1.4	Total Knee Joint Replacement
2243	Male	Welcome to your program (1.04min)	01:48	108	My Program	Computer		KNEE TKR Introduction December 2019 v1.4	Total Knee Joint Replacement
2243	Male	Welcome to your joint replacement education and support program	03:15	195	My Program	Computer		KNEE TKR Introduction December 2019 v1.4	Total Knee Joint Replacement
1266	Male	Please complete this 365 days post surgery KNEE questionnaire today	04:23	263	Email	Phone(Android)			TKR peri operative
2242	Male	Adding a support person	00:09	9	My Program	Phone(iPhone)		KNEE TKR Introduction December 2019 v1.4	Total Knee Joint Replacement
2242	Male	Adding a support person	00:10	10	My Program	Phone(iPhone)		KNEE TKR Introduction December 2019 v1.4	Total Knee Joint Replacement
2242	Male	Welcome to your program (1.04min)	01:48	108	My Program	Phone(iPhone)		KNEE TKR Introduction December 2019 v1.4	Total Knee Joint Replacement
2242	Male	Welcome to your joint replacement education and support program	02:20	140	My Program	Phone(iPhone)		KNEE TKR Introduction December 2019 v1.4	Total Knee Joint Replacement
2242	Male	Welcome to your joint replacement education and support program	01:20	80	My Program	Phone(iPhone)		KNEE TKR Introduction December 2019 v1.4	Total Knee Joint Replacement
2233	Female	Introduction to Go Well Health - Knee Replacement Program	00:30	30	My Program	Computer		KNEE TKR Introduction December 2019 v1.4	Total Knee Joint Replacement
2223	Female	Essential Reading Confirmed - KNEES	00:34	34	My Program	Computer		KNEE TKR Introduction December 2019 v1.4	Total Knee Joint Replacement
2223	Female	South Tees Knee Guide	05:11	311	My Program	Computer		KNEE TKR Introduction December 2019 v1.4	Total Knee Joint Replacement
2223	Female	Your knee replacement pathway	00:39	39	My Program	Computer		KNEE TKR Introduction December 2019 v1.4	Total Knee Joint Replacement
2223	Female	Please complete these knee surgery questionnaires today	05:28	328	Email	Computer		KNEE TKR Introduction December 2019 v1.4	Total Knee Joint Replacement
2223	Female	Please complete these knee surgery questionnaires today	00:55	55	Email	Computer		KNEE TKR Introduction December 2019 v1.4	Total Knee Joint Replacement
1306	Male	Please complete this 365 days post surgery KNEE questionnaire today	10:38:27	38307	Email	Tablet(iPad)			TKR peri operative
1746	Female	Please complete your 4 Week Post Operative Knee Joint Replacement Assessment today	36:43:53	132233	Email	Phone(iPhone)		TKR Peri-operative Friarage 5 day lead in JUNE 2019	TKR peri operative
2235	Female	Why do I need a knee replacement (3.36min)	04:14	254	My Program	Computer		KNEE TKR Introduction December 2019 v1.4	Total Knee Joint Replacement
2235	Female	Essential Reading Confirmed - KNEES	01:27	87	My Program	Computer		KNEE TKR Introduction December 2019 v1.4	Total Knee Joint Replacement
2235	Female	What are the risks associated with having a knee replacement (7.56min)	08:08	488	My Program	Computer		KNEE TKR Introduction December 2019 v1.4	Total Knee Joint Replacement
2235	Female	Why has my surgeon recommended a total knee replacement? (10.15 min)	10:40	640	My Program	Computer		KNEE TKR Introduction December 2019 v1.4	Total Knee Joint Replacement
2235	Female	What can I expect from my knee replacement	03:28	208	My Program	Computer		KNEE TKR Introduction December 2019 v1.4	Total Knee Joint Replacement
2235	Female	Possible complications and risks of knee replacement surgery	02:07	127	My Program	Computer		KNEE TKR Introduction December 2019 v1.4	Total Knee Joint Replacement
2235	Female	Possible complications of infection after knee replacement surgery	02:45	165	My Program	Computer		KNEE TKR Introduction December 2019 v1.4	Total Knee Joint Replacement
2233	Female	Possible complications and risks of knee replacement surgery	06:55	415	My Program	Computer		KNEE TKR Introduction December 2019 v1.4	Total Knee Joint Replacement
2233	Female	Why do I need a knee replacement (3.36min)	03:50	230	My Program	Computer		KNEE TKR Introduction December 2019 v1.4	Total Knee Joint Replacement
2233	Female	Possible complications of infection after knee replacement surgery	02:27	147	My Program	Computer		KNEE TKR Introduction December 2019 v1.4	Total Knee Joint Replacement
2233	Female	What can I expect from my knee replacement	01:53	113	My Program	Computer		KNEE TKR Introduction December 2019 v1.4	Total Knee Joint Replacement
2233	Female	Why has my surgeon recommended a total knee replacement? (10.15 min)	16:57	1017	My Program	Computer		KNEE TKR Introduction December 2019 v1.4	Total Knee Joint Replacement
1340	Male	Please complete this 365 days post surgery KNEE questionnaire today	05:17	317	Email	Phone(iPhone)			TKR peri operative
1434	Male	Please complete this 365 days post surgery KNEE questionnaire today	14:55	895	Email	Computer			TKR peri operative
2233	Female	Adding a support person	01:25	85	My Program	Computer		KNEE TKR Introduction December 2019 v1.4	Total Knee Joint Replacement
2233	Female	Welcome to your program (1.04min)	02:12	132	My Program	Computer		KNEE TKR Introduction December 2019 v1.4	Total Knee Joint Replacement
2233	Female	Welcome to your joint replacement education and support program	01:15	75	My Program	Computer		KNEE TKR Introduction December 2019 v1.4	Total Knee Joint Replacement
2214	Female	What should I wear to my pre-assessment clinic	00:51	51	My Program	Tablet(Android)		KNEE TKR Introduction December 2019 v1.4	Total Knee Joint Replacement
2214	Female	What to bring to your knee pre-assessment appointment	00:05	5	My Program	Tablet(Android)		KNEE TKR Introduction December 2019 v1.4	Total Knee Joint Replacement
2214	Female	What to bring to your knee pre-assessment appointment	01:05	65	My Program	Tablet(Android)		KNEE TKR Introduction December 2019 v1.4	Total Knee Joint Replacement
2238	Male	Welcome to your program (1.04min)	00:50	50	My Program	Computer		KNEE TKR Introduction December 2019 v1.4	Total Knee Joint Replacement
2238	Male	Welcome to your joint replacement education and support program	00:35	35	My Program	Phone(Android)		KNEE TKR Introduction December 2019 v1.4	Total Knee Joint Replacement
2048	Female	Wound Care	02:25	145	My Program	Tablet(Android)		TKR Peri-operative Friarage 5 day lead in JUNE 2019	TKR peri operative
2048	Female	Wound Care	00:45	45	My Program	Tablet(Android)		TKR Peri-operative Friarage 5 day lead in JUNE 2019	TKR peri operative
2048	Female	Wound Care	00:44	44	My Program	Tablet(Android)		TKR Peri-operative Friarage 5 day lead in JUNE 2019	TKR peri operative
2048	Female	2 Week Post Operative Assessment -Knee Joint Replacement	01:34	94	My Program	Tablet(Android)		TKR Peri-operative Friarage 5 day lead in JUNE 2019	TKR peri operative
2209	Female	Essential Reading Confirmed - KNEES	00:45	45	Alert Bell	Computer		KNEE TKR Introduction December 2019 v1.4	Total Knee Joint Replacement
2209	Female	Please complete these knee surgery questionnaires today	06:11	371	Alert Bell	Computer		KNEE TKR Introduction December 2019 v1.4	Total Knee Joint Replacement
2209	Female	Medical Screening Questionnaire	02:08	128	Alert Bell	Computer		KNEE TKR Introduction December 2019 v1.4	Total Knee Joint Replacement
2209	Female	What should I wear to my pre-assessment clinic	00:23	23	My Program	Computer		KNEE TKR Introduction December 2019 v1.4	Total Knee Joint Replacement
2209	Female	What to bring to your knee pre-assessment appointment	00:27	27	My Program	Computer		KNEE TKR Introduction December 2019 v1.4	Total Knee Joint Replacement
2209	Female	Why give your consent to the National Joint Registry	00:36	36	My Program	Computer		KNEE TKR Introduction December 2019 v1.4	Total Knee Joint Replacement
2223	Female	Why do I need a knee replacement (3.36min)	03:46	226	My Program	Computer		KNEE TKR Introduction December 2019 v1.4	Total Knee Joint Replacement
2223	Female	What are the risks associated with having a knee replacement (7.56min)	09:08	548	My Program	Computer		KNEE TKR Introduction December 2019 v1.4	Total Knee Joint Replacement
2223	Female	Possible complications and risks of knee replacement surgery	04:52	292	My Program	Computer		KNEE TKR Introduction December 2019 v1.4	Total Knee Joint Replacement
2223	Female	What can I expect from my knee replacement	02:46	166	My Program	Computer		KNEE TKR Introduction December 2019 v1.4	Total Knee Joint Replacement
2223	Female	Possible complications of infection after knee replacement surgery	07:33	453	My Program	Computer		KNEE TKR Introduction December 2019 v1.4	Total Knee Joint Replacement
2223	Female	Why has my surgeon recommended a total knee replacement? (10.15 min)	10:39	639	My Program	Computer		KNEE TKR Introduction December 2019 v1.4	Total Knee Joint Replacement
2233	Female	Welcome to your joint replacement education and support program	02:10	130	My Program	Phone(Android)		KNEE TKR Introduction December 2019 v1.4	Total Knee Joint Replacement
2233	Female	Welcome to your joint replacement education and support program	00:27	27	My Program	Phone(Android)		KNEE TKR Introduction December 2019 v1.4	Total Knee Joint Replacement
1970	Female	Welcome to your pre-assessment program	00:55	55	My Program	Computer		TKR Pre-assessment 2 week lead in JANUARY 2019	TKR Pre-assessment
2214	Female	Making your home safer for your recovery (3:40)	04:10	250	My Program	Tablet(Android)		KNEE TKR Introduction December 2019 v1.4	Total Knee Joint Replacement
1970	Female	What will happen during my knee pre-assessment clinic?	04:15	255	My Program	Computer		TKR Pre-assessment 2 week lead in JANUARY 2019	TKR Pre-assessment
2214	Female	Making your home safer for your recovery (3:40)	02:55	175	My Program	Tablet(Android)		KNEE TKR Introduction December 2019 v1.4	Total Knee Joint Replacement
2214	Female	Making your home safer for your recovery (3:40)	00:35	35	My Program	Tablet(Android)		KNEE TKR Introduction December 2019 v1.4	Total Knee Joint Replacement
2048	Female	Please complete your 2 Week Post Operative Knee Joint Replacement Assessment today	09:32	572	Email	Tablet(Android)		TKR Peri-operative Friarage 5 day lead in JUNE 2019	TKR peri operative
2233	Female	What are the risks associated with having a knee replacement (7.56min)	08:05	485	My Program	Computer		KNEE TKR Introduction December 2019 v1.4	Total Knee Joint Replacement
2233	Female	Introduction to Go Well Health - Knee Replacement Program	01:20	80	My Program	Computer		KNEE TKR Introduction December 2019 v1.4	Total Knee Joint Replacement
2214	Female	Why give your consent to the National Joint Registry	03:01	181	My Program	Tablet(Android)		KNEE TKR Introduction December 2019 v1.4	Total Knee Joint Replacement
2052	Female	Please complete your 2 Week Post Operative Knee Joint Replacement Assessment today	03:29	209	Email	Phone(Android)		TKR Peri-operative Friarage 5 day lead in JUNE 2019	TKR peri operative
2214	Female	Information for your carer/support person	02:35	155	My Program	Tablet(Android)		KNEE TKR Introduction December 2019 v1.4	Total Knee Joint Replacement
2214	Female	Making your home safer for your recovery (3:40)	01:00	60	My Program	Tablet(Android)		KNEE TKR Introduction December 2019 v1.4	Total Knee Joint Replacement
2214	Female	Making your home safer for your recovery (3:40)	00:45	45	My Program	Tablet(Android)		KNEE TKR Introduction December 2019 v1.4	Total Knee Joint Replacement
2214	Female	Information for your carer/support person	20:48	1248	My Program	Tablet(Android)		KNEE TKR Introduction December 2019 v1.4	Total Knee Joint Replacement
2048	Female	Please complete your 2 Week Post Operative Knee Joint Replacement Assessment today	11:39	699	Email	Tablet(Android)		TKR Peri-operative Friarage 5 day lead in JUNE 2019	TKR peri operative
2214	Female	Making your home safer for your recovery (3:40)	03:59	239	My Program	Tablet(Android)		KNEE TKR Introduction December 2019 v1.4	Total Knee Joint Replacement
2214	Female	Things to think about before surgery	01:45	105	My Program	Tablet(Android)		KNEE TKR Introduction December 2019 v1.4	Total Knee Joint Replacement
2214	Female	Information for your carer/support person	08:40	520	My Program	Tablet(Android)		KNEE TKR Introduction December 2019 v1.4	Total Knee Joint Replacement
2105	Male	Please complete your 2 Week Post Operative Knee Joint Replacement Assessment today	01:28	88	Email	Computer		TKR Peri-operative Friarage 5 day lead in JUNE 2019	TKR peri operative
2188	Female	End of Go Well Health Registration Program	00:40	40	MPL	Phone(Android)		KNEE TKR Introduction December 2019 v1.4	Total Knee Joint Replacement
2048	Female	Questionnaires to track your recovery	00:25	25	My Program	Tablet(Android)		TKR Peri-operative Friarage 5 day lead in JUNE 2019	TKR peri operative
2048	Female	Getting you ready for discharge	00:20	20	MPL	Tablet(Android)		TKR Peri-operative Friarage 5 day lead in JUNE 2019	TKR peri operative
2048	Female	Resting positions after surgery	00:20	20	MPL	Tablet(Android)		TKR Peri-operative Friarage 5 day lead in JUNE 2019	TKR peri operative
2048	Female	Walking with sticks (1.07 min)	01:39	99	MPL	Tablet(Android)		TKR Peri-operative Friarage 5 day lead in JUNE 2019	TKR peri operative
2048	Female	Managing your pain and swelling	01:14	74	MPL	Tablet(Android)		TKR Peri-operative Friarage 5 day lead in JUNE 2019	TKR peri operative
2048	Female	Physiotherapy tips to help with your recovery	00:55	55	MPL	Tablet(Android)		TKR Peri-operative Friarage 5 day lead in JUNE 2019	TKR peri operative
2048	Female	Why exercises are an important part of your recovery	00:11	11	MPL	Tablet(Android)		TKR Peri-operative Friarage 5 day lead in JUNE 2019	TKR peri operative
2048	Female	Resting positions after surgery	00:44	44	MPL	Tablet(Android)		TKR Peri-operative Friarage 5 day lead in JUNE 2019	TKR peri operative
2048	Female	Questionnaires to track your recovery	01:13	73	My Program	Tablet(Android)		TKR Peri-operative Friarage 5 day lead in JUNE 2019	TKR peri operative
2009	Male	Please complete your 2 Week Post Operative Knee Joint Replacement Assessment today	01:32	92	Email	Computer		TKR Peri-operative Friarage 5 day lead in JUNE 2019	TKR peri operative
2223	Female	Adding a support person	01:45	105	My Program	Computer		KNEE TKR Introduction December 2019 v1.4	Total Knee Joint Replacement
2223	Female	Welcome to your program (1.04min)	02:20	140	My Program	Computer		KNEE TKR Introduction December 2019 v1.4	Total Knee Joint Replacement
2223	Female	Welcome to your joint replacement education and support program	01:39	99	My Program	Computer		KNEE TKR Introduction December 2019 v1.4	Total Knee Joint Replacement
2218	Female	Please complete these knee surgery questionnaires today	05:45	345	Email	Computer		KNEE TKR Introduction December 2019 v1.4	Total Knee Joint Replacement
2218	Female	Essential Reading Confirmed - KNEES	00:36	36	My Program	Computer		KNEE TKR Introduction December 2019 v1.4	Total Knee Joint Replacement
2214	Female	Information for your carer/support person	01:35	95	My Program	Tablet(Android)		KNEE TKR Introduction December 2019 v1.4	Total Knee Joint Replacement
2214	Female	Medical Screening Questionnaire	03:35	215	My Program	Tablet(Android)		KNEE TKR Introduction December 2019 v1.4	Total Knee Joint Replacement
2214	Female	The risks of being over weight before joint replacement	00:55	55	My Program	Tablet(Android)		KNEE TKR Introduction December 2019 v1.4	Total Knee Joint Replacement
2214	Female	Medical Screening Questionnaire	05:36	336	My Program	Tablet(Android)		KNEE TKR Introduction December 2019 v1.4	Total Knee Joint Replacement
2214	Female	Why stop smoking before joint replacement?	02:12	132	My Program	Tablet(Android)		KNEE TKR Introduction December 2019 v1.4	Total Knee Joint Replacement
2214	Female	Essential Reading Confirmed - KNEES	00:45	45	My Program	Tablet(Android)		KNEE TKR Introduction December 2019 v1.4	Total Knee Joint Replacement
2214	Female	The risks of being over weight before joint replacement	02:46	166	My Program	Tablet(Android)		KNEE TKR Introduction December 2019 v1.4	Total Knee Joint Replacement
2214	Female	Managing your health prior to surgery	02:33	153	My Program	Tablet(Android)		KNEE TKR Introduction December 2019 v1.4	Total Knee Joint Replacement
2214	Female	Why stop smoking before joint replacement?	01:57	117	My Program	Tablet(Android)		KNEE TKR Introduction December 2019 v1.4	Total Knee Joint Replacement
2048	Female	Managing your pain and swelling	01:20	80	MPL	Tablet(Android)		TKR Peri-operative Friarage 5 day lead in JUNE 2019	TKR peri operative
2048	Female	Wound Care	01:24	84	My Program	Tablet(Android)		TKR Peri-operative Friarage 5 day lead in JUNE 2019	TKR peri operative
2048	Female	Physiotherapy after your operation	00:39	39	My Program	Tablet(Android)		TKR Peri-operative Friarage 5 day lead in JUNE 2019	TKR peri operative
2048	Female	Importance of managing your pain after your operation	01:35	95	My Program	Tablet(Android)		TKR Peri-operative Friarage 5 day lead in JUNE 2019	TKR peri operative
2049	Female	What will happen during my knee pre-assessment clinic?	00:55	55	My Program	Tablet(iPad)		TKR Pre-assessment 2 week lead in JANUARY 2019	TKR Pre-assessment
2207	Male	Please complete these knee surgery questionnaires today	06:30	390	My Program	Tablet(iPad)		KNEE TKR Introduction December 2019 v1.4	Total Knee Joint Replacement
2207	Male	Your knee replacement pathway	01:02	62	My Program	Tablet(iPad)		KNEE TKR Introduction December 2019 v1.4	Total Knee Joint Replacement
2207	Male	South Tees Knee Guide	01:14:47	4487	My Program	Tablet(iPad)		KNEE TKR Introduction December 2019 v1.4	Total Knee Joint Replacement
2207	Male	Essential Reading Confirmed - KNEES	01:44	104	My Program	Tablet(iPad)		KNEE TKR Introduction December 2019 v1.4	Total Knee Joint Replacement
2207	Male	Please complete these knee surgery questionnaires today	01:25	85	Email	Tablet(iPad)		KNEE TKR Introduction December 2019 v1.4	Total Knee Joint Replacement
2205	Female	Medical Screening Questionnaire	00:10	10	Alert Bell	Computer		KNEE TKR Introduction December 2019 v1.4	Total Knee Joint Replacement
2205	Female	Medical Screening Questionnaire	03:09	189	My Program	Computer		KNEE TKR Introduction December 2019 v1.4	Total Knee Joint Replacement
2205	Female	The risks of being over weight before joint replacement	03:07	187	My Program	Computer		KNEE TKR Introduction December 2019 v1.4	Total Knee Joint Replacement
2205	Female	Managing your health prior to surgery	02:10	130	My Program	Computer		KNEE TKR Introduction December 2019 v1.4	Total Knee Joint Replacement
2205	Female	Why stop smoking before joint replacement?	00:11	11	My Program	Computer		KNEE TKR Introduction December 2019 v1.4	Total Knee Joint Replacement
2205	Female	Please complete these knee surgery questionnaires today	00:20	20	Email	Computer		KNEE TKR Introduction December 2019 v1.4	Total Knee Joint Replacement
2052	Female	Please complete your 2 Week Post Operative Knee Joint Replacement Assessment today	01:32:17	5537	Email	Computer		TKR Peri-operative Friarage 5 day lead in JUNE 2019	TKR peri operative
2214	Female	Essential Reading Confirmed - KNEES	00:35	35	My Program	Tablet(Android)		KNEE TKR Introduction December 2019 v1.4	Total Knee Joint Replacement
2214	Female	Essential Reading Confirmed - KNEES	00:10	10	My Program	Tablet(Android)		KNEE TKR Introduction December 2019 v1.4	Total Knee Joint Replacement
2214	Female	Please complete these knee surgery questionnaires today	14:22	862	My Program	Tablet(Android)		KNEE TKR Introduction December 2019 v1.4	Total Knee Joint Replacement
2214	Female	Please complete these knee surgery questionnaires today	00:10	10	My Program	Tablet(Android)		KNEE TKR Introduction December 2019 v1.4	Total Knee Joint Replacement
2214	Female	Please complete these knee surgery questionnaires today	00:10	10	My Program	Tablet(Android)		KNEE TKR Introduction December 2019 v1.4	Total Knee Joint Replacement
2214	Female	Please complete these knee surgery questionnaires today	01:15	75	My Program	Tablet(Android)		KNEE TKR Introduction December 2019 v1.4	Total Knee Joint Replacement
2214	Female	Please complete these knee surgery questionnaires today	16:40	1000	My Program	Tablet(Android)		KNEE TKR Introduction December 2019 v1.4	Total Knee Joint Replacement
2214	Female	Your knee replacement pathway	00:05	5	My Program	Tablet(Android)		KNEE TKR Introduction December 2019 v1.4	Total Knee Joint Replacement
2214	Female	Your knee replacement pathway	02:31	151	My Program	Tablet(Android)		KNEE TKR Introduction December 2019 v1.4	Total Knee Joint Replacement
2214	Female	Your knee replacement pathway	02:10	130	My Program	Tablet(Android)		KNEE TKR Introduction December 2019 v1.4	Total Knee Joint Replacement
943	Male	Please complete this 365 days post surgery KNEE questionnaire today	07:55	475	Email	Phone(Android)			TKR peri operative
2208	Female	Please complete these knee surgery questionnaires today	05:20	320	Email	Tablet(Android)		KNEE TKR Introduction December 2019 v1.4	Total Knee Joint Replacement
2208	Female	Please complete these knee surgery questionnaires today	01:15	75	Email	Tablet(Android)		KNEE TKR Introduction December 2019 v1.4	Total Knee Joint Replacement
2214	Female	South Tees Knee Guide	00:05	5	My Program	Tablet(Android)		KNEE TKR Introduction December 2019 v1.4	Total Knee Joint Replacement
2214	Female	South Tees Knee Guide	00:09	9	My Program	Tablet(Android)		KNEE TKR Introduction December 2019 v1.4	Total Knee Joint Replacement
2214	Female	South Tees Knee Guide	10:55	655	My Program	Tablet(Android)		KNEE TKR Introduction December 2019 v1.4	Total Knee Joint Replacement
2214	Female	South Tees Knee Guide	11:10	670	My Program	Tablet(Android)		KNEE TKR Introduction December 2019 v1.4	Total Knee Joint Replacement
2214	Female	Essential Reading Confirmed - KNEES	01:06	66	My Program	Tablet(Android)		KNEE TKR Introduction December 2019 v1.4	Total Knee Joint Replacement
2214	Female	Essential Reading Confirmed - KNEES	02:15	135	My Program	Tablet(Android)		KNEE TKR Introduction December 2019 v1.4	Total Knee Joint Replacement
2202	Male	Please complete these knee surgery questionnaires today	12:36	756	Email	Computer		KNEE TKR Introduction December 2019 v1.4	Total Knee Joint Replacement
2117	Female	Adding a support person	00:30	30	MPL	Tablet(iPad)		KNEE TKR Introduction December 2019 v1.4	Total Knee Joint Replacement
2117	Female	Introduction to Go Well Health - Knee Replacement Program	01:05	65	MPL	Tablet(iPad)		KNEE TKR Introduction December 2019 v1.4	Total Knee Joint Replacement
2195	Female	End of Go Well Health Registration Program	00:54	54	My Program	Computer		KNEE TKR Introduction December 2019 v1.4	TKR Registration
2048	Female	Constipation and Bowels	00:15	15	My Program	Tablet(Android)		TKR Peri-operative Friarage 5 day lead in JUNE 2019	TKR peri operative
2048	Female	How to get on and off the floor	01:31	91	My Program	Tablet(Android)		TKR Peri-operative Friarage 5 day lead in JUNE 2019	TKR peri operative
2203	Male	Please complete these knee surgery questionnaires today	08:20	500	Email	Phone(iPhone)		KNEE TKR Introduction December 2019 v1.4	Total Knee Joint Replacement
2205	Female	Essential Reading Confirmed - KNEES	00:48	48	Alert Bell	Computer		KNEE TKR Introduction December 2019 v1.4	Total Knee Joint Replacement
2205	Female	What can I expect from my knee replacement	02:03	123	MPL	Computer		KNEE TKR Introduction December 2019 v1.4	Total Knee Joint Replacement
2205	Female	Possible complications of infection after knee replacement surgery	03:49	229	MPL	Computer		KNEE TKR Introduction December 2019 v1.4	Total Knee Joint Replacement
2205	Female	What are the risks associated with having a knee replacement (7.56min)	08:10	490	MPL	Computer		KNEE TKR Introduction December 2019 v1.4	Total Knee Joint Replacement
2205	Female	Why do I need a knee replacement (3.36min)	04:05	245	MPL	Computer		KNEE TKR Introduction December 2019 v1.4	Total Knee Joint Replacement
2205	Female	Essential Reading Confirmed - KNEES	01:05	65	My Program	Computer		KNEE TKR Introduction December 2019 v1.4	Total Knee Joint Replacement
2205	Female	South Tees Knee Guide	23:09	1389	My Program	Computer		KNEE TKR Introduction December 2019 v1.4	Total Knee Joint Replacement
2205	Female	Your knee replacement pathway	02:07	127	My Program	Computer		KNEE TKR Introduction December 2019 v1.4	Total Knee Joint Replacement
2205	Female	Please complete these knee surgery questionnaires today	00:15	15	Email	Computer		KNEE TKR Introduction December 2019 v1.4	Total Knee Joint Replacement
2205	Female	Please complete these knee surgery questionnaires today	01:05	65	Email	Computer		KNEE TKR Introduction December 2019 v1.4	Total Knee Joint Replacement
2205	Female	Please complete these knee surgery questionnaires today	06:35	395	Email	Computer		KNEE TKR Introduction December 2019 v1.4	Total Knee Joint Replacement
2052	Female	Please complete your 2 Week Post Operative Knee Joint Replacement Assessment today	00:06	6	Email	Phone(Android)		TKR Peri-operative Friarage 5 day lead in JUNE 2019	TKR peri operative
2009	Male	Ward routine	00:33	33	My Program	Computer		TKR Peri-operative Friarage 5 day lead in JUNE 2019	TKR peri operative
2009	Male	Going up and down stairs	01:10	70	My Program	Computer		TKR Peri-operative Friarage 5 day lead in JUNE 2019	TKR peri operative
2214	Female	What are the risks associated with having a knee replacement (7.56min)	01:20	80	My Program	Tablet(Android)		KNEE TKR Introduction December 2019 v1.4	Total Knee Joint Replacement
2009	Male	Physiotherapy tips to help with your recovery	01:19	79	My Program	Computer		TKR Peri-operative Friarage 5 day lead in JUNE 2019	TKR peri operative
2009	Male	Possible complications of infection after knee replacement surgery	01:52	112	My Program	Computer		TKR Peri-operative Friarage 5 day lead in JUNE 2019	TKR peri operative
2009	Male	The importance of staying hydrated	00:36	36	My Program	Computer		TKR Peri-operative Friarage 5 day lead in JUNE 2019	TKR peri operative
2009	Male	Constipation and Bowels	00:59	59	My Program	Computer		TKR Peri-operative Friarage 5 day lead in JUNE 2019	TKR peri operative
2009	Male	Going up and down stairs safely using sticks (3.08 min)	01:22	82	My Program	Computer		TKR Peri-operative Friarage 5 day lead in JUNE 2019	TKR peri operative
2009	Male	Walking with sticks (1.07 min)	00:56	56	My Program	Computer		TKR Peri-operative Friarage 5 day lead in JUNE 2019	TKR peri operative
2214	Female	Why do I need a knee replacement (3.36min)	04:04	244	My Program	Tablet(Android)		KNEE TKR Introduction December 2019 v1.4	Total Knee Joint Replacement
2214	Female	Why do I need a knee replacement (3.36min)	30:32	1832	My Program	Tablet(Android)		KNEE TKR Introduction December 2019 v1.4	Total Knee Joint Replacement
2214	Female	Possible complications of infection after knee replacement surgery	01:40	100	My Program	Tablet(Android)		KNEE TKR Introduction December 2019 v1.4	Total Knee Joint Replacement
2214	Female	What are the risks associated with having a knee replacement (7.56min)	07:54	474	My Program	Tablet(Android)		KNEE TKR Introduction December 2019 v1.4	Total Knee Joint Replacement
2214	Female	What can I expect from my knee replacement	03:13	193	My Program	Tablet(Android)		KNEE TKR Introduction December 2019 v1.4	Total Knee Joint Replacement
2214	Female	Why has my surgeon recommended a total knee replacement? (10.15 min)	00:14	14	My Program	Tablet(Android)		KNEE TKR Introduction December 2019 v1.4	Total Knee Joint Replacement
2214	Female	What can I expect from my knee replacement	06:46	406	My Program	Tablet(Android)		KNEE TKR Introduction December 2019 v1.4	Total Knee Joint Replacement
2214	Female	Why has my surgeon recommended a total knee replacement? (10.15 min)	09:15	555	My Program	Tablet(Android)		KNEE TKR Introduction December 2019 v1.4	Total Knee Joint Replacement
2214	Female	Possible complications of infection after knee replacement surgery	00:08	8	My Program	Tablet(Android)		KNEE TKR Introduction December 2019 v1.4	Total Knee Joint Replacement
2214	Female	Possible complications of infection after knee replacement surgery	03:25	205	My Program	Tablet(Android)		KNEE TKR Introduction December 2019 v1.4	Total Knee Joint Replacement
2214	Female	Possible complications and risks of knee replacement surgery	02:15	135	My Program	Tablet(Android)		KNEE TKR Introduction December 2019 v1.4	Total Knee Joint Replacement
2214	Female	Possible complications of infection after knee replacement surgery	00:45	45	My Program	Tablet(Android)		KNEE TKR Introduction December 2019 v1.4	Total Knee Joint Replacement
2214	Female	Adding a support person	00:25	25	My Program	Tablet(Android)		KNEE TKR Introduction December 2019 v1.4	Total Knee Joint Replacement
2214	Female	Adding a support person	00:45	45	My Program	Tablet(Android)		KNEE TKR Introduction December 2019 v1.4	Total Knee Joint Replacement
2214	Female	Adding a support person	23:00	1380	My Program	Tablet(Android)		KNEE TKR Introduction December 2019 v1.4	Total Knee Joint Replacement
2214	Female	Adding a support person	00:50	50	My Program	Tablet(Android)		KNEE TKR Introduction December 2019 v1.4	Total Knee Joint Replacement
2214	Female	Adding a support person	00:40	40	My Program	Tablet(Android)		KNEE TKR Introduction December 2019 v1.4	Total Knee Joint Replacement
2214	Female	Adding a support person	02:00	120	My Program	Tablet(Android)		KNEE TKR Introduction December 2019 v1.4	Total Knee Joint Replacement
2214	Female	Welcome to your program (1.04min)	02:15	135	My Program	Tablet(Android)		KNEE TKR Introduction December 2019 v1.4	Total Knee Joint Replacement
2214	Female	Welcome to your joint replacement education and support program	08:30	510	My Program	Tablet(Android)		KNEE TKR Introduction December 2019 v1.4	Total Knee Joint Replacement
2048	Female	How to use a walking frame	04:01	241	My Program	Tablet(Android)		TKR Peri-operative Friarage 5 day lead in JUNE 2019	TKR peri operative
2048	Female	Physiotherapy after you are discharged home	01:06	66	My Program	Tablet(Android)		TKR Peri-operative Friarage 5 day lead in JUNE 2019	TKR peri operative
2048	Female	What will happen on the morning of my operation	00:35	35	My Program	Tablet(Android)		TKR Peri-operative Friarage 5 day lead in JUNE 2019	TKR peri operative
2048	Female	What will happen on the day after my operation	00:50	50	My Program	Tablet(Android)		TKR Peri-operative Friarage 5 day lead in JUNE 2019	TKR peri operative
2048	Female	When will I be able to go home after my operation	00:33	33	My Program	Tablet(Android)		TKR Peri-operative Friarage 5 day lead in JUNE 2019	TKR peri operative
2048	Female	What to wear when you are in hospital	00:38	38	My Program	Tablet(Android)		TKR Peri-operative Friarage 5 day lead in JUNE 2019	TKR peri operative
2048	Female	Getting you ready for discharge	00:37	37	My Program	Tablet(Android)		TKR Peri-operative Friarage 5 day lead in JUNE 2019	TKR peri operative
2048	Female	What not to bring to hospital	00:16	16	My Program	Tablet(Android)		TKR Peri-operative Friarage 5 day lead in JUNE 2019	TKR peri operative
2048	Female	What to bring to hospital	00:27	27	My Program	Tablet(Android)		TKR Peri-operative Friarage 5 day lead in JUNE 2019	TKR peri operative
2048	Female	Physiotherapy after your operation	01:20	80	My Program	Tablet(Android)		TKR Peri-operative Friarage 5 day lead in JUNE 2019	TKR peri operative
2214	Female	Welcome to your joint replacement education and support program	01:55	115	My Program	Tablet(Android)		KNEE TKR Introduction December 2019 v1.4	Total Knee Joint Replacement
2202	Male	Welcome to your program (1.04min)	01:40	100	My Program	Computer		KNEE TKR Introduction December 2019 v1.4	Total Knee Joint Replacement
2202	Male	Welcome to your joint replacement education and support program	01:03	63	My Program	Computer		KNEE TKR Introduction December 2019 v1.4	Total Knee Joint Replacement
2202	Male	Why do I need a knee replacement (3.36min)	03:46	226	My Program	Computer		KNEE TKR Introduction December 2019 v1.4	Total Knee Joint Replacement
2202	Male	What can I expect from my knee replacement	01:32	92	My Program	Computer		KNEE TKR Introduction December 2019 v1.4	Total Knee Joint Replacement
2202	Male	Why has my surgeon recommended a total knee replacement? (10.15 min)	01:19	79	My Program	Computer		KNEE TKR Introduction December 2019 v1.4	Total Knee Joint Replacement
2203	Male	Welcome to your joint replacement education and support program	00:05	5	My Program	Phone(iPhone)		KNEE TKR Introduction December 2019 v1.4	Total Knee Joint Replacement
2138	Female	End of Go Well Health Registration Program	00:20	20	MPL	Phone(Android)		KNEE TKR Introduction December 2019 v1.4	Total Knee Joint Replacement
2138	Female	Introduction to Go Well Health - Knee Replacement Program	00:05	5	MPL	Phone(Android)		KNEE TKR Introduction December 2019 v1.4	Total Knee Joint Replacement
2138	Female	Information for your carer/support person	00:20	20	MPL	Phone(Android)		KNEE TKR Introduction December 2019 v1.4	Total Knee Joint Replacement
2138	Female	End of Go Well Health Registration Program	00:05	5	MPL	Phone(Android)		KNEE TKR Introduction December 2019 v1.4	Total Knee Joint Replacement
2048	Female	What will happen to me in the anaesthetic room before surgery	00:30	30	My Program	Tablet(Android)		TKR Peri-operative Friarage 5 day lead in JUNE 2019	TKR peri operative
2048	Female	Your knee replacement pathway	00:15	15	MPL	Tablet(Android)		TKR Registration JANUARY 2019	TKR Registration
2048	Female	Managing your health prior to surgery	01:05	65	MPL	Tablet(Android)		TKR Pre-assessment 2 week lead in JANUARY 2019	TKR Pre-assessment
2205	Female	Introduction to Go Well Health - Knee Replacement Program	00:38	38	MPL	Computer		KNEE TKR Introduction December 2019 v1.4	Total Knee Joint Replacement
2205	Female	Welcome to your joint replacement education and support program	00:05	5	MPL	Computer		KNEE TKR Introduction December 2019 v1.4	Total Knee Joint Replacement
2205	Female	Introduction to Go Well Health - Knee Replacement Program	00:05	5	MPL	Computer		KNEE TKR Introduction December 2019 v1.4	Total Knee Joint Replacement
2205	Female	Welcome to your joint replacement education and support program	01:35	95	My Program	Computer		KNEE TKR Introduction December 2019 v1.4	Total Knee Joint Replacement
2205	Female	Adding a support person	01:20	80	My Program	Computer		KNEE TKR Introduction December 2019 v1.4	Total Knee Joint Replacement
2205	Female	Welcome to your program (1.04min)	08:34	514	My Program	Computer		KNEE TKR Introduction December 2019 v1.4	Total Knee Joint Replacement
2048	Female	Information for your carer/support person	17:41	1061	My Program	Tablet(Android)		TKR Peri-operative Friarage 5 day lead in JUNE 2019	TKR peri operative
2048	Female	When will you go home after surgery	04:27	267	My Program	Tablet(Android)		TKR Peri-operative Friarage 5 day lead in JUNE 2019	TKR peri operative
2048	Female	Who will I meet during my stay in hospital	00:20	20	My Program	Tablet(Android)		TKR Peri-operative Friarage 5 day lead in JUNE 2019	TKR peri operative
2048	Female	Visiting times and information for visitors	00:50	50	My Program	Tablet(Android)		TKR Peri-operative Friarage 5 day lead in JUNE 2019	TKR peri operative
2048	Female	Video of total knee replacement live surgery (optional viewing) 7.37 min	02:20	140	My Program	Tablet(Android)		TKR Peri-operative Friarage 5 day lead in JUNE 2019	TKR peri operative
2048	Female	What will happen to me in the anaesthetic room before surgery	00:35	35	My Program	Tablet(Android)		TKR Peri-operative Friarage 5 day lead in JUNE 2019	TKR peri operative
2048	Female	What will happen to me in the anaesthetic room before surgery	00:04	4	My Program	Tablet(Android)		TKR Peri-operative Friarage 5 day lead in JUNE 2019	TKR peri operative
2048	Female	Introduction to anaesthesia - Dr Simon Baker (2.08 min)	00:10	10	My Program	Tablet(Android)		TKR Peri-operative Friarage 5 day lead in JUNE 2019	TKR peri operative
2048	Female	What will happen to me in the anaesthetic room before surgery	00:05	5	My Program	Tablet(Android)		TKR Peri-operative Friarage 5 day lead in JUNE 2019	TKR peri operative
2048	Female	Video of total knee replacement live surgery (optional viewing) 7.37 min	01:45	105	My Program	Tablet(Android)		TKR Peri-operative Friarage 5 day lead in JUNE 2019	TKR peri operative
2048	Female	Making your home safer for your recovery (3:40)	05:16	316	My Program	Tablet(Android)		TKR Peri-operative Friarage 5 day lead in JUNE 2019	TKR peri operative
2048	Female	What will happen to me in the anaesthetic room before surgery	02:17	137	My Program	Tablet(Android)		TKR Peri-operative Friarage 5 day lead in JUNE 2019	TKR peri operative
2048	Female	Introduction to anaesthesia - Dr Simon Baker (2.08 min)	02:21	141	My Program	Tablet(Android)		TKR Peri-operative Friarage 5 day lead in JUNE 2019	TKR peri operative
2048	Female	Friarage Map	01:30	90	My Program	Tablet(Android)		TKR Peri-operative Friarage 5 day lead in JUNE 2019	TKR peri operative
2048	Female	Introduction and Advice from Gara Ward Staff at FHN (3.35 min)	03:56	236	My Program	Tablet(Android)		TKR Peri-operative Friarage 5 day lead in JUNE 2019	TKR peri operative
2048	Female	Finding your way to the Surgical Admission Unit (Friarage Hospital)	01:13	73	My Program	Tablet(Android)		TKR Peri-operative Friarage 5 day lead in JUNE 2019	TKR peri operative
2188	Female	What should I wear to my pre-assessment clinic	00:41	41	My Program	Phone(Android)		KNEE TKR Introduction December 2019 v1.4	Total Knee Joint Replacement
2188	Female	What to bring to your knee pre-assessment appointment	00:39	39	My Program	Phone(Android)		KNEE TKR Introduction December 2019 v1.4	Total Knee Joint Replacement
2195	Female	What should I wear to my pre-assessment clinic	01:55	115	My Program	Computer		KNEE TKR Introduction December 2019 v1.4	TKR Registration
2195	Female	What should I wear to my pre-assessment clinic	00:04	4	My Program	Computer		KNEE TKR Introduction December 2019 v1.4	TKR Registration
2195	Female	What to bring to your knee pre-assessment appointment	01:00	60	My Program	Computer		KNEE TKR Introduction December 2019 v1.4	TKR Registration
2195	Female	Why give your consent to the National Joint Registry	01:23	83	My Program	Computer		KNEE TKR Introduction December 2019 v1.4	TKR Registration
2195	Female	Things to think about before surgery	01:10	70	My Program	Computer		KNEE TKR Introduction December 2019 v1.4	TKR Registration
2195	Female	Information for your carer/support person	03:12	192	My Program	Computer		KNEE TKR Introduction December 2019 v1.4	TKR Registration
2195	Female	Information for your carer/support person	00:36	36	My Program	Computer		KNEE TKR Introduction December 2019 v1.4	TKR Registration
2195	Female	Making your home safer for your recovery (3:40)	03:53	233	My Program	Computer		KNEE TKR Introduction December 2019 v1.4	TKR Registration
2094	Male	Welcome to your pre-assessment program	01:01	61	My Program	Phone(Android)		TKR Pre-assessment 2 week lead in JANUARY 2019	TKR Pre-assessment
2094	Male	What will happen during my knee pre-assessment clinic?	01:44	104	My Program	Phone(Android)		TKR Pre-assessment 2 week lead in JANUARY 2019	TKR Pre-assessment
2195	Female	Medical Screening Questionnaire	03:47	227	My Program	Computer		KNEE TKR Introduction December 2019 v1.4	TKR Registration
2195	Female	The risks of being over weight before joint replacement	02:33	153	My Program	Computer		KNEE TKR Introduction December 2019 v1.4	TKR Registration
2195	Female	Managing your health prior to surgery	02:23	143	My Program	Computer		KNEE TKR Introduction December 2019 v1.4	TKR Registration
2195	Female	Why stop smoking before joint replacement?	00:10	10	My Program	Computer		KNEE TKR Introduction December 2019 v1.4	TKR Registration
2195	Female	South Tees Knee Guide	00:55	55	My Program	Computer		KNEE TKR Introduction December 2019 v1.4	TKR Registration
2195	Female	Your knee replacement pathway	02:35	155	My Program	Computer		KNEE TKR Introduction December 2019 v1.4	TKR Registration
2195	Female	Essential Reading Confirmed - KNEES	00:10	10	My Program	Computer		KNEE TKR Introduction December 2019 v1.4	TKR Registration
2195	Female	Essential Reading Confirmed - KNEES	00:19	19	My Program	Computer		KNEE TKR Introduction December 2019 v1.4	TKR Registration
2195	Female	Managing your health prior to surgery	00:41	41	My Program	Computer		KNEE TKR Introduction December 2019 v1.4	TKR Registration
2195	Female	Your knee replacement pathway	01:05	65	My Program	Computer		KNEE TKR Introduction December 2019 v1.4	TKR Registration
2195	Female	Your knee replacement pathway	02:57	177	My Program	Computer		KNEE TKR Introduction December 2019 v1.4	TKR Registration
2195	Female	Please complete these knee surgery questionnaires today	10:08	608	Email	Computer		KNEE TKR Introduction December 2019 v1.4	TKR Registration
2048	Female	Support for you during your joint replacement	01:22	82	My Program	Tablet(Android)		TKR Peri-operative Friarage 5 day lead in JUNE 2019	TKR peri operative
2048	Female	Do I need to stop my medications prior to surgery	01:31	91	My Program	Tablet(Android)		TKR Peri-operative Friarage 5 day lead in JUNE 2019	TKR peri operative
2048	Female	General advice on recovery from knee surgery	18:42	1122	My Program	Tablet(Android)		TKR Peri-operative Friarage 5 day lead in JUNE 2019	TKR peri operative
2195	Female	South Tees Knee Guide	15:37	937	My Program	Computer		KNEE TKR Introduction December 2019 v1.4	TKR Registration
2195	Female	South Tees Knee Guide	26:10	1570	My Program	Computer		KNEE TKR Introduction December 2019 v1.4	TKR Registration
2195	Female	Essential Reading Confirmed - KNEES	01:33	93	My Program	Computer		KNEE TKR Introduction December 2019 v1.4	TKR Registration
2188	Female	Information for your carer/support person	04:00	240	My Program	Phone(Android)		KNEE TKR Introduction December 2019 v1.4	Total Knee Joint Replacement
2188	Female	Things to think about before surgery	00:32	32	My Program	Phone(Android)		KNEE TKR Introduction December 2019 v1.4	Total Knee Joint Replacement
2188	Female	Making your home safer for your recovery (3:40)	03:47	227	My Program	Phone(Android)		KNEE TKR Introduction December 2019 v1.4	Total Knee Joint Replacement
2188	Female	Essential Reading Confirmed - KNEES	00:05	5	My Program	Phone(Android)		KNEE TKR Introduction December 2019 v1.4	Total Knee Joint Replacement
2188	Female	Why stop smoking before joint replacement?	00:02	2	My Program	Phone(Android)		KNEE TKR Introduction December 2019 v1.4	Total Knee Joint Replacement
2188	Female	Managing your health prior to surgery	01:05	65	My Program	Phone(Android)		KNEE TKR Introduction December 2019 v1.4	Total Knee Joint Replacement
2188	Female	Why do I need a knee replacement (3.36min)	04:55	295	MPL	Phone(Android)		KNEE TKR Introduction December 2019 v1.4	Total Knee Joint Replacement
2188	Female	Introduction to Go Well Health - Knee Replacement Program	01:10	70	MPL	Phone(Android)		KNEE TKR Introduction December 2019 v1.4	Total Knee Joint Replacement
2188	Female	Your knee replacement pathway	01:35	95	MPL	Phone(Android)		KNEE TKR Introduction December 2019 v1.4	Total Knee Joint Replacement
2188	Female	Essential Reading Confirmed - KNEES	00:36	36	Forms	Phone(Android)		KNEE TKR Introduction December 2019 v1.4	Total Knee Joint Replacement
2195	Female	Why has my surgeon recommended a total knee replacement? (10.15 min)	10:25	625	My Program	Computer		KNEE TKR Introduction December 2019 v1.4	TKR Registration
2195	Female	What are the risks associated with having a knee replacement (7.56min)	08:10	490	My Program	Computer		KNEE TKR Introduction December 2019 v1.4	TKR Registration
2195	Female	Why do I need a knee replacement (3.36min)	04:00	240	My Program	Computer		KNEE TKR Introduction December 2019 v1.4	TKR Registration
2195	Female	Possible complications and risks of knee replacement surgery	02:36	156	My Program	Computer		KNEE TKR Introduction December 2019 v1.4	TKR Registration
2195	Female	What can I expect from my knee replacement	01:10	70	My Program	Computer		KNEE TKR Introduction December 2019 v1.4	TKR Registration
2195	Female	Possible complications of infection after knee replacement surgery	02:07	127	My Program	Computer		KNEE TKR Introduction December 2019 v1.4	TKR Registration
2195	Female	Possible complications of infection after knee replacement surgery	09:32	572	My Program	Computer		KNEE TKR Introduction December 2019 v1.4	TKR Registration
1681	Male	Please complete this 90 days post surgery KNEE questionnaire today	09:24	564	My Program	Phone(iPhone)			TKR peri operative
1674	Male	Please complete your 6 Week Post Operative Knee Joint Replacement Assessment today	02:27	147	Email	Phone(Android)		TKR Peri-operative Friarage 2 week lead in JUNE 2019	TKR peri operative
2195	Female	Adding a support person	00:20	20	My Program	Computer		KNEE TKR Introduction December 2019 v1.4	TKR Registration
2195	Female	Welcome to your program (1.04min)	00:02	2	My Program	Computer		KNEE TKR Introduction December 2019 v1.4	TKR Registration
2195	Female	Adding a support person	00:20	20	My Program	Computer		KNEE TKR Introduction December 2019 v1.4	TKR Registration
2195	Female	Welcome to your joint replacement education and support program	00:05	5	My Program	Computer		KNEE TKR Introduction December 2019 v1.4	TKR Registration
2195	Female	Introduction to Go Well Health - Knee Replacement Program	09:24	564	MPL	Computer		KNEE TKR Introduction December 2019 v1.4	TKR Registration
2195	Female	Introduction to Go Well Health - Knee Replacement Program	00:54	54	MPL	Computer		KNEE TKR Introduction December 2019 v1.4	TKR Registration
2195	Female	Introduction to Go Well Health - Knee Replacement Program	00:24	24	MPL	Computer		KNEE TKR Introduction December 2019 v1.4	TKR Registration
1746	Female	Physiotherapy tips to help with your recovery	01:30	90	My Program	Computer		TKR Peri-operative Friarage 5 day lead in JUNE 2019	TKR peri operative
1746	Female	Constipation and Bowels	00:49	49	My Program	Computer		TKR Peri-operative Friarage 5 day lead in JUNE 2019	TKR peri operative
1746	Female	How to get on and off the floor	02:41	161	My Program	Computer		TKR Peri-operative Friarage 5 day lead in JUNE 2019	TKR peri operative
2195	Female	Adding a support person	02:05	125	My Program	Computer		KNEE TKR Introduction December 2019 v1.4	TKR Registration
2195	Female	Welcome to your program (1.04min)	01:45	105	My Program	Computer		KNEE TKR Introduction December 2019 v1.4	TKR Registration
2195	Female	Welcome to your joint replacement education and support program	01:19	79	My Program	Computer		KNEE TKR Introduction December 2019 v1.4	TKR Registration
2188	Female	Essential Reading Confirmed - KNEES	00:40	40	Alert Bell	Phone(Android)		KNEE TKR Introduction December 2019 v1.4	Total Knee Joint Replacement
2188	Female	Medical Screening Questionnaire	03:09	189	Forms	Phone(Android)		KNEE TKR Introduction December 2019 v1.4	Total Knee Joint Replacement
2188	Female	Medical Screening Questionnaire	00:10	10	Forms	Phone(Android)		KNEE TKR Introduction December 2019 v1.4	Total Knee Joint Replacement
2188	Female	Medical Screening Questionnaire	02:35	155	Alert Bell	Phone(Android)		KNEE TKR Introduction December 2019 v1.4	Total Knee Joint Replacement
2188	Female	The risks of being over weight before joint replacement	00:20	20	My Program	Phone(Android)		KNEE TKR Introduction December 2019 v1.4	Total Knee Joint Replacement
2188	Female	Please complete these knee surgery questionnaires today	04:58	298	Email	Phone(Android)		KNEE TKR Introduction December 2019 v1.4	Total Knee Joint Replacement
1839	Female	Essential Reading Confirmed - KNEES	00:20	20	Forms	Computer		TKR Registration JANUARY 2019	TKR Registration
984	Female	Please complete this 365 days post surgery KNEE questionnaire today	03:31	211	My Program	Phone(Android)			TKR peri operative
984	Female	Please complete this 365 days post surgery KNEE questionnaire today	01:40	100	Email	Phone(Android)			TKR peri operative
2154	Male	Essential Reading Confirmed - KNEES	01:29	89	Alert Bell	Computer		KNEE TKR Introduction December 2019 v1.4	Total Knee Replacement
2154	Male	Medical Screening Questionnaire	04:03	243	Alert Bell	Computer		KNEE TKR Introduction December 2019 v1.4	Total Knee Replacement
2188	Female	Adding a support person	08:33	513	My Program	Phone(Android)		KNEE TKR Introduction December 2019 v1.4	Total Knee Joint Replacement
2188	Female	Welcome to your joint replacement education and support program	00:44	44	My Program	Phone(Android)		KNEE TKR Introduction December 2019 v1.4	Total Knee Joint Replacement
2188	Female	Welcome to your program (1.04min)	00:54	54	My Program	Phone(Android)		KNEE TKR Introduction December 2019 v1.4	Total Knee Joint Replacement
1746	Female	Video of total knee replacement live surgery (optional viewing) 7.37 min	50:47	3047	My Program	Phone(iPhone)		TKR Peri-operative Friarage 5 day lead in JUNE 2019	TKR peri operative
1746	Female	Making your home safer for your recovery (3:40)	03:54	234	My Program	Phone(iPhone)		TKR Peri-operative Friarage 5 day lead in JUNE 2019	TKR peri operative
1746	Female	What will happen to me in the anaesthetic room before surgery	00:05	5	My Program	Phone(iPhone)		TKR Peri-operative Friarage 5 day lead in JUNE 2019	TKR peri operative
1746	Female	Introduction to anaesthesia - Dr Simon Baker (2.08 min)	02:54	174	My Program	Phone(iPhone)		TKR Peri-operative Friarage 5 day lead in JUNE 2019	TKR peri operative
1746	Female	Making your home safer for your recovery (3:40)	00:45	45	MPL	Computer		TKR Pre-assessment 2 week lead in JANUARY 2019	TKR Pre-assessment
1746	Female	Essential Reading Confirmed - KNEES	00:05	5	Forms	Computer		TKR Registration JANUARY 2019	TKR Registration
1746	Female	Making your home safer for your recovery (3:40)	00:19	19	MPL	Computer		TKR Pre-assessment 2 week lead in JANUARY 2019	TKR Pre-assessment
1746	Female	Essential Reading Confirmed - KNEES	00:05	5	Forms	Computer		TKR Registration JANUARY 2019	TKR Registration
1746	Female	Making your home safer for your recovery (3:40)	00:05	5	MPL	Computer		TKR Pre-assessment 2 week lead in JANUARY 2019	TKR Pre-assessment
1746	Female	Essential Reading Confirmed - KNEES	00:05	5	Forms	Computer		TKR Registration JANUARY 2019	TKR Registration
1746	Female	Making your home safer for your recovery (3:40)	00:35	35	MPL	Computer		TKR Pre-assessment 2 week lead in JANUARY 2019	TKR Pre-assessment
1746	Female	Making your home safer for your recovery (3:40)	00:29	29	MPL	Computer		TKR Pre-assessment 2 week lead in JANUARY 2019	TKR Pre-assessment
1746	Female	Making your home safer for your recovery (3:40)	00:30	30	MPL	Computer		TKR Pre-assessment 2 week lead in JANUARY 2019	TKR Pre-assessment
1746	Female	Welcome to your program (1.04min)	04:21	261	MPL	Computer		TKR Registration JANUARY 2019	TKR Registration
1746	Female	Making your home safer for your recovery (3:40)	04:30	270	MPL	Computer		TKR Pre-assessment 2 week lead in JANUARY 2019	TKR Pre-assessment
1746	Female	Introducing Mr McMurtry	00:17	17	MPL	Computer		Mr McMurtry patients	TKR Registration
1746	Female	Making your home safer for your recovery (3:40)	13:04	784	MPL	Computer		TKR Pre-assessment 2 week lead in JANUARY 2019	TKR Pre-assessment
1746	Female	Making your home safer for your recovery (3:40)	02:45	165	MPL	Computer		TKR Pre-assessment 2 week lead in JANUARY 2019	TKR Pre-assessment
1746	Female	Medical Screening Questionnaire	02:49	169	MPL	Computer		TKR Pre-assessment 2 week lead in JANUARY 2019	TKR Pre-assessment
1746	Female	Making your home safer for your recovery (3:40)	00:15	15	MPL	Computer		TKR Pre-assessment 2 week lead in JANUARY 2019	TKR Pre-assessment
1746	Female	What will happen during my knee pre-assessment clinic?	00:05	5	MPL	Computer		TKR Pre-assessment 2 week lead in JANUARY 2019	TKR Pre-assessment
1746	Female	Making your home safer for your recovery (3:40)	00:10	10	MPL	Computer		TKR Pre-assessment 2 week lead in JANUARY 2019	TKR Pre-assessment
1746	Female	Managing your health prior to surgery	00:26	26	MPL	Computer		TKR Pre-assessment 2 week lead in JANUARY 2019	TKR Pre-assessment
1746	Female	Making your home safer for your recovery (3:40)	00:30	30	MPL	Computer		TKR Pre-assessment 2 week lead in JANUARY 2019	TKR Pre-assessment
1746	Female	What to bring to your knee pre-assessment appointment	00:40	40	MPL	Computer		TKR Pre-assessment 2 week lead in JANUARY 2019	TKR Pre-assessment
1746	Female	Making your home safer for your recovery (3:40)	00:55	55	MPL	Computer		TKR Pre-assessment 2 week lead in JANUARY 2019	TKR Pre-assessment
1746	Female	Support for you during your joint replacement	00:25	25	MPL	Computer		TKR Peri-operative Friarage 5 day lead in JUNE 2019	TKR peri operative
1746	Female	Making your home safer for your recovery (3:40)	00:05	5	MPL	Computer		TKR Pre-assessment 2 week lead in JANUARY 2019	TKR Pre-assessment
1746	Female	Information for your carer/support person	04:36	276	MPL	Computer		TKR Pre-assessment 2 week lead in JANUARY 2019	TKR Pre-assessment
1746	Female	Making your home safer for your recovery (3:40)	04:50	290	MPL	Computer		TKR Pre-assessment 2 week lead in JANUARY 2019	TKR Pre-assessment
1746	Female	Making your home safer for your recovery (3:40)	03:55	235	MPL	Computer		TKR Pre-assessment 2 week lead in JANUARY 2019	TKR Pre-assessment
1746	Female	Things to think about before surgery	00:50	50	MPL	Computer		TKR Pre-assessment 2 week lead in JANUARY 2019	TKR Pre-assessment
1746	Female	General advice on recovery from knee surgery	00:15	15	MPL	Computer		TKR Peri-operative Friarage 5 day lead in JUNE 2019	TKR peri operative
1746	Female	Friarage Hospital Information - directions, maps, parking, phone numbers	01:04	64	MPL	Computer		TKR Peri-operative Friarage 5 day lead in JUNE 2019	TKR peri operative
1746	Female	Introduction and Advice from Gara Ward Staff at FHN (3.35 min)	07:30	450	MPL	Computer		TKR Peri-operative Friarage 5 day lead in JUNE 2019	TKR peri operative
1746	Female	Essential Reading Confirmed - KNEES	01:26	86	MPL	Computer		TKR Registration JANUARY 2019	TKR Registration
1746	Female	Finding your way to the Surgical Admission Unit (Friarage Hospital)	01:00	60	MPL	Computer		TKR Peri-operative Friarage 5 day lead in JUNE 2019	TKR peri operative
1564	Female	Please complete your 6 Week Post Operative Knee Joint Replacement Assessment today	03:25	205	Email	Phone(Android)		TKR Peri-operative JCUH 2 week lead in JUNE 2019	TKR peri operative
1564	Female	Please complete your 6 Week Post Operative Knee Joint Replacement Assessment today	00:25	25	Email	Phone(Android)		TKR Peri-operative JCUH 2 week lead in JUNE 2019	TKR peri operative
1657	Male	Will I need a blood transfusion after knee surgery?	01:50	110	Email	Computer		TKR Peri-operative JCUH 2 week lead in JUNE 2019	TKR peri operative
2136	Male	Essential Reading Confirmed - KNEES	01:04	64	Alert Bell	Computer		KNEE TKR Introduction December 2019 v1.4	Total Knee Joint Replacement
2136	Male	Medical Screening Questionnaire	04:04	244	Alert Bell	Computer		KNEE TKR Introduction December 2019 v1.4	Total Knee Joint Replacement
2181	Female	Why do I need a knee replacement (3.36min)	03:49	229	My Program	Computer		KNEE TKR Introduction December 2019 v1.4	Total Knee Joint Replacement
991	Male	365 Day Post Operative Questionnaire KNEES	03:43	223	Alert Bell	Computer			TKR peri operative
991	Male	90 Day Post Operative Questionnaire KNEES	03:55	235	Forms	Computer			TKR peri operative
991	Male	Please complete these knee surgery questionnaires today	05:35	335	Forms	Computer		TKR Registration v1.3	TKR Registration
1651	Male	Please complete this 90 days post surgery KNEE questionnaire today	00:20	20	Email	Computer			TKR peri operative
991	Male	90 Day Post Operative Questionnaire KNEES	00:10	10	Forms	Computer			TKR peri operative
991	Male	90 Day Post Operative Questionnaire KNEES	00:10	10	Forms	Computer			TKR peri operative
1651	Male	Essential Reading Confirmed - KNEES	00:25	25	Forms	Computer		TKR Registration JANUARY 2019	TKR Registration
1651	Male	Please complete this 90 days post surgery KNEE questionnaire today	00:30	30	My Program	Computer			TKR peri operative
1651	Male	Please complete this 90 days post surgery KNEE questionnaire today	01:40	100	Email	Computer			TKR peri operative
1674	Male	Please complete your 4 Week Post Operative Knee Joint Replacement Assessment today	02:51	171	Email	Tablet(iPad)		TKR Peri-operative Friarage 2 week lead in JUNE 2019	TKR peri operative
2169	Female	Introduction to Go Well Health - Knee Replacement Program	00:28	28	MPL	Computer		KNEE TKR Introduction December 2019 v1.4	Total Knee Joint Replacement
2169	Female	What can I expect from my knee replacement	00:21	21	MPL	Computer		KNEE TKR Introduction December 2019 v1.4	Total Knee Joint Replacement
2169	Female	What are the risks associated with having a knee replacement (7.56min)	01:44	104	MPL	Computer		KNEE TKR Introduction December 2019 v1.4	Total Knee Joint Replacement
2169	Female	Why do I need a knee replacement (3.36min)	03:56	236	MPL	Computer		KNEE TKR Introduction December 2019 v1.4	Total Knee Joint Replacement
2169	Female	Your knee replacement pathway	00:57	57	MPL	Computer		KNEE TKR Introduction December 2019 v1.4	Total Knee Joint Replacement
2169	Female	Essential Reading Confirmed - KNEES	00:41	41	Alert Bell	Computer		KNEE TKR Introduction December 2019 v1.4	Total Knee Joint Replacement
2169	Female	Please complete these knee surgery questionnaires today	03:43	223	My Program	Computer		KNEE TKR Introduction December 2019 v1.4	Total Knee Joint Replacement
1742	Male	Please complete this 90 days post surgery KNEE questionnaire today	45:51	2751	My Program	Tablet(iPad)			TKR peri operative
2154	Male	Please complete these knee surgery questionnaires today	13:16	796	Email	Computer		KNEE TKR Introduction December 2019 v1.4	Total Knee Replacement
2168	Male	Please complete these knee surgery questionnaires today	11:16	676	Email	Computer		KNEE TKR Introduction December 2019 v1.4	Total Knee Joint Replacement
2168	Male	Please complete these knee surgery questionnaires today	03:05	185	Email	Computer		KNEE TKR Introduction December 2019 v1.4	Total Knee Joint Replacement
2159	Male	Please complete these knee surgery questionnaires today	07:01	421	Email	Tablet(iPad)		KNEE TKR Introduction December 2019 v1.4	Total Knee Joint Replacement
2141	Female	Medical Screening Questionnaire	05:30	330	Forms	Computer		KNEE TKR Introduction December 2019 v1.4	Total Knee Joint Replacement
2160	Female	Please complete these knee surgery questionnaires today	11:17	677	Email	Tablet(iPad)		KNEE TKR Introduction December 2019 v1.4	Total Knee Joint Replacement
2169	Female	Welcome to your program (1.04min)	01:43	103	My Program	Computer		KNEE TKR Introduction December 2019 v1.4	Total Knee Joint Replacement
2169	Female	Welcome to your joint replacement education and support program	00:40	40	My Program	Computer		KNEE TKR Introduction December 2019 v1.4	Total Knee Joint Replacement
1426	Male	Please complete your 6 Week Post Operative Hip Joint Replacement Assessment today	01:06	66	Email	Phone(iPhone)		THR Peri-operative JCUH 5 day lead in JUNE 2019	TKR peri operative
2168	Male	Why do I need a knee replacement (3.36min)	03:51	231	My Program	Computer		KNEE TKR Introduction December 2019 v1.4	Total Knee Joint Replacement
2168	Male	What are the risks associated with having a knee replacement (7.56min)	08:02	482	My Program	Computer		KNEE TKR Introduction December 2019 v1.4	Total Knee Joint Replacement
2168	Male	Possible complications and risks of knee replacement surgery	05:26	326	My Program	Computer		KNEE TKR Introduction December 2019 v1.4	Total Knee Joint Replacement
2168	Male	What can I expect from my knee replacement	02:24	144	My Program	Computer		KNEE TKR Introduction December 2019 v1.4	Total Knee Joint Replacement
2168	Male	Why has my surgeon recommended a total knee replacement? (10.15 min)	10:24	624	My Program	Computer		KNEE TKR Introduction December 2019 v1.4	Total Knee Joint Replacement
2168	Male	Possible complications of infection after knee replacement surgery	01:35	95	My Program	Computer		KNEE TKR Introduction December 2019 v1.4	Total Knee Joint Replacement
2135	Female	Essential Reading Confirmed - KNEES	00:18	18	Alert Bell	Phone(iPhone)		KNEE TKR Introduction December 2019 v1.4	Total Knee Joint Replacement
2135	Female	Please complete these knee surgery questionnaires today	10:26	626	Alert Bell	Phone(iPhone)		KNEE TKR Introduction December 2019 v1.4	Total Knee Joint Replacement
2135	Female	Medical Screening Questionnaire	03:36	216	Alert Bell	Phone(iPhone)		KNEE TKR Introduction December 2019 v1.4	Total Knee Joint Replacement
1747	Female	Please complete your 6 Week Post Operative Knee Joint Replacement Assessment today	01:41	101	Email	Phone(Android)		TKR Peri-operative Friarage 5 day lead in JUNE 2019	TKR peri operative
1747	Female	Please complete your 6 Week Post Operative Knee Joint Replacement Assessment today	00:27	27	Email	Phone(Android)		TKR Peri-operative Friarage 5 day lead in JUNE 2019	TKR peri operative
2105	Male	Essential Reading Confirmed - KNEES	00:10	10	Forms	Computer		TKR Registration JANUARY 2019	Total Knee Joint Replacement
1564	Female	Please complete your 4 Week Post Operative Knee Joint Replacement Assessment today	02:34	154	Email	Phone(Android)		TKR Peri-operative JCUH 2 week lead in JUNE 2019	TKR peri operative
2145	Female	Please complete these knee surgery questionnaires today	10:59	659	Email	Tablet(Android)		KNEE TKR Introduction December 2019 v1.4	Total Knee Joint Replacement
2159	Male	Introduction to Go Well Health - Knee Replacement Program	00:04	4	My Program	Computer		KNEE TKR Introduction December 2019 v1.4	Total Knee Joint Replacement
2159	Male	Medical Screening Questionnaire	04:30	270	My Program	Computer		KNEE TKR Introduction December 2019 v1.4	Total Knee Joint Replacement
2159	Male	Please complete these knee surgery questionnaires today	01:00	60	My Program	Computer		KNEE TKR Introduction December 2019 v1.4	Total Knee Joint Replacement
2159	Male	Medical Screening Questionnaire	00:10	10	My Program	Computer		KNEE TKR Introduction December 2019 v1.4	Total Knee Joint Replacement
2159	Male	Adding a support person	00:20	20	My Program	Computer		KNEE TKR Introduction December 2019 v1.4	Total Knee Joint Replacement
2159	Male	Welcome to your program (1.04min)	01:07	67	My Program	Computer		KNEE TKR Introduction December 2019 v1.4	Total Knee Joint Replacement
2159	Male	Adding a support person	01:20	80	My Program	Tablet(iPad)		KNEE TKR Introduction December 2019 v1.4	Total Knee Joint Replacement
2159	Male	Welcome to your joint replacement education and support program	00:10	10	My Program	Tablet(iPad)		KNEE TKR Introduction December 2019 v1.4	Total Knee Joint Replacement
2159	Male	Welcome to your joint replacement education and support program	00:39	39	My Program	Tablet(iPad)		KNEE TKR Introduction December 2019 v1.4	Total Knee Joint Replacement
776	Female	Please complete these knee surgery questionnaires today	04:00	240	Alert Bell	Tablet(iPad)		TKR Registration v1.3	TKR Registration
776	Female	Please complete this 365 days post surgery KNEE questionnaire today	08:07	487	My Program	Tablet(iPad)			TKR peri operative
2133	Male	Please complete these knee surgery questionnaires today	14:49	889	Email	Computer		KNEE TKR Introduction December 2019 v1.4	Total Knee Joint Replacement
2146	Male	What should I wear to my pre-assessment clinic	00:28	28	My Program	Computer		KNEE TKR Introduction December 2019 v1.4	Total Knee Joint Replacement
2146	Male	What to bring to your knee pre-assessment appointment	00:44	44	My Program	Computer		KNEE TKR Introduction December 2019 v1.4	Total Knee Joint Replacement
2146	Male	Why give your consent to the National Joint Registry	01:03	63	My Program	Computer		KNEE TKR Introduction December 2019 v1.4	Total Knee Joint Replacement
2146	Male	Making your home safer for your recovery (3:40)	03:56	236	My Program	Computer		KNEE TKR Introduction December 2019 v1.4	Total Knee Joint Replacement
2146	Male	Things to think about before surgery	00:43	43	My Program	Computer		KNEE TKR Introduction December 2019 v1.4	Total Knee Joint Replacement
2146	Male	Information for your carer/support person	02:29	149	My Program	Computer		KNEE TKR Introduction December 2019 v1.4	Total Knee Joint Replacement
2146	Male	Information for your carer/support person	03:31	211	My Program	Computer		KNEE TKR Introduction December 2019 v1.4	Total Knee Joint Replacement
1195	Female	Please complete this 365 days post surgery KNEE questionnaire today	00:06	6	Email	Phone(Android)			TKR peri operative
1195	Female	Please complete this 365 days post surgery KNEE questionnaire today	02:29	149	Email	Phone(Android)			TKR peri operative
1195	Female	Please complete this 365 days post surgery KNEE questionnaire today	00:16	16	Email	Phone(Android)			TKR peri operative
1195	Female	Please complete this 365 days post surgery KNEE questionnaire today	03:10	190	Email	Phone(Android)			TKR peri operative
1195	Female	Please complete this 365 days post surgery KNEE questionnaire today	02:49	169	Email	Phone(Android)			TKR peri operative
1195	Female	Please complete this 365 days post surgery KNEE questionnaire today	03:35	215	Email	Phone(Android)			TKR peri operative
1195	Female	Please complete this 365 days post surgery KNEE questionnaire today	12:14	734	Email	Phone(Android)			TKR peri operative
1680	Male	Please complete this 90 days post surgery KNEE questionnaire today	48:52	2932	My Program	Computer			TKR peri operative
2133	Male	Please complete these knee surgery questionnaires today	00:10	10	Email	Phone(Android)		KNEE TKR Introduction December 2019 v1.4	Total Knee Joint Replacement
2146	Male	Essential Reading Confirmed - KNEES	00:15	15	Forms	Computer		KNEE TKR Introduction December 2019 v1.4	Total Knee Joint Replacement
2130	Male	Medical Screening Questionnaire	01:44	104	MPL	Computer		KNEE TKR Introduction December 2019 v1.4	Total Knee Joint Replacement
2130	Male	Information for your carer/support person	05:50	350	MPL	Computer		KNEE TKR Introduction December 2019 v1.4	Total Knee Joint Replacement
2130	Male	Managing your health prior to surgery	01:30	90	MPL	Computer		KNEE TKR Introduction December 2019 v1.4	Total Knee Joint Replacement
2130	Male	The risks of being over weight before joint replacement	03:00	180	MPL	Computer		KNEE TKR Introduction December 2019 v1.4	Total Knee Joint Replacement
2130	Male	Introduction to Go Well Health - Knee Replacement Program	00:50	50	MPL	Computer		KNEE TKR Introduction December 2019 v1.4	Total Knee Joint Replacement
2130	Male	Welcome to your program (1.04min)	01:55	115	MPL	Computer		KNEE TKR Introduction December 2019 v1.4	Total Knee Joint Replacement
1706	Male	Please complete this 90 days post surgery KNEE questionnaire today	11:02	662	My Program	Tablet(Android)			TKR peri operative
2130	Male	Please complete these knee surgery questionnaires today	07:00	420	Forms	Computer		KNEE TKR Introduction December 2019 v1.4	Total Knee Joint Replacement
2130	Male	Please complete these knee surgery questionnaires today	01:05	65	Forms	Computer		KNEE TKR Introduction December 2019 v1.4	Total Knee Joint Replacement
2130	Male	Please complete these knee surgery questionnaires today	11:00	660	Email	Computer		KNEE TKR Introduction December 2019 v1.4	Total Knee Joint Replacement
2130	Male	Please complete these knee surgery questionnaires today	01:15	75	Email	Computer		KNEE TKR Introduction December 2019 v1.4	Total Knee Joint Replacement
2130	Male	End of Go Well Health Registration Program	00:40	40	MPL	Computer		KNEE TKR Introduction December 2019 v1.4	Total Knee Joint Replacement
2130	Male	Making your home safer for your recovery (3:40)	04:05	245	MPL	Computer		KNEE TKR Introduction December 2019 v1.4	Total Knee Joint Replacement
2130	Male	Why give your consent to the National Joint Registry	00:21	21	MPL	Computer		KNEE TKR Introduction December 2019 v1.4	Total Knee Joint Replacement
2130	Male	What should I wear to my pre-assessment clinic	00:30	30	MPL	Computer		KNEE TKR Introduction December 2019 v1.4	Total Knee Joint Replacement
2130	Male	Things to think about before surgery	01:00	60	MPL	Computer		KNEE TKR Introduction December 2019 v1.4	Total Knee Joint Replacement
2130	Male	Please complete these knee surgery questionnaires today	00:30	30	Forms	Computer		KNEE TKR Introduction December 2019 v1.4	Total Knee Joint Replacement
2130	Male	Please complete these knee surgery questionnaires today	01:03	63	Forms	Computer		KNEE TKR Introduction December 2019 v1.4	Total Knee Joint Replacement
2130	Male	Medical Screening Questionnaire	06:49	409	Forms	Computer		KNEE TKR Introduction December 2019 v1.4	Total Knee Joint Replacement
2130	Male	Please complete these knee surgery questionnaires today	00:36	36	Email	Computer		KNEE TKR Introduction December 2019 v1.4	Total Knee Joint Replacement
2130	Male	Please complete these knee surgery questionnaires today	01:00	60	Email	Computer		KNEE TKR Introduction December 2019 v1.4	Total Knee Joint Replacement
2146	Male	Medical Screening Questionnaire	02:53	173	My Program	Computer		KNEE TKR Introduction December 2019 v1.4	Total Knee Joint Replacement
2146	Male	The risks of being over weight before joint replacement	01:01	61	My Program	Computer		KNEE TKR Introduction December 2019 v1.4	Total Knee Joint Replacement
2146	Male	Managing your health prior to surgery	00:40	40	My Program	Computer		KNEE TKR Introduction December 2019 v1.4	Total Knee Joint Replacement
2146	Male	Why stop smoking before joint replacement?	00:27	27	My Program	Computer		KNEE TKR Introduction December 2019 v1.4	Total Knee Joint Replacement
1659	Male	Please complete this 90 days post surgery KNEE questionnaire today	07:32	452	Email	Phone(iPhone)			TKR peri operative
2130	Male	Please complete these knee surgery questionnaires today	00:50	50	Email	Computer		KNEE TKR Introduction December 2019 v1.4	Total Knee Joint Replacement
2130	Male	Please complete these knee surgery questionnaires today	04:26	266	Email	Computer		KNEE TKR Introduction December 2019 v1.4	Total Knee Joint Replacement
2130	Male	Please complete these knee surgery questionnaires today	04:30	270	Email	Computer		KNEE TKR Introduction December 2019 v1.4	Total Knee Joint Replacement
1674	Male	Please complete your 2 Week Post Operative Knee Joint Replacement Assessment today	02:09	129	Email	Tablet(iPad)		TKR Peri-operative Friarage 2 week lead in JUNE 2019	TKR peri operative
2146	Male	Please complete these knee surgery questionnaires today	09:53	593	My Program	Computer		KNEE TKR Introduction December 2019 v1.4	Total Knee Joint Replacement
2146	Male	Your knee replacement pathway	00:41	41	My Program	Computer		KNEE TKR Introduction December 2019 v1.4	Total Knee Joint Replacement
2147	Male	Please complete these knee surgery questionnaires today	45:36	2736	Forms	Computer		KNEE TKR Introduction December 2019 v1.4	Total Knee Joint Replacement
2147	Male	Please complete these knee surgery questionnaires today	00:15	15	Forms	Computer		KNEE TKR Introduction December 2019 v1.4	Total Knee Joint Replacement
2147	Male	Why has my surgeon recommended a total knee replacement? (10.15 min)	00:40	40	My Program	Computer		KNEE TKR Introduction December 2019 v1.4	Total Knee Joint Replacement
2147	Male	Why has my surgeon recommended a total knee replacement? (10.15 min)	00:02	2	My Program	Computer		KNEE TKR Introduction December 2019 v1.4	Total Knee Joint Replacement
2147	Male	Possible complications of infection after knee replacement surgery	00:27	27	My Program	Computer		KNEE TKR Introduction December 2019 v1.4	Total Knee Joint Replacement
2147	Male	What are the risks associated with having a knee replacement (7.56min)	00:35	35	My Program	Computer		KNEE TKR Introduction December 2019 v1.4	Total Knee Joint Replacement
2147	Male	Possible complications and risks of knee replacement surgery	02:09	129	My Program	Computer		KNEE TKR Introduction December 2019 v1.4	Total Knee Joint Replacement
2147	Male	What can I expect from my knee replacement	01:31	91	My Program	Computer		KNEE TKR Introduction December 2019 v1.4	Total Knee Joint Replacement
2147	Male	Why do I need a knee replacement (3.36min)	01:25:53	5153	My Program	Computer		KNEE TKR Introduction December 2019 v1.4	Total Knee Joint Replacement
2147	Male	Your knee replacement pathway	00:44	44	My Program	Computer		KNEE TKR Introduction December 2019 v1.4	Total Knee Joint Replacement
2147	Male	South Tees Knee Guide	00:07	7	My Program	Computer		KNEE TKR Introduction December 2019 v1.4	Total Knee Joint Replacement
2147	Male	Essential Reading Confirmed - KNEES	00:49	49	Alert Bell	Computer		KNEE TKR Introduction December 2019 v1.4	Total Knee Joint Replacement
2144	Female	Please complete these knee surgery questionnaires today	12:10	730	Email	Computer		KNEE TKR Introduction December 2019 v1.4	Total Knee Joint Replacement
2147	Male	Please complete these knee surgery questionnaires today	04:56	296	Email	Computer		KNEE TKR Introduction December 2019 v1.4	Total Knee Joint Replacement
2131	Female	End of Go Well Health Registration Program	00:35	35	My Program	Phone(iPhone)		KNEE TKR Introduction December 2019 v1.4	Total Knee Joint Replacement
2131	Female	What to bring to your knee pre-assessment appointment	00:51	51	My Program	Phone(iPhone)		KNEE TKR Introduction December 2019 v1.4	Total Knee Joint Replacement
2131	Female	Why give your consent to the National Joint Registry	01:21	81	My Program	Phone(iPhone)		KNEE TKR Introduction December 2019 v1.4	Total Knee Joint Replacement
2131	Female	What should I wear to my pre-assessment clinic	00:40	40	My Program	Phone(iPhone)		KNEE TKR Introduction December 2019 v1.4	Total Knee Joint Replacement
2131	Female	Making your home safer for your recovery (3:40)	03:55	235	My Program	Phone(iPhone)		KNEE TKR Introduction December 2019 v1.4	Total Knee Joint Replacement
2131	Female	Information for your carer/support person	01:24	84	My Program	Phone(iPhone)		KNEE TKR Introduction December 2019 v1.4	Total Knee Joint Replacement
2131	Female	Things to think about before surgery	01:24	84	My Program	Phone(iPhone)		KNEE TKR Introduction December 2019 v1.4	Total Knee Joint Replacement
2138	Female	What should I wear to my pre-assessment clinic	00:01	1	My Program	Phone(Android)		KNEE TKR Introduction December 2019 v1.4	Total Knee Joint Replacement
2138	Female	What to bring to your knee pre-assessment appointment	00:02	2	My Program	Phone(Android)		KNEE TKR Introduction December 2019 v1.4	Total Knee Joint Replacement
2138	Female	Things to think about before surgery	00:01	1	My Program	Phone(Android)		KNEE TKR Introduction December 2019 v1.4	Total Knee Joint Replacement
2138	Female	Why give your consent to the National Joint Registry	00:02	2	My Program	Phone(Android)		KNEE TKR Introduction December 2019 v1.4	Total Knee Joint Replacement
2138	Female	Why give your consent to the National Joint Registry	00:05	5	My Program	Phone(Android)		KNEE TKR Introduction December 2019 v1.4	Total Knee Joint Replacement
2138	Female	Making your home safer for your recovery (3:40)	00:01	1	My Program	Phone(Android)		KNEE TKR Introduction December 2019 v1.4	Total Knee Joint Replacement
2138	Female	Essential Reading Confirmed - KNEES	00:05	5	Forms	Phone(Android)		KNEE TKR Introduction December 2019 v1.4	Total Knee Joint Replacement
2138	Female	Things to think about before surgery	00:10	10	My Program	Phone(Android)		KNEE TKR Introduction December 2019 v1.4	Total Knee Joint Replacement
2138	Female	Information for your carer/support person	00:50	50	My Program	Phone(Android)		KNEE TKR Introduction December 2019 v1.4	Total Knee Joint Replacement
2146	Male	South Tees Knee Guide	15:16	916	My Program	Computer		KNEE TKR Introduction December 2019 v1.4	Total Knee Joint Replacement
2146	Male	Essential Reading Confirmed - KNEES	01:01	61	My Program	Computer		KNEE TKR Introduction December 2019 v1.4	Total Knee Joint Replacement
1426	Male	Please complete your 4 Week Post Operative Hip Joint Replacement Assessment today	01:00	60	Email	Phone(iPhone)		THR Peri-operative JCUH 5 day lead in JUNE 2019	TKR peri operative
1747	Female	Please complete your 4 Week Post Operative Knee Joint Replacement Assessment today	01:45	105	Email	Phone(Android)		TKR Peri-operative Friarage 5 day lead in JUNE 2019	TKR peri operative
2146	Male	Why do I need a knee replacement (3.36min)	03:46	226	My Program	Computer		KNEE TKR Introduction December 2019 v1.4	Total Knee Joint Replacement
2146	Male	What are the risks associated with having a knee replacement (7.56min)	07:58	478	My Program	Computer		KNEE TKR Introduction December 2019 v1.4	Total Knee Joint Replacement
2146	Male	Possible complications and risks of knee replacement surgery	04:00	240	My Program	Computer		KNEE TKR Introduction December 2019 v1.4	Total Knee Joint Replacement
2146	Male	What can I expect from my knee replacement	01:47	107	My Program	Computer		KNEE TKR Introduction December 2019 v1.4	Total Knee Joint Replacement
2146	Male	Why has my surgeon recommended a total knee replacement? (10.15 min)	11:08	668	My Program	Computer		KNEE TKR Introduction December 2019 v1.4	Total Knee Joint Replacement
2146	Male	Possible complications of infection after knee replacement surgery	02:37	157	My Program	Computer		KNEE TKR Introduction December 2019 v1.4	Total Knee Joint Replacement
2138	Female	Medical Screening Questionnaire	02:04	124	My Program	Phone(Android)		KNEE TKR Introduction December 2019 v1.4	Total Knee Joint Replacement
2138	Female	The risks of being over weight before joint replacement	00:14	14	My Program	Phone(Android)		KNEE TKR Introduction December 2019 v1.4	Total Knee Joint Replacement
2138	Female	Managing your health prior to surgery	00:01	1	My Program	Phone(Android)		KNEE TKR Introduction December 2019 v1.4	Total Knee Joint Replacement
2138	Female	Managing your health prior to surgery	00:25	25	My Program	Phone(Android)		KNEE TKR Introduction December 2019 v1.4	Total Knee Joint Replacement
2138	Female	Why stop smoking before joint replacement?	00:01	1	My Program	Phone(Android)		KNEE TKR Introduction December 2019 v1.4	Total Knee Joint Replacement
2140	Male	Please complete these knee surgery questionnaires today	07:09	429	Email	Computer		KNEE TKR Introduction December 2019 v1.4	Total Knee Joint Replacement
2140	Male	Medical Screening Questionnaire	04:04	244	My Program	Computer		KNEE TKR Introduction December 2019 v1.4	Total Knee Joint Replacement
2147	Male	Introduction to Go Well Health - Knee Replacement Program	00:05	5	MPL	Computer		KNEE TKR Introduction December 2019 v1.4	Total Knee Joint Replacement
2147	Male	Introduction to Go Well Health - Knee Replacement Program	00:10	10	MPL	Computer		KNEE TKR Introduction December 2019 v1.4	Total Knee Joint Replacement
2147	Male	Adding a support person	00:50	50	MPL	Computer		KNEE TKR Introduction December 2019 v1.4	Total Knee Joint Replacement
2147	Male	Welcome to your program (1.04min)	01:40	100	My Program	Computer		KNEE TKR Introduction December 2019 v1.4	Total Knee Joint Replacement
2147	Male	Welcome to your joint replacement education and support program	01:12	72	My Program	Computer		KNEE TKR Introduction December 2019 v1.4	Total Knee Joint Replacement
2146	Male	Introduction to Go Well Health - Knee Replacement Program	00:25	25	MPL	Computer		KNEE TKR Introduction December 2019 v1.4	Total Knee Joint Replacement
2146	Male	Adding a support person	02:15	135	My Program	Computer		KNEE TKR Introduction December 2019 v1.4	Total Knee Joint Replacement
2146	Male	Welcome to your program (1.04min)	01:52	112	My Program	Computer		KNEE TKR Introduction December 2019 v1.4	Total Knee Joint Replacement
2146	Male	Welcome to your joint replacement education and support program	01:30	90	My Program	Computer		KNEE TKR Introduction December 2019 v1.4	Total Knee Joint Replacement
2139	Male	Please complete these knee surgery questionnaires today	10:35	635	Email	Computer		KNEE TKR Introduction December 2019 v1.4	Total Knee Joint Replacement
1354	Female	Please complete this 365 days post surgery KNEE questionnaire today	38:16	2296	Email	Phone(Android)			TKR peri operative
1354	Female	Please complete this 365 days post surgery KNEE questionnaire today	08:30	510	Email	Phone(Android)			TKR peri operative
2136	Male	Please complete these knee surgery questionnaires today	12:30	750	Email	Computer		KNEE TKR Introduction December 2019 v1.4	Total Knee Joint Replacement
2134	Male	Please complete these knee surgery questionnaires today	02:33	153	Email	Tablet(iPad)		KNEE TKR Introduction December 2019 v1.4	Total Knee Joint Replacement
2138	Female	Your knee replacement pathway	00:42	42	My Program	Phone(Android)		KNEE TKR Introduction December 2019 v1.4	Total Knee Joint Replacement
2138	Female	South Tees Knee Guide	00:14	14	My Program	Phone(Android)		KNEE TKR Introduction December 2019 v1.4	Total Knee Joint Replacement
2138	Female	Essential Reading Confirmed - KNEES	00:18	18	My Program	Phone(Android)		KNEE TKR Introduction December 2019 v1.4	Total Knee Joint Replacement
2138	Female	Please complete these knee surgery questionnaires today	02:32	152	Alert Bell	Phone(Android)		KNEE TKR Introduction December 2019 v1.4	Total Knee Joint Replacement
2141	Female	Please complete these knee surgery questionnaires today	00:15	15	My Program	Computer		KNEE TKR Introduction December 2019 v1.4	Total Knee Joint Replacement
2141	Female	Essential Reading Confirmed - KNEES	00:17	17	Alert Bell	Computer		KNEE TKR Introduction December 2019 v1.4	Total Knee Joint Replacement
2141	Female	Please complete these knee surgery questionnaires today	00:05	5	My Program	Computer		KNEE TKR Introduction December 2019 v1.4	Total Knee Joint Replacement
2141	Female	Please complete these knee surgery questionnaires today	04:09	249	Email	Computer		KNEE TKR Introduction December 2019 v1.4	Total Knee Joint Replacement
1682	Male	Please complete your 6 Week Post Operative Knee Joint Replacement Assessment today	03:00	180	Email	Tablet(iPad)		TKR Peri-operative Friarage 5 day lead in JUNE 2019	TKR peri operative
2130	Male	Your knee replacement pathway	01:00	60	MPL	Computer		KNEE TKR Introduction December 2019 v1.4	Total Knee Joint Replacement
2130	Male	Welcome to your program (1.04min)	01:00	60	MPL	Computer		KNEE TKR Introduction December 2019 v1.4	Total Knee Joint Replacement
2130	Male	Please complete these knee surgery questionnaires today	01:00	60	MPL	Computer		KNEE TKR Introduction December 2019 v1.4	Total Knee Joint Replacement
2130	Male	Your knee replacement pathway	01:20	80	MPL	Computer		KNEE TKR Introduction December 2019 v1.4	Total Knee Joint Replacement
2130	Male	Welcome to your program (1.04min)	01:25	85	MPL	Computer		KNEE TKR Introduction December 2019 v1.4	Total Knee Joint Replacement
2130	Male	Please complete these knee surgery questionnaires today	01:25	85	MPL	Computer		KNEE TKR Introduction December 2019 v1.4	Total Knee Joint Replacement
2130	Male	Welcome to your program (1.04min)	00:10	10	MPL	Computer		KNEE TKR Introduction December 2019 v1.4	Total Knee Joint Replacement
2130	Male	Your knee replacement pathway	00:25	25	MPL	Computer		KNEE TKR Introduction December 2019 v1.4	Total Knee Joint Replacement
2130	Male	Please complete these knee surgery questionnaires today	00:25	25	MPL	Computer		KNEE TKR Introduction December 2019 v1.4	Total Knee Joint Replacement
2130	Male	Your knee replacement pathway	01:30	90	MPL	Computer		KNEE TKR Introduction December 2019 v1.4	Total Knee Joint Replacement
2130	Male	Please complete these knee surgery questionnaires today	01:35	95	MPL	Computer		KNEE TKR Introduction December 2019 v1.4	Total Knee Joint Replacement
2130	Male	Please complete these knee surgery questionnaires today	00:05	5	MPL	Computer		KNEE TKR Introduction December 2019 v1.4	Total Knee Joint Replacement
2130	Male	Please complete these knee surgery questionnaires today	00:05	5	MPL	Computer		KNEE TKR Introduction December 2019 v1.4	Total Knee Joint Replacement
2130	Male	Please complete these knee surgery questionnaires today	00:05	5	Forms	Computer		KNEE TKR Introduction December 2019 v1.4	Total Knee Joint Replacement
2130	Male	Please complete these knee surgery questionnaires today	09:00	540	Forms	Computer		KNEE TKR Introduction December 2019 v1.4	Total Knee Joint Replacement
2131	Female	Medical Screening Questionnaire	04:02	242	My Program	Phone(iPhone)		KNEE TKR Introduction December 2019 v1.4	Total Knee Joint Replacement
2131	Female	The risks of being over weight before joint replacement	01:27	87	My Program	Phone(iPhone)		KNEE TKR Introduction December 2019 v1.4	Total Knee Joint Replacement
2131	Female	Why stop smoking before joint replacement?	01:18	78	My Program	Phone(iPhone)		KNEE TKR Introduction December 2019 v1.4	Total Knee Joint Replacement
2131	Female	Managing your health prior to surgery	02:31	151	My Program	Phone(iPhone)		KNEE TKR Introduction December 2019 v1.4	Total Knee Joint Replacement
2138	Female	Why do I need a knee replacement (3.36min)	00:02	2	My Program	Phone(Android)		KNEE TKR Introduction December 2019 v1.4	Total Knee Joint Replacement
2138	Female	What are the risks associated with having a knee replacement (7.56min)	03:59	239	My Program	Phone(Android)		KNEE TKR Introduction December 2019 v1.4	Total Knee Joint Replacement
2138	Female	Possible complications and risks of knee replacement surgery	02:20	140	My Program	Phone(Android)		KNEE TKR Introduction December 2019 v1.4	Total Knee Joint Replacement
2138	Female	What can I expect from my knee replacement	00:45	45	My Program	Phone(Android)		KNEE TKR Introduction December 2019 v1.4	Total Knee Joint Replacement
2138	Female	Why has my surgeon recommended a total knee replacement? (10.15 min)	10:22	622	My Program	Phone(Android)		KNEE TKR Introduction December 2019 v1.4	Total Knee Joint Replacement
2138	Female	Possible complications of infection after knee replacement surgery	00:05	5	My Program	Phone(Android)		KNEE TKR Introduction December 2019 v1.4	Total Knee Joint Replacement
2129	Female	Please complete these knee surgery questionnaires today	03:55	235	My Program	Phone(Android)		KNEE TKR Introduction December 2019 v1.4	Total Knee Joint Replacement
2129	Female	Please complete these knee surgery questionnaires today	17:07	1027	My Program	Phone(Android)		KNEE TKR Introduction December 2019 v1.4	Total Knee Joint Replacement
2129	Female	Your knee replacement pathway	01:00	60	My Program	Phone(Android)		KNEE TKR Introduction December 2019 v1.4	Total Knee Joint Replacement
2129	Female	South Tees Knee Guide	00:39	39	My Program	Phone(Android)		KNEE TKR Introduction December 2019 v1.4	Total Knee Joint Replacement
2129	Female	Essential Reading Confirmed - KNEES	01:37	97	My Program	Phone(Android)		KNEE TKR Introduction December 2019 v1.4	Total Knee Joint Replacement
2131	Female	Your knee replacement pathway	01:29	89	My Program	Phone(iPhone)		KNEE TKR Introduction December 2019 v1.4	Total Knee Joint Replacement
2131	Female	South Tees Knee Guide	06:01	361	My Program	Phone(iPhone)		KNEE TKR Introduction December 2019 v1.4	Total Knee Joint Replacement
2131	Female	Essential Reading Confirmed - KNEES	01:36	96	My Program	Phone(iPhone)		KNEE TKR Introduction December 2019 v1.4	Total Knee Joint Replacement
2131	Female	Please complete these knee surgery questionnaires today	07:46	466	Alert Bell	Phone(iPhone)		KNEE TKR Introduction December 2019 v1.4	Total Knee Joint Replacement
2123	Female	Please complete these knee surgery questionnaires today	00:45	45	Forms	Computer		KNEE TKR Introduction December 2019 v1.4	Total Knee Joint Replacement
2123	Female	What should I wear to my pre-assessment clinic	00:34	34	My Program	Computer		KNEE TKR Introduction December 2019 v1.4	Total Knee Joint Replacement
2123	Female	What to bring to your knee pre-assessment appointment	01:48	108	My Program	Computer		KNEE TKR Introduction December 2019 v1.4	Total Knee Joint Replacement
2123	Female	Why give your consent to the National Joint Registry	06:39	399	My Program	Computer		KNEE TKR Introduction December 2019 v1.4	Total Knee Joint Replacement
2123	Female	Making your home safer for your recovery (3:40)	03:54	234	My Program	Computer		KNEE TKR Introduction December 2019 v1.4	Total Knee Joint Replacement
2123	Female	Things to think about before surgery	01:16	76	My Program	Computer		KNEE TKR Introduction December 2019 v1.4	Total Knee Joint Replacement
2123	Female	Information for your carer/support person	10:13	613	My Program	Computer		KNEE TKR Introduction December 2019 v1.4	Total Knee Joint Replacement
2130	Male	South Tees Knee Guide	01:25	85	My Program	Computer		KNEE TKR Introduction December 2019 v1.4	Total Knee Joint Replacement
2130	Male	South Tees Knee Guide	10:03	603	My Program	Computer		KNEE TKR Introduction December 2019 v1.4	Total Knee Joint Replacement
2130	Male	Essential Reading Confirmed - KNEES	01:05	65	MPL	Computer		KNEE TKR Introduction December 2019 v1.4	Total Knee Joint Replacement
2136	Male	Why do I need a knee replacement (3.36min)	00:40	40	My Program	Computer		KNEE TKR Introduction December 2019 v1.4	Total Knee Joint Replacement
2136	Male	What are the risks associated with having a knee replacement (7.56min)	00:45	45	My Program	Computer		KNEE TKR Introduction December 2019 v1.4	Total Knee Joint Replacement
2136	Male	Why do I need a knee replacement (3.36min)	00:25	25	My Program	Computer		KNEE TKR Introduction December 2019 v1.4	Total Knee Joint Replacement
2136	Male	What are the risks associated with having a knee replacement (7.56min)	00:25	25	My Program	Computer		KNEE TKR Introduction December 2019 v1.4	Total Knee Joint Replacement
2123	Female	Medical Screening Questionnaire	05:24	324	My Program	Computer		KNEE TKR Introduction December 2019 v1.4	Total Knee Joint Replacement
2136	Male	What are the risks associated with having a knee replacement (7.56min)	03:55	235	My Program	Computer		KNEE TKR Introduction December 2019 v1.4	Total Knee Joint Replacement
2136	Male	Why do I need a knee replacement (3.36min)	04:00	240	My Program	Computer		KNEE TKR Introduction December 2019 v1.4	Total Knee Joint Replacement
2136	Male	What are the risks associated with having a knee replacement (7.56min)	04:09	249	My Program	Computer		KNEE TKR Introduction December 2019 v1.4	Total Knee Joint Replacement
2136	Male	Why has my surgeon recommended a total knee replacement? (10.15 min)	04:55	295	My Program	Computer		KNEE TKR Introduction December 2019 v1.4	Total Knee Joint Replacement
2136	Male	What can I expect from my knee replacement	05:00	300	My Program	Computer		KNEE TKR Introduction December 2019 v1.4	Total Knee Joint Replacement
2136	Male	What are the risks associated with having a knee replacement (7.56min)	05:00	300	My Program	Computer		KNEE TKR Introduction December 2019 v1.4	Total Knee Joint Replacement
2136	Male	Why has my surgeon recommended a total knee replacement? (10.15 min)	04:50	290	My Program	Computer		KNEE TKR Introduction December 2019 v1.4	Total Knee Joint Replacement
2136	Male	What can I expect from my knee replacement	04:50	290	My Program	Computer		KNEE TKR Introduction December 2019 v1.4	Total Knee Joint Replacement
2136	Male	Possible complications and risks of knee replacement surgery	04:54	294	My Program	Computer		KNEE TKR Introduction December 2019 v1.4	Total Knee Joint Replacement
2136	Male	Why has my surgeon recommended a total knee replacement? (10.15 min)	02:05	125	My Program	Computer		KNEE TKR Introduction December 2019 v1.4	Total Knee Joint Replacement
2136	Male	What can I expect from my knee replacement	02:10	130	My Program	Computer		KNEE TKR Introduction December 2019 v1.4	Total Knee Joint Replacement
2136	Male	Why has my surgeon recommended a total knee replacement? (10.15 min)	11:29	689	My Program	Computer		KNEE TKR Introduction December 2019 v1.4	Total Knee Joint Replacement
2136	Male	Possible complications of infection after knee replacement surgery	02:44	164	My Program	Computer		KNEE TKR Introduction December 2019 v1.4	Total Knee Joint Replacement
2136	Male	Adding a support person	00:56	56	My Program	Computer		KNEE TKR Introduction December 2019 v1.4	Total Knee Joint Replacement
2136	Male	Welcome to your program (1.04min)	01:51	111	My Program	Computer		KNEE TKR Introduction December 2019 v1.4	Total Knee Joint Replacement
2136	Male	Welcome to your joint replacement education and support program	01:35	95	My Program	Computer		KNEE TKR Introduction December 2019 v1.4	Total Knee Joint Replacement
2121	Female	Medical Screening Questionnaire	03:20	200	My Program	Tablet(iPad)		KNEE TKR Introduction December 2019 v1.4	Total Knee Replacement
2121	Female	What should I wear to my pre-assessment clinic	00:24	24	My Program	Tablet(iPad)		KNEE TKR Introduction December 2019 v1.4	Total Knee Replacement
2121	Female	What to bring to your knee pre-assessment appointment	00:43	43	My Program	Tablet(iPad)		KNEE TKR Introduction December 2019 v1.4	Total Knee Replacement
2121	Female	Why give your consent to the National Joint Registry	01:26	86	My Program	Tablet(iPad)		KNEE TKR Introduction December 2019 v1.4	Total Knee Replacement
2121	Female	Making your home safer for your recovery (3:40)	04:18	258	My Program	Tablet(iPad)		KNEE TKR Introduction December 2019 v1.4	Total Knee Replacement
2121	Female	Things to think about before surgery	00:49	49	My Program	Tablet(iPad)		KNEE TKR Introduction December 2019 v1.4	Total Knee Replacement
2121	Female	Information for your carer/support person	01:31	91	My Program	Tablet(iPad)		KNEE TKR Introduction December 2019 v1.4	Total Knee Replacement
2121	Female	Medical Screening Questionnaire	00:40	40	My Program	Tablet(iPad)		KNEE TKR Introduction December 2019 v1.4	Total Knee Replacement
2121	Female	Your knee replacement pathway	01:18	78	My Program	Tablet(iPad)		KNEE TKR Introduction December 2019 v1.4	Total Knee Replacement
2121	Female	South Tees Knee Guide	00:06	6	My Program	Tablet(iPad)		KNEE TKR Introduction December 2019 v1.4	Total Knee Replacement
2121	Female	Your knee replacement pathway	00:05	5	My Program	Tablet(iPad)		KNEE TKR Introduction December 2019 v1.4	Total Knee Replacement
2121	Female	South Tees Knee Guide	28:10	1690	My Program	Tablet(iPad)		KNEE TKR Introduction December 2019 v1.4	Total Knee Replacement
2121	Female	What are the risks associated with having a knee replacement (7.56min)	08:21	501	My Program	Tablet(iPad)		KNEE TKR Introduction December 2019 v1.4	Total Knee Replacement
2121	Female	Possible complications and risks of knee replacement surgery	00:57	57	My Program	Tablet(iPad)		KNEE TKR Introduction December 2019 v1.4	Total Knee Replacement
2121	Female	Possible complications and risks of knee replacement surgery	00:50	50	My Program	Tablet(iPad)		KNEE TKR Introduction December 2019 v1.4	Total Knee Replacement
2121	Female	What can I expect from my knee replacement	04:06	246	My Program	Tablet(iPad)		KNEE TKR Introduction December 2019 v1.4	Total Knee Replacement
2121	Female	Possible complications of infection after knee replacement surgery	00:25	25	My Program	Tablet(iPad)		KNEE TKR Introduction December 2019 v1.4	Total Knee Replacement
2121	Female	Please complete these knee surgery questionnaires today	00:40	40	Email	Tablet(iPad)		KNEE TKR Introduction December 2019 v1.4	Total Knee Replacement
2131	Female	South Tees Knee Guide	00:26	26	My Program	Phone(iPhone)		KNEE TKR Introduction December 2019 v1.4	Total Knee Joint Replacement
2117	Female	Please complete these knee surgery questionnaires today	12:54	774	Forms	Tablet(iPad)		KNEE TKR Introduction December 2019 v1.4	Total Knee Joint Replacement
2117	Female	Medical Screening Questionnaire	04:02	242	Alert Bell	Tablet(iPad)		KNEE TKR Introduction December 2019 v1.4	Total Knee Joint Replacement
2117	Female	Please complete these knee surgery questionnaires today	00:40	40	Email	Tablet(iPad)		KNEE TKR Introduction December 2019 v1.4	Total Knee Joint Replacement
2141	Female	Why do I need a knee replacement (3.36min)	03:19	199	My Program	Computer		KNEE TKR Introduction December 2019 v1.4	Total Knee Joint Replacement
2141	Female	What can I expect from my knee replacement	00:43	43	My Program	Computer		KNEE TKR Introduction December 2019 v1.4	Total Knee Joint Replacement
2141	Female	Why has my surgeon recommended a total knee replacement? (10.15 min)	01:58	118	My Program	Computer		KNEE TKR Introduction December 2019 v1.4	Total Knee Joint Replacement
2133	Male	Welcome to your joint replacement education and support program	00:19	19	My Program	Phone(Android)		KNEE TKR Introduction December 2019 v1.4	Total Knee Joint Replacement
2130	Male	Possible complications of infection after knee replacement surgery	00:20	20	My Program	Computer		KNEE TKR Introduction December 2019 v1.4	Total Knee Joint Replacement
2130	Male	What can I expect from my knee replacement	00:20	20	My Program	Computer		KNEE TKR Introduction December 2019 v1.4	Total Knee Joint Replacement
2130	Male	Possible complications of infection after knee replacement surgery	00:35	35	My Program	Computer		KNEE TKR Introduction December 2019 v1.4	Total Knee Joint Replacement
2130	Male	What can I expect from my knee replacement	00:35	35	My Program	Computer		KNEE TKR Introduction December 2019 v1.4	Total Knee Joint Replacement
2130	Male	What can I expect from my knee replacement	07:55	475	My Program	Computer		KNEE TKR Introduction December 2019 v1.4	Total Knee Joint Replacement
2130	Male	Possible complications of infection after knee replacement surgery	08:00	480	My Program	Computer		KNEE TKR Introduction December 2019 v1.4	Total Knee Joint Replacement
2130	Male	Possible complications of infection after knee replacement surgery	00:05	5	My Program	Computer		KNEE TKR Introduction December 2019 v1.4	Total Knee Joint Replacement
2130	Male	What can I expect from my knee replacement	00:10	10	My Program	Computer		KNEE TKR Introduction December 2019 v1.4	Total Knee Joint Replacement
2130	Male	What can I expect from my knee replacement	02:10	130	My Program	Computer		KNEE TKR Introduction December 2019 v1.4	Total Knee Joint Replacement
2130	Male	Possible complications of infection after knee replacement surgery	02:15	135	My Program	Computer		KNEE TKR Introduction December 2019 v1.4	Total Knee Joint Replacement
2130	Male	Possible complications of infection after knee replacement surgery	03:45	225	My Program	Computer		KNEE TKR Introduction December 2019 v1.4	Total Knee Joint Replacement
2130	Male	What can I expect from my knee replacement	03:50	230	My Program	Computer		KNEE TKR Introduction December 2019 v1.4	Total Knee Joint Replacement
2130	Male	Why do I need a knee replacement (3.36min)	03:52	232	My Program	Computer		KNEE TKR Introduction December 2019 v1.4	Total Knee Joint Replacement
2130	Male	What can I expect from my knee replacement	01:45	105	My Program	Computer		KNEE TKR Introduction December 2019 v1.4	Total Knee Joint Replacement
2130	Male	Possible complications of infection after knee replacement surgery	01:50	110	My Program	Computer		KNEE TKR Introduction December 2019 v1.4	Total Knee Joint Replacement
2130	Male	What are the risks associated with having a knee replacement (7.56min)	01:50	110	My Program	Computer		KNEE TKR Introduction December 2019 v1.4	Total Knee Joint Replacement
2130	Male	What can I expect from my knee replacement	00:05	5	My Program	Computer		KNEE TKR Introduction December 2019 v1.4	Total Knee Joint Replacement
2130	Male	Possible complications of infection after knee replacement surgery	00:10	10	My Program	Computer		KNEE TKR Introduction December 2019 v1.4	Total Knee Joint Replacement
2130	Male	Possible complications and risks of knee replacement surgery	00:10	10	My Program	Computer		KNEE TKR Introduction December 2019 v1.4	Total Knee Joint Replacement
2130	Male	Possible complications of infection after knee replacement surgery	00:10	10	My Program	Computer		KNEE TKR Introduction December 2019 v1.4	Total Knee Joint Replacement
2130	Male	What can I expect from my knee replacement	00:15	15	My Program	Computer		KNEE TKR Introduction December 2019 v1.4	Total Knee Joint Replacement
2130	Male	Possible complications of infection after knee replacement surgery	10:20	620	My Program	Computer		KNEE TKR Introduction December 2019 v1.4	Total Knee Joint Replacement
2130	Male	Why has my surgeon recommended a total knee replacement? (10.15 min)	10:25	625	My Program	Computer		KNEE TKR Introduction December 2019 v1.4	Total Knee Joint Replacement
2130	Male	Possible complications of infection after knee replacement surgery	00:05	5	My Program	Computer		KNEE TKR Introduction December 2019 v1.4	Total Knee Joint Replacement
2130	Male	Possible complications of infection after knee replacement surgery	00:30	30	My Program	Computer		KNEE TKR Introduction December 2019 v1.4	Total Knee Joint Replacement
2130	Male	Possible complications of infection after knee replacement surgery	00:47	47	My Program	Computer		KNEE TKR Introduction December 2019 v1.4	Total Knee Joint Replacement
2130	Male	Possible complications of infection after knee replacement surgery	00:20	20	My Program	Computer		KNEE TKR Introduction December 2019 v1.4	Total Knee Joint Replacement
2141	Female	Welcome to your joint replacement education and support program	00:22	22	My Program	Computer		KNEE TKR Introduction December 2019 v1.4	Total Knee Joint Replacement
2138	Female	Why has my surgeon recommended a total knee replacement? (10.15 min)	01:14	74	My Program	Phone(Android)		KNEE TKR Introduction December 2019 v1.4	Total Knee Joint Replacement
2138	Female	Possible complications of infection after knee replacement surgery	03:14	194	My Program	Phone(Android)		KNEE TKR Introduction December 2019 v1.4	Total Knee Joint Replacement
2138	Female	Adding a support person	00:46	46	My Program	Phone(Android)		KNEE TKR Introduction December 2019 v1.4	Total Knee Joint Replacement
2138	Female	Welcome to your program (1.04min)	01:50	110	My Program	Phone(Android)		KNEE TKR Introduction December 2019 v1.4	Total Knee Joint Replacement
2138	Female	Welcome to your joint replacement education and support program	02:12	132	My Program	Phone(Android)		KNEE TKR Introduction December 2019 v1.4	Total Knee Joint Replacement
2131	Female	Why do I need a knee replacement (3.36min)	03:54	234	My Program	Phone(iPhone)		KNEE TKR Introduction December 2019 v1.4	Total Knee Joint Replacement
2131	Female	What are the risks associated with having a knee replacement (7.56min)	07:52	472	My Program	Phone(iPhone)		KNEE TKR Introduction December 2019 v1.4	Total Knee Joint Replacement
2131	Female	Possible complications and risks of knee replacement surgery	01:58	118	My Program	Phone(iPhone)		KNEE TKR Introduction December 2019 v1.4	Total Knee Joint Replacement
2131	Female	Possible complications of infection after knee replacement surgery	00:02	2	My Program	Phone(iPhone)		KNEE TKR Introduction December 2019 v1.4	Total Knee Joint Replacement
2131	Female	Why has my surgeon recommended a total knee replacement? (10.15 min)	00:06	6	My Program	Phone(iPhone)		KNEE TKR Introduction December 2019 v1.4	Total Knee Joint Replacement
2131	Female	Why has my surgeon recommended a total knee replacement? (10.15 min)	00:05	5	My Program	Phone(iPhone)		KNEE TKR Introduction December 2019 v1.4	Total Knee Joint Replacement
2131	Female	What can I expect from my knee replacement	01:29	89	My Program	Phone(iPhone)		KNEE TKR Introduction December 2019 v1.4	Total Knee Joint Replacement
2131	Female	Why has my surgeon recommended a total knee replacement? (10.15 min)	08:00	480	My Program	Phone(iPhone)		KNEE TKR Introduction December 2019 v1.4	Total Knee Joint Replacement
2131	Female	Possible complications of infection after knee replacement surgery	04:16	256	My Program	Phone(iPhone)		KNEE TKR Introduction December 2019 v1.4	Total Knee Joint Replacement
2123	Female	The risks of being over weight before joint replacement	05:19	319	My Program	Computer		KNEE TKR Introduction December 2019 v1.4	Total Knee Joint Replacement
2123	Female	Managing your health prior to surgery	01:47	107	My Program	Computer		KNEE TKR Introduction December 2019 v1.4	Total Knee Joint Replacement
2123	Female	Why stop smoking before joint replacement?	00:31	31	My Program	Computer		KNEE TKR Introduction December 2019 v1.4	Total Knee Joint Replacement
2130	Male	Possible complications and risks of knee replacement surgery	12:00	720	My Program	Computer		KNEE TKR Introduction December 2019 v1.4	Total Knee Joint Replacement
2130	Male	Possible complications of infection after knee replacement surgery	12:04	724	My Program	Computer		KNEE TKR Introduction December 2019 v1.4	Total Knee Joint Replacement
2130	Male	Possible complications of infection after knee replacement surgery	00:05	5	My Program	Computer		KNEE TKR Introduction December 2019 v1.4	Total Knee Joint Replacement
2130	Male	Possible complications and risks of knee replacement surgery	00:10	10	My Program	Computer		KNEE TKR Introduction December 2019 v1.4	Total Knee Joint Replacement
2130	Male	Possible complications of infection after knee replacement surgery	00:10	10	My Program	Computer		KNEE TKR Introduction December 2019 v1.4	Total Knee Joint Replacement
2130	Male	Possible complications and risks of knee replacement surgery	00:10	10	My Program	Computer		KNEE TKR Introduction December 2019 v1.4	Total Knee Joint Replacement
2130	Male	Possible complications of infection after knee replacement surgery	01:45	105	My Program	Computer		KNEE TKR Introduction December 2019 v1.4	Total Knee Joint Replacement
2130	Male	Possible complications and risks of knee replacement surgery	01:45	105	My Program	Computer		KNEE TKR Introduction December 2019 v1.4	Total Knee Joint Replacement
2130	Male	Possible complications of infection after knee replacement surgery	08:00	480	My Program	Computer		KNEE TKR Introduction December 2019 v1.4	Total Knee Joint Replacement
2130	Male	Possible complications and risks of knee replacement surgery	08:00	480	My Program	Computer		KNEE TKR Introduction December 2019 v1.4	Total Knee Joint Replacement
2130	Male	What are the risks associated with having a knee replacement (7.56min)	08:04	484	My Program	Computer		KNEE TKR Introduction December 2019 v1.4	Total Knee Joint Replacement
2130	Male	Possible complications of infection after knee replacement surgery	02:25	145	My Program	Computer		KNEE TKR Introduction December 2019 v1.4	Total Knee Joint Replacement
2130	Male	Possible complications and risks of knee replacement surgery	02:30	150	My Program	Computer		KNEE TKR Introduction December 2019 v1.4	Total Knee Joint Replacement
2130	Male	Possible complications of infection after knee replacement surgery	02:25	145	My Program	Computer		KNEE TKR Introduction December 2019 v1.4	Total Knee Joint Replacement
2130	Male	What can I expect from my knee replacement	02:26	146	My Program	Computer		KNEE TKR Introduction December 2019 v1.4	Total Knee Joint Replacement
2130	Male	Possible complications of infection after knee replacement surgery	10:30	630	My Program	Computer		KNEE TKR Introduction December 2019 v1.4	Total Knee Joint Replacement
2130	Male	Why has my surgeon recommended a total knee replacement? (10.15 min)	10:37	637	My Program	Computer		KNEE TKR Introduction December 2019 v1.4	Total Knee Joint Replacement
2130	Male	Possible complications of infection after knee replacement surgery	02:22	142	My Program	Computer		KNEE TKR Introduction December 2019 v1.4	Total Knee Joint Replacement
2121	Female	What can I expect from my knee replacement	00:05	5	MPL	Tablet(iPad)		KNEE TKR Introduction December 2019 v1.4	Total Knee Replacement
2121	Female	Possible complications of infection after knee replacement surgery	00:45	45	My Program	Tablet(iPad)		KNEE TKR Introduction December 2019 v1.4	Total Knee Replacement
2121	Female	Essential Reading Confirmed - KNEES	00:30	30	My Program	Tablet(iPad)		KNEE TKR Introduction December 2019 v1.4	Total Knee Replacement
2121	Female	Why stop smoking before joint replacement?	00:15	15	My Program	Tablet(iPad)		KNEE TKR Introduction December 2019 v1.4	Total Knee Replacement
2121	Female	Why stop smoking before joint replacement?	00:15	15	My Program	Tablet(iPad)		KNEE TKR Introduction December 2019 v1.4	Total Knee Replacement
2121	Female	Medical Screening Questionnaire	00:15	15	My Program	Tablet(iPad)		KNEE TKR Introduction December 2019 v1.4	Total Knee Replacement
2121	Female	Essential Reading Confirmed - KNEES	01:39	99	Alert Bell	Tablet(iPad)		KNEE TKR Introduction December 2019 v1.4	Total Knee Replacement
2121	Female	Medical Screening Questionnaire	00:30	30	My Program	Tablet(iPad)		KNEE TKR Introduction December 2019 v1.4	Total Knee Replacement
2121	Female	Why stop smoking before joint replacement?	00:20	20	My Program	Tablet(iPad)		KNEE TKR Introduction December 2019 v1.4	Total Knee Replacement
2121	Female	Managing your health prior to surgery	00:45	45	My Program	Tablet(iPad)		KNEE TKR Introduction December 2019 v1.4	Total Knee Replacement
2121	Female	Why stop smoking before joint replacement?	00:10	10	My Program	Tablet(iPad)		KNEE TKR Introduction December 2019 v1.4	Total Knee Replacement
2121	Female	Managing your health prior to surgery	01:28	88	My Program	Tablet(iPad)		KNEE TKR Introduction December 2019 v1.4	Total Knee Replacement
2121	Female	The risks of being over weight before joint replacement	01:09	69	My Program	Tablet(iPad)		KNEE TKR Introduction December 2019 v1.4	Total Knee Replacement
2121	Female	Why stop smoking before joint replacement?	00:20	20	My Program	Tablet(iPad)		KNEE TKR Introduction December 2019 v1.4	Total Knee Replacement
2121	Female	Why stop smoking before joint replacement?	00:15	15	My Program	Tablet(iPad)		KNEE TKR Introduction December 2019 v1.4	Total Knee Replacement
2121	Female	Why stop smoking before joint replacement?	00:19	19	My Program	Tablet(iPad)		KNEE TKR Introduction December 2019 v1.4	Total Knee Replacement
2121	Female	Why stop smoking before joint replacement?	00:20	20	My Program	Tablet(iPad)		KNEE TKR Introduction December 2019 v1.4	Total Knee Replacement
2121	Female	Why stop smoking before joint replacement?	00:01	1	My Program	Tablet(iPad)		KNEE TKR Introduction December 2019 v1.4	Total Knee Replacement
2121	Female	Why stop smoking before joint replacement?	00:05	5	My Program	Tablet(iPad)		KNEE TKR Introduction December 2019 v1.4	Total Knee Replacement
2121	Female	Why stop smoking before joint replacement?	00:05	5	My Program	Tablet(iPad)		KNEE TKR Introduction December 2019 v1.4	Total Knee Replacement
2121	Female	Why stop smoking before joint replacement?	00:19	19	My Program	Tablet(iPad)		KNEE TKR Introduction December 2019 v1.4	Total Knee Replacement
2121	Female	Please complete these knee surgery questionnaires today	00:48	48	My Program	Tablet(iPad)		KNEE TKR Introduction December 2019 v1.4	Total Knee Replacement
2121	Female	Please complete these knee surgery questionnaires today	07:22	442	Alert Bell	Tablet(iPad)		KNEE TKR Introduction December 2019 v1.4	Total Knee Replacement
2121	Female	Medical Screening Questionnaire	04:51	291	Alert Bell	Tablet(iPad)		KNEE TKR Introduction December 2019 v1.4	Total Knee Replacement
2130	Male	Welcome to your program (1.04min)	01:50	110	My Program	Computer		KNEE TKR Introduction December 2019 v1.4	Total Knee Joint Replacement
2130	Male	Welcome to your joint replacement education and support program	04:10	250	My Program	Computer		KNEE TKR Introduction December 2019 v1.4	Total Knee Joint Replacement
2124	Male	Please complete these knee surgery questionnaires today	06:49	409	Email	Computer		KNEE TKR Introduction December 2019 v1.4	Total Knee Joint Replacement
2124	Male	Please complete these knee surgery questionnaires today	03:16:32	11792	Email	Tablet(iPad)		KNEE TKR Introduction December 2019 v1.4	Total Knee Joint Replacement
2124	Male	Please complete these knee surgery questionnaires today	02:09	129	Email	Tablet(iPad)		KNEE TKR Introduction December 2019 v1.4	Total Knee Joint Replacement
2124	Male	Please complete these knee surgery questionnaires today	00:05	5	Email	Computer		KNEE TKR Introduction December 2019 v1.4	Total Knee Joint Replacement
2123	Female	Please complete these knee surgery questionnaires today	04:49	289	My Program	Computer		KNEE TKR Introduction December 2019 v1.4	Total Knee Joint Replacement
2123	Female	Essential Reading Confirmed - KNEES	00:06	6	My Program	Computer		KNEE TKR Introduction December 2019 v1.4	Total Knee Joint Replacement
2123	Female	Essential Reading Confirmed - KNEES	01:12	72	My Program	Computer		KNEE TKR Introduction December 2019 v1.4	Total Knee Joint Replacement
2123	Female	South Tees Knee Guide	01:10	70	My Program	Computer		KNEE TKR Introduction December 2019 v1.4	Total Knee Joint Replacement
2123	Female	Your knee replacement pathway	00:04	4	My Program	Computer		KNEE TKR Introduction December 2019 v1.4	Total Knee Joint Replacement
2123	Female	Essential Reading Confirmed - KNEES	01:05	65	My Program	Computer		KNEE TKR Introduction December 2019 v1.4	Total Knee Joint Replacement
2123	Female	Please complete these knee surgery questionnaires today	11:20	680	My Program	Computer		KNEE TKR Introduction December 2019 v1.4	Total Knee Joint Replacement
2123	Female	Please complete these knee surgery questionnaires today	01:35	95	My Program	Computer		KNEE TKR Introduction December 2019 v1.4	Total Knee Joint Replacement
2125	Male	Please complete these knee surgery questionnaires today	00:05	5	Email	Phone(iPhone)		KNEE TKR Introduction December 2019 v1.4	Total Knee Joint Replacement
2124	Male	Please complete these knee surgery questionnaires today	00:05	5	Email	Computer		KNEE TKR Introduction December 2019 v1.4	Total Knee Joint Replacement
2124	Male	Please complete these knee surgery questionnaires today	00:35	35	Email	Computer		KNEE TKR Introduction December 2019 v1.4	Total Knee Joint Replacement
2131	Female	Adding a support person	00:20	20	My Program	Phone(iPhone)		KNEE TKR Introduction December 2019 v1.4	Total Knee Joint Replacement
2123	Female	Your knee replacement pathway	01:41	101	My Program	Computer		KNEE TKR Introduction December 2019 v1.4	Total Knee Joint Replacement
2123	Female	Essential Reading Confirmed - KNEES	02:30	150	My Program	Computer		KNEE TKR Introduction December 2019 v1.4	Total Knee Joint Replacement
2107	Female	Please complete these knee surgery questionnaires today	04:57	297	Email	Phone(Android)		TKR Registration JANUARY 2019	Total Knee Joint Replacement
2107	Female	Please complete these knee surgery questionnaires today	00:15	15	Email	Phone(Android)		TKR Registration JANUARY 2019	Total Knee Joint Replacement
2131	Female	Welcome to your program (1.04min)	01:53	113	My Program	Phone(iPhone)		KNEE TKR Introduction December 2019 v1.4	Total Knee Joint Replacement
2131	Female	Welcome to your joint replacement education and support program	02:45	165	My Program	Phone(iPhone)		KNEE TKR Introduction December 2019 v1.4	Total Knee Joint Replacement
1745	Female	Essential Reading Confirmed - KNEES	00:10	10	Forms	Computer		TKR Registration JANUARY 2019	TKR Registration
1745	Female	Please complete these knee surgery questionnaires today	00:10	10	Forms	Computer		TKR Registration JANUARY 2019	TKR Registration
2121	Female	What are the risks associated with having a knee replacement (7.56min)	14:39	879	My Program	Phone(iPhone)		KNEE TKR Introduction December 2019 v1.4	Total Knee Replacement
2123	Female	South Tees Knee Guide	00:15	15	My Program	Computer		KNEE TKR Introduction December 2019 v1.4	Total Knee Joint Replacement
2123	Female	Essential Reading Confirmed - KNEES	00:10	10	My Program	Computer		KNEE TKR Introduction December 2019 v1.4	Total Knee Joint Replacement
2123	Female	Essential Reading Confirmed - KNEES	00:10	10	My Program	Computer		KNEE TKR Introduction December 2019 v1.4	Total Knee Joint Replacement
2123	Female	South Tees Knee Guide	23:04	1384	My Program	Computer		KNEE TKR Introduction December 2019 v1.4	Total Knee Joint Replacement
2123	Female	Why has my surgeon recommended a total knee replacement? (10.15 min)	00:14	14	My Program	Computer		KNEE TKR Introduction December 2019 v1.4	Total Knee Joint Replacement
2123	Female	Why do I need a knee replacement (3.36min)	03:55	235	MPL	Computer		KNEE TKR Introduction December 2019 v1.4	Total Knee Joint Replacement
2123	Female	Why has my surgeon recommended a total knee replacement? (10.15 min)	13:36	816	MPL	Computer		KNEE TKR Introduction December 2019 v1.4	Total Knee Joint Replacement
2123	Female	What are the risks associated with having a knee replacement (7.56min)	08:02	482	MPL	Computer		KNEE TKR Introduction December 2019 v1.4	Total Knee Joint Replacement
2123	Female	Possible complications and risks of knee replacement surgery	07:35	455	MPL	Computer		KNEE TKR Introduction December 2019 v1.4	Total Knee Joint Replacement
2123	Female	Welcome to your program (1.04min)	01:55	115	MPL	Computer		KNEE TKR Introduction December 2019 v1.4	Total Knee Joint Replacement
2123	Female	Possible complications of infection after knee replacement surgery	04:00	240	MPL	Computer		KNEE TKR Introduction December 2019 v1.4	Total Knee Joint Replacement
2123	Female	What can I expect from my knee replacement	03:11	191	MPL	Computer		KNEE TKR Introduction December 2019 v1.4	Total Knee Joint Replacement
2123	Female	Introduction to Go Well Health - Knee Replacement Program	00:30	30	MPL	Computer		KNEE TKR Introduction December 2019 v1.4	Total Knee Joint Replacement
2111	Female	Please complete these knee surgery questionnaires today	05:11	311	Email	Computer		TKR Registration JANUARY 2019	Total Knee Joint Replacement
2123	Female	Adding a support person	01:59	119	My Program	Computer		KNEE TKR Introduction December 2019 v1.4	Total Knee Joint Replacement
2123	Female	Welcome to your program (1.04min)	00:10	10	My Program	Computer		KNEE TKR Introduction December 2019 v1.4	Total Knee Joint Replacement
2123	Female	Welcome to your joint replacement education and support program	03:50	230	My Program	Computer		KNEE TKR Introduction December 2019 v1.4	Total Knee Joint Replacement
1426	Male	Please complete your 2 Week Post Operative Hip Joint Replacement Assessment today	01:23	83	Email	Phone(iPhone)		THR Peri-operative JCUH 5 day lead in JUNE 2019	TKR peri operative
2111	Female	Please complete these knee surgery questionnaires today	00:35	35	Email	Computer		TKR Registration JANUARY 2019	Total Knee Joint Replacement
2117	Female	Why do I need a knee replacement (3.36min)	03:56	236	My Program	Tablet(iPad)		KNEE TKR Introduction December 2019 v1.4	Total Knee Joint Replacement
2117	Female	What are the risks associated with having a knee replacement (7.56min)	08:05	485	My Program	Tablet(iPad)		KNEE TKR Introduction December 2019 v1.4	Total Knee Joint Replacement
2117	Female	What are the risks associated with having a knee replacement (7.56min)	07:50	470	My Program	Tablet(iPad)		KNEE TKR Introduction December 2019 v1.4	Total Knee Joint Replacement
2117	Female	Possible complications and risks of knee replacement surgery	02:42	162	My Program	Tablet(iPad)		KNEE TKR Introduction December 2019 v1.4	Total Knee Joint Replacement
2117	Female	What can I expect from my knee replacement	01:50	110	My Program	Tablet(iPad)		KNEE TKR Introduction December 2019 v1.4	Total Knee Joint Replacement
2117	Female	Why has my surgeon recommended a total knee replacement? (10.15 min)	12:12	732	My Program	Tablet(iPad)		KNEE TKR Introduction December 2019 v1.4	Total Knee Joint Replacement
2117	Female	Possible complications of infection after knee replacement surgery	02:35	155	My Program	Tablet(iPad)		KNEE TKR Introduction December 2019 v1.4	Total Knee Joint Replacement
1747	Female	Please complete your 2 Week Post Operative Knee Joint Replacement Assessment today	02:40	160	Email	Phone(Android)		TKR Peri-operative Friarage 5 day lead in JUNE 2019	TKR peri operative
2121	Female	What can I expect from my knee replacement	01:17:40	4660	My Program	Phone(iPhone)		KNEE TKR Introduction December 2019 v1.4	Total Knee Replacement
2121	Female	Why do I need a knee replacement (3.36min)	03:46	226	My Program	Phone(iPhone)		KNEE TKR Introduction December 2019 v1.4	Total Knee Replacement
2121	Female	Adding a support person	02:43	163	My Program	Phone(iPhone)		KNEE TKR Introduction December 2019 v1.4	Total Knee Replacement
2121	Female	Welcome to your program (1.04min)	01:45	105	My Program	Phone(iPhone)		KNEE TKR Introduction December 2019 v1.4	Total Knee Replacement
2121	Female	Introduction to Go Well Health - Knee Replacement Program	01:00	60	MPL	Phone(iPhone)		KNEE TKR Introduction December 2019 v1.4	Total Knee Replacement
2121	Female	Welcome to your joint replacement education and support program	02:07	127	My Program	Phone(iPhone)		KNEE TKR Introduction December 2019 v1.4	Total Knee Replacement
2121	Female	Welcome to your program (1.04min)	02:58:38	10718	My Program	Phone(iPhone)		KNEE TKR Introduction December 2019 v1.4	Total Knee Replacement
2121	Female	Welcome to your joint replacement education and support program	01:05	65	My Program	Phone(iPhone)		KNEE TKR Introduction December 2019 v1.4	Total Knee Replacement
2121	Female	What can I expect from my knee replacement	01:50	110	My Program	Phone(iPhone)		KNEE TKR Introduction December 2019 v1.4	Total Knee Replacement
2121	Female	Why has my surgeon recommended a total knee replacement? (10.15 min)	18:59	1139	My Program	Phone(iPhone)		KNEE TKR Introduction December 2019 v1.4	Total Knee Replacement
1682	Male	Please complete your 4 Week Post Operative Knee Joint Replacement Assessment today	03:44	224	Email	Tablet(iPad)		TKR Peri-operative Friarage 5 day lead in JUNE 2019	TKR peri operative
1674	Male	General advice on recovery from knee surgery	00:20	20	My Program	Tablet(iPad)		TKR Peri-operative Friarage 2 week lead in JUNE 2019	TKR peri operative
1674	Male	Cancellations	01:11	71	My Program	Tablet(iPad)		TKR Peri-operative Friarage 2 week lead in JUNE 2019	TKR peri operative
2107	Female	Please complete these knee surgery questionnaires today	09:06	546	Email	Phone(Android)		TKR Registration JANUARY 2019	Total Knee Joint Replacement
2053	Female	Essential Reading Confirmed - KNEES	00:34	34	Alert Bell	Computer		TKR Registration JANUARY 2019	TKR Registration
2053	Female	Please complete these knee surgery questionnaires today	12:25	745	Alert Bell	Computer		TKR Registration JANUARY 2019	TKR Registration
2111	Female	Please complete these knee surgery questionnaires today	04:00	240	Email	Computer		TKR Registration JANUARY 2019	Total Knee Joint Replacement
1436	Male	Essential Reading Confirmed - KNEES	00:55	55	Alert Bell	Phone(iPhone)		TKR Registration JULY 2018	TKR Registration
1436	Male	Please complete these knee surgery questionnaires today	04:56	296	Alert Bell	Phone(iPhone)		TKR Registration JULY 2018	TKR Registration
1436	Male	Please complete this 90 days post surgery KNEE questionnaire today	01:05	65	My Program	Phone(iPhone)			TKR peri operative
1436	Male	Please complete this 90 days post surgery KNEE questionnaire today	12:12	732	Email	Phone(iPhone)			TKR peri operative
1436	Male	Please complete this 90 days post surgery KNEE questionnaire today	00:05	5	Email	Phone(iPhone)			TKR peri operative
1436	Male	Please complete this 90 days post surgery KNEE questionnaire today	00:20	20	Email	Phone(iPhone)			TKR peri operative
2110	Male	Please complete these knee surgery questionnaires today	08:49	529	Email	Computer		TKR Registration JANUARY 2019	Total Knee Joint Replacement
2105	Male	Essential Reading Confirmed - KNEES	00:58	58	Alert Bell	Computer		TKR Registration JANUARY 2019	Total Knee Joint Replacement
2105	Male	Your knee replacement pathway	00:32	32	My Program	Computer		TKR Registration JANUARY 2019	Total Knee Joint Replacement
2105	Male	Please complete these knee surgery questionnaires today	01:35	95	My Program	Computer		TKR Registration JANUARY 2019	Total Knee Joint Replacement
2105	Male	Please complete these knee surgery questionnaires today	00:10	10	My Program	Computer		TKR Registration JANUARY 2019	Total Knee Joint Replacement
2105	Male	Please complete these knee surgery questionnaires today	09:16	556	Email	Computer		TKR Registration JANUARY 2019	Total Knee Joint Replacement
1838	Female	Please complete your 2 Week Post Operative Knee Joint Replacement Assessment today	02:41	161	Email	Tablet(iPad)		TKR Peri-operative Friarage 5 day lead in JUNE 2019	TKR peri operative
2111	Female	Essential Reading Confirmed - KNEES	06:03	363	My Program	Tablet(iPad)		TKR Registration JANUARY 2019	Total Knee Joint Replacement
2111	Female	Essential Reading Confirmed - KNEES	00:11	11	My Program	Tablet(iPad)		TKR Registration JANUARY 2019	Total Knee Joint Replacement
2111	Female	Essential Reading Confirmed - KNEES	00:15	15	My Program	Tablet(iPad)		TKR Registration JANUARY 2019	Total Knee Joint Replacement
2111	Female	Essential Reading Confirmed - KNEES	01:00	60	My Program	Tablet(iPad)		TKR Registration JANUARY 2019	Total Knee Joint Replacement
2111	Female	Essential Reading Confirmed - KNEES	00:50	50	My Program	Tablet(iPad)		TKR Registration JANUARY 2019	Total Knee Joint Replacement
2111	Female	Essential Reading Confirmed - KNEES	00:20	20	My Program	Tablet(iPad)		TKR Registration JANUARY 2019	Total Knee Joint Replacement
2111	Female	Essential Reading Confirmed - KNEES	00:45	45	My Program	Tablet(iPad)		TKR Registration JANUARY 2019	Total Knee Joint Replacement
2111	Female	Your knee replacement pathway	00:53	53	My Program	Tablet(iPad)		TKR Registration JANUARY 2019	Total Knee Joint Replacement
2111	Female	Please complete these knee surgery questionnaires today	00:25	25	My Program	Tablet(iPad)		TKR Registration JANUARY 2019	Total Knee Joint Replacement
2111	Female	Please complete these knee surgery questionnaires today	27:42	1662	My Program	Tablet(iPad)		TKR Registration JANUARY 2019	Total Knee Joint Replacement
2053	Female	Welcome to your joint replacement education and support program	01:24:17	5057	My Program	Computer		TKR Registration JANUARY 2019	TKR Registration
2091	Female	Essential Reading Confirmed - KNEES	00:55	55	Alert Bell	Phone(Android)		TKR Registration JANUARY 2019	TKR Registration
2091	Female	Please complete these knee surgery questionnaires today	15:02	902	Alert Bell	Phone(Android)		TKR Registration JANUARY 2019	TKR Registration
2084	Female	Welcome to your joint replacement education and support program	01:40	100	My Program	Computer		TKR Registration JANUARY 2019	Total Knee Joint Replacement
2002	Male	Why do I need a knee replacement (3.36min)	00:30	30	MPL	Computer		TKR Registration JANUARY 2019	TKR Registration
2002	Male	Essential Reading Confirmed - KNEES	00:10	10	Forms	Computer		TKR Registration JANUARY 2019	TKR Registration
2002	Male	Please complete these knee surgery questionnaires today	01:08:21	4101	Forms	Computer		TKR Registration JANUARY 2019	TKR Registration
2002	Male	Please complete these knee surgery questionnaires today	00:20	20	MPL	Computer		TKR Registration JANUARY 2019	TKR Registration
2002	Male	Please complete these knee surgery questionnaires today	00:25	25	MPL	Computer		TKR Registration JANUARY 2019	TKR Registration
2002	Male	Please complete these knee surgery questionnaires today	48:43	2923	Email	Phone(Android)		TKR Registration JANUARY 2019	TKR Registration
2109	Male	What can I expect from my knee replacement	02:15	135	My Program	Phone(iPhone)		TKR Registration JANUARY 2019	Total Knee Joint Replacement
2108	Female	What are the risks associated with having a knee replacement (7.56min)	08:04	484	My Program	Phone(iPhone)		TKR Registration JANUARY 2019	Total Knee Joint Replacement
2108	Female	Why has my surgeon recommended a total knee replacement? (10.15 min)	02:28	148	My Program	Phone(iPhone)		TKR Registration JANUARY 2019	Total Knee Joint Replacement
2108	Female	Why do I need a knee replacement (3.36min)	03:55	235	My Program	Phone(iPhone)		TKR Registration JANUARY 2019	Total Knee Joint Replacement
2099	Female	Your knee replacement pathway	00:05	5	My Program	Phone(Android)		TKR Registration JANUARY 2019	Total Knee Joint Replacement
2099	Female	Please complete these knee surgery questionnaires today	00:19	19	My Program	Phone(Android)		TKR Registration JANUARY 2019	Total Knee Joint Replacement
2099	Female	South Tees Knee Guide	00:05	5	My Program	Phone(Android)		TKR Registration JANUARY 2019	Total Knee Joint Replacement
2099	Female	South Tees Knee Guide	05:25	325	My Program	Phone(Android)		TKR Registration JANUARY 2019	Total Knee Joint Replacement
2099	Female	Essential Reading Confirmed - KNEES	00:05	5	My Program	Phone(Android)		TKR Registration JANUARY 2019	Total Knee Joint Replacement
2099	Female	Essential Reading Confirmed - KNEES	00:15	15	My Program	Phone(Android)		TKR Registration JANUARY 2019	Total Knee Joint Replacement
2072	Male	Please complete these knee surgery questionnaires today	07:11	431	Email	Computer		TKR Registration JANUARY 2019	Total Knee Joint Replacement
2107	Female	Welcome to your joint replacement education and support program	00:30	30	My Program	Phone(Android)		TKR Registration JANUARY 2019	Total Knee Joint Replacement
2107	Female	Adding a support person	01:23	83	My Program	Phone(Android)		TKR Registration JANUARY 2019	Total Knee Joint Replacement
2107	Female	Welcome to your joint replacement education and support program	00:20	20	My Program	Phone(Android)		TKR Registration JANUARY 2019	Total Knee Joint Replacement
2107	Female	Welcome to your program (1.04min)	01:56	116	My Program	Phone(Android)		TKR Registration JANUARY 2019	Total Knee Joint Replacement
2107	Female	Welcome to your joint replacement education and support program	00:30	30	My Program	Phone(Android)		TKR Registration JANUARY 2019	Total Knee Joint Replacement
2107	Female	Welcome to your joint replacement education and support program	01:05	65	My Program	Phone(Android)		TKR Registration JANUARY 2019	Total Knee Joint Replacement
2098	Male	Your knee replacement pathway	00:30	30	My Program	Computer		TKR Registration JANUARY 2019	Total Knee Joint Replacement
2098	Male	South Tees Knee Guide	08:21	501	My Program	Computer		TKR Registration JANUARY 2019	Total Knee Joint Replacement
2098	Male	What are the risks associated with having a knee replacement (7.56min)	00:20	20	My Program	Computer		TKR Registration JANUARY 2019	Total Knee Joint Replacement
2098	Male	Possible complications and risks of knee replacement surgery	00:35	35	My Program	Computer		TKR Registration JANUARY 2019	Total Knee Joint Replacement
2098	Male	Your knee replacement pathway	01:00	60	My Program	Computer		TKR Registration JANUARY 2019	Total Knee Joint Replacement
2098	Male	What can I expect from my knee replacement	00:10	10	My Program	Computer		TKR Registration JANUARY 2019	Total Knee Joint Replacement
2098	Male	South Tees Knee Guide	00:30	30	My Program	Computer		TKR Registration JANUARY 2019	Total Knee Joint Replacement
2047	Male	Welcome to your pre-assessment program	00:38	38	My Program	Phone(iPhone)		TKR Pre-assessment 2 week lead in JANUARY 2019	TKR Pre-assessment
2098	Male	Your knee replacement pathway	00:16	16	My Program	Computer		TKR Registration JANUARY 2019	Total Knee Joint Replacement
2047	Male	What will happen during my knee pre-assessment clinic?	00:55	55	My Program	Phone(iPhone)		TKR Pre-assessment 2 week lead in JANUARY 2019	TKR Pre-assessment
2098	Male	Your knee replacement pathway	00:55	55	My Program	Computer		TKR Registration JANUARY 2019	Total Knee Joint Replacement
2098	Male	Essential Reading Confirmed - KNEES	00:05	5	My Program	Computer		TKR Registration JANUARY 2019	Total Knee Joint Replacement
2098	Male	Essential Reading Confirmed - KNEES	00:10	10	My Program	Computer		TKR Registration JANUARY 2019	Total Knee Joint Replacement
2098	Male	Essential Reading Confirmed - KNEES	00:05	5	My Program	Computer		TKR Registration JANUARY 2019	Total Knee Joint Replacement
2098	Male	Essential Reading Confirmed - KNEES	00:10	10	My Program	Computer		TKR Registration JANUARY 2019	Total Knee Joint Replacement
2098	Male	Your knee replacement pathway	00:05	5	My Program	Computer		TKR Registration JANUARY 2019	Total Knee Joint Replacement
2098	Male	Versus Arthritis peer support invitation	04:05	245	My Program	Computer		TKR Registration JANUARY 2019	Total Knee Joint Replacement
2098	Male	Please complete these knee surgery questionnaires today	00:05	5	My Program	Computer		TKR Registration JANUARY 2019	Total Knee Joint Replacement
2098	Male	South Tees Knee Guide	10:22	622	My Program	Computer		TKR Registration JANUARY 2019	Total Knee Joint Replacement
2098	Male	Your knee replacement pathway	02:58	178	My Program	Computer		TKR Registration JANUARY 2019	Total Knee Joint Replacement
2098	Male	Essential Reading Confirmed - KNEES	01:36	96	My Program	Computer		TKR Registration JANUARY 2019	Total Knee Joint Replacement
2098	Male	Essential Reading Confirmed - KNEES	02:05	125	My Program	Computer		TKR Registration JANUARY 2019	Total Knee Joint Replacement
2098	Male	Please complete these knee surgery questionnaires today	00:40	40	My Program	Computer		TKR Registration JANUARY 2019	Total Knee Joint Replacement
2099	Female	Your knee replacement pathway	01:03	63	My Program	Phone(Android)		TKR Registration JANUARY 2019	Total Knee Joint Replacement
2099	Female	Essential Reading Confirmed - KNEES	00:33	33	My Program	Phone(Android)		TKR Registration JANUARY 2019	Total Knee Joint Replacement
2099	Female	Please complete these knee surgery questionnaires today	00:23	23	My Program	Phone(Android)		TKR Registration JANUARY 2019	Total Knee Joint Replacement
2089	Female	Versus Arthritis peer support invitation	00:15	15	MPL	Computer		TKR Registration JANUARY 2019	TKR Registration
2089	Female	Versus Arthritis peer support invitation	01:30	90	MPL	Computer		TKR Registration JANUARY 2019	TKR Registration
2089	Female	Your knee replacement pathway	01:40	100	MPL	Computer		TKR Registration JANUARY 2019	TKR Registration
2089	Female	Why do I need a knee replacement (3.36min)	01:45	105	MPL	Computer		TKR Registration JANUARY 2019	TKR Registration
2089	Female	What are the risks associated with having a knee replacement (7.56min)	01:45	105	MPL	Computer		TKR Registration JANUARY 2019	TKR Registration
2089	Female	Why has my surgeon recommended a total knee replacement? (10.15 min)	01:45	105	MPL	Computer		TKR Registration JANUARY 2019	TKR Registration
2089	Female	Possible complications of infection after knee replacement surgery	01:45	105	MPL	Computer		TKR Registration JANUARY 2019	TKR Registration
2089	Female	Why do I need a knee replacement (3.36min)	03:55	235	MPL	Computer		TKR Registration JANUARY 2019	TKR Registration
2089	Female	Possible complications of infection after knee replacement surgery	04:05	245	MPL	Computer		TKR Registration JANUARY 2019	TKR Registration
2089	Female	Your knee replacement pathway	04:10	250	MPL	Computer		TKR Registration JANUARY 2019	TKR Registration
2089	Female	What can I expect from my knee replacement	00:10	10	MPL	Computer		TKR Registration JANUARY 2019	TKR Registration
2089	Female	What are the risks associated with having a knee replacement (7.56min)	04:10	250	MPL	Computer		TKR Registration JANUARY 2019	TKR Registration
2089	Female	Why has my surgeon recommended a total knee replacement? (10.15 min)	04:10	250	MPL	Computer		TKR Registration JANUARY 2019	TKR Registration
2089	Female	Possible complications of infection after knee replacement surgery	01:30	90	MPL	Computer		TKR Registration JANUARY 2019	TKR Registration
2089	Female	What can I expect from my knee replacement	01:40	100	MPL	Computer		TKR Registration JANUARY 2019	TKR Registration
2089	Female	What are the risks associated with having a knee replacement (7.56min)	01:40	100	MPL	Computer		TKR Registration JANUARY 2019	TKR Registration
2089	Female	Why has my surgeon recommended a total knee replacement? (10.15 min)	01:40	100	MPL	Computer		TKR Registration JANUARY 2019	TKR Registration
2089	Female	What can I expect from my knee replacement	01:20	80	MPL	Computer		TKR Registration JANUARY 2019	TKR Registration
2089	Female	Your knee replacement pathway	03:15	195	MPL	Computer		TKR Registration JANUARY 2019	TKR Registration
2089	Female	What are the risks associated with having a knee replacement (7.56min)	01:30	90	MPL	Computer		TKR Registration JANUARY 2019	TKR Registration
2089	Female	Why has my surgeon recommended a total knee replacement? (10.15 min)	01:30	90	MPL	Computer		TKR Registration JANUARY 2019	TKR Registration
2089	Female	What are the risks associated with having a knee replacement (7.56min)	07:50	470	MPL	Computer		TKR Registration JANUARY 2019	TKR Registration
2089	Female	Your knee replacement pathway	08:05	485	MPL	Computer		TKR Registration JANUARY 2019	TKR Registration
2089	Female	Why has my surgeon recommended a total knee replacement? (10.15 min)	08:05	485	MPL	Computer		TKR Registration JANUARY 2019	TKR Registration
2089	Female	Why has my surgeon recommended a total knee replacement? (10.15 min)	10:35	635	MPL	Computer		TKR Registration JANUARY 2019	TKR Registration
2089	Female	Your knee replacement pathway	10:55	655	MPL	Computer		TKR Registration JANUARY 2019	TKR Registration
2089	Female	Your knee replacement pathway	01:15	75	MPL	Computer		TKR Registration JANUARY 2019	TKR Registration
2089	Female	Essential Reading Confirmed - KNEES	00:05	5	Alert Bell	Computer		TKR Registration JANUARY 2019	TKR Registration
2089	Female	Essential Reading Confirmed - KNEES	00:30	30	My Program	Computer		TKR Registration JANUARY 2019	TKR Registration
2089	Female	Welcome to your program (1.04min)	02:05	125	My Program	Computer		TKR Registration JANUARY 2019	TKR Registration
2089	Female	Welcome to your joint replacement education and support program	01:26	86	My Program	Computer		TKR Registration JANUARY 2019	TKR Registration
2098	Male	Please complete these knee surgery questionnaires today	09:25	565	Email	Computer		TKR Registration JANUARY 2019	Total Knee Joint Replacement
2099	Female	Please complete these knee surgery questionnaires today	08:03	483	Email	Phone(Android)		TKR Registration JANUARY 2019	Total Knee Joint Replacement
2089	Female	Please complete these knee surgery questionnaires today	06:17	377	Email	Computer		TKR Registration JANUARY 2019	TKR Registration
2094	Male	Please complete these knee surgery questionnaires today	08:28	508	Email	Computer		TKR Registration JANUARY 2019	TKR Registration
2071	Male	Please complete these knee surgery questionnaires today	08:22	502	Email	Computer		TKR Registration JANUARY 2019	Total Knee Joint Replacement
2090	Male	Why do I need a knee replacement (3.36min)	20:05	1205	My Program	Computer		TKR Registration JANUARY 2019	TKR Registration
2098	Male	Adding a support person	00:10	10	MPL	Computer		TKR Registration JANUARY 2019	Total Knee Joint Replacement
2098	Male	Arthritis Care's booklet - 'Living with Osteoarthritis'	00:25	25	MPL	Computer		TKR Registration JANUARY 2019	Total Knee Joint Replacement
2098	Male	Welcome to your program (1.04min)	01:27	87	MPL	Computer		TKR Registration JANUARY 2019	Total Knee Joint Replacement
2098	Male	Welcome to your program (1.04min)	00:05	5	MPL	Computer		TKR Registration JANUARY 2019	Total Knee Joint Replacement
2098	Male	Welcome to your program (1.04min)	00:55	55	MPL	Computer		TKR Registration JANUARY 2019	Total Knee Joint Replacement
2098	Male	Welcome to your program (1.04min)	02:05	125	MPL	Computer		TKR Registration JANUARY 2019	Total Knee Joint Replacement
2098	Male	What can I expect from my knee replacement	01:32	92	My Program	Computer		TKR Registration JANUARY 2019	Total Knee Joint Replacement
2098	Male	Possible complications of infection after knee replacement surgery	00:34	34	My Program	Computer		TKR Registration JANUARY 2019	Total Knee Joint Replacement
2098	Male	Possible complications and risks of knee replacement surgery	01:01	61	My Program	Computer		TKR Registration JANUARY 2019	Total Knee Joint Replacement
2098	Male	What are the risks associated with having a knee replacement (7.56min)	08:09	489	My Program	Computer		TKR Registration JANUARY 2019	Total Knee Joint Replacement
2098	Male	Why has my surgeon recommended a total knee replacement? (10.15 min)	10:48	648	My Program	Computer		TKR Registration JANUARY 2019	Total Knee Joint Replacement
2098	Male	Why do I need a knee replacement (3.36min)	05:07	307	My Program	Computer		TKR Registration JANUARY 2019	Total Knee Joint Replacement
2099	Female	Adding a support person	00:35	35	My Program	Computer		TKR Registration JANUARY 2019	Total Knee Joint Replacement
2099	Female	Welcome to your program (1.04min)	02:01	121	My Program	Computer		TKR Registration JANUARY 2019	Total Knee Joint Replacement
2099	Female	Welcome to your joint replacement education and support program	01:34	94	My Program	Computer		TKR Registration JANUARY 2019	Total Knee Joint Replacement
2098	Male	Welcome to your joint replacement education and support program	02:50	170	My Program	Computer		TKR Registration JANUARY 2019	Total Knee Joint Replacement
2098	Male	Welcome to your program (1.04min)	00:05	5	My Program	Computer		TKR Registration JANUARY 2019	Total Knee Joint Replacement
2098	Male	Adding a support person	00:15	15	MPL	Computer		TKR Registration JANUARY 2019	Total Knee Joint Replacement
2098	Male	Welcome to your joint replacement education and support program	00:15	15	My Program	Computer		TKR Registration JANUARY 2019	Total Knee Joint Replacement
2089	Female	Welcome to your program (1.04min)	00:20	20	My Program	Computer		TKR Registration JANUARY 2019	TKR Registration
2061	Female	Please complete these knee surgery questionnaires today	11:28	688	Email	Tablet(iPad)		TKR Registration JANUARY 2019	TKR Registration
2061	Female	Please complete these knee surgery questionnaires today	00:19	19	Email	Tablet(iPad)		TKR Registration JANUARY 2019	TKR Registration
1654	Female	Do I need to stop my medications prior to surgery	02:54:25	10465	My Program	Computer		TKR Peri-operative Friarage 5 day lead in JUNE 2019	TKR peri operative
1654	Female	Support for you during your joint replacement	00:46	46	My Program	Computer		TKR Peri-operative Friarage 5 day lead in JUNE 2019	TKR peri operative
1654	Female	General advice on recovery from knee surgery	00:10	10	My Program	Computer		TKR Peri-operative Friarage 5 day lead in JUNE 2019	TKR peri operative
2094	Male	Welcome to your joint replacement education and support program	01:34	94	My Program	Phone(Android)		TKR Registration JANUARY 2019	TKR Registration
2075	Female	What are the risks associated with having a knee replacement (7.56min)	08:01	481	My Program	Computer		TKR Registration JANUARY 2019	Total Knee Joint Replacement
2075	Female	Possible complications and risks of knee replacement surgery	00:43	43	My Program	Computer		TKR Registration JANUARY 2019	Total Knee Joint Replacement
2075	Female	Possible complications of infection after knee replacement surgery	00:24	24	My Program	Computer		TKR Registration JANUARY 2019	Total Knee Joint Replacement
2075	Female	What can I expect from my knee replacement	00:48	48	My Program	Computer		TKR Registration JANUARY 2019	Total Knee Joint Replacement
2075	Female	Please complete these knee surgery questionnaires today	06:15	375	My Program	Computer		TKR Registration JANUARY 2019	Total Knee Joint Replacement
1654	Female	General advice on recovery from knee surgery	00:17	17	My Program	Phone(iPhone)		TKR Peri-operative Friarage 5 day lead in JUNE 2019	TKR peri operative
2059	Female	Please complete these knee surgery questionnaires today	06:25	385	Alert Bell	Phone(Android)		TKR Registration JANUARY 2019	TKR Registration
2085	Male	Welcome to your joint replacement education and support program	01:10	70	My Program	Computer		TKR Registration JANUARY 2019	Total Knee Joint Replacement
2076	Female	Welcome to your joint replacement education and support program	00:21	21	My Program	Phone(iPhone)		TKR Registration JANUARY 2019	Total Knee Joint Replacement
2075	Female	Medical Screening Questionnaire	01:04:43	3883	Alert Bell	Phone(iPhone)		TKR Pre-assessment 2 week lead in JANUARY 2019	Total Knee Joint Replacement
2075	Female	Medical Screening Questionnaire	00:25	25	Alert Bell	Phone(iPhone)		TKR Pre-assessment 2 week lead in JANUARY 2019	Total Knee Joint Replacement
2071	Male	Adding a support person	01:09	69	My Program	Computer		TKR Registration JANUARY 2019	Total Knee Joint Replacement
2071	Male	Welcome to your program (1.04min)	01:48	108	My Program	Computer		TKR Registration JANUARY 2019	Total Knee Joint Replacement
2071	Male	Welcome to your joint replacement education and support program	01:20	80	My Program	Computer		TKR Registration JANUARY 2019	Total Knee Joint Replacement
2075	Female	What to bring to your knee pre-assessment appointment	01:40	100	My Program	Phone(iPhone)		TKR Pre-assessment 2 week lead in JANUARY 2019	Total Knee Joint Replacement
2059	Female	Essential Reading Confirmed - KNEES	01:01	61	Forms	Phone(Android)		TKR Registration JANUARY 2019	TKR Registration
1682	Male	Please complete your 2 Week Post Operative Knee Joint Replacement Assessment today	00:10	10	Email	Tablet(iPad)		TKR Peri-operative Friarage 5 day lead in JUNE 2019	TKR peri operative
2059	Female	South Tees Knee Guide	14:40	880	My Program	Phone(Android)		TKR Registration JANUARY 2019	TKR Registration
1682	Male	Please complete your 2 Week Post Operative Knee Joint Replacement Assessment today	04:10	250	Email	Tablet(iPad)		TKR Peri-operative Friarage 5 day lead in JUNE 2019	TKR peri operative
1429	Female	Please complete this 90 days post surgery KNEE questionnaire today	05:51	351	Email	Computer			TKR peri operative
1422	Female	Please complete this 90 days post surgery KNEE questionnaire today	02:35	155	Email	Tablet(iPad)			TKR peri operative
1422	Female	Please complete this 90 days post surgery KNEE questionnaire today	04:45	285	Email	Tablet(iPad)			TKR peri operative
2059	Female	Why do I need a knee replacement (3.36min)	00:25	25	My Program	Phone(Android)		TKR Registration JANUARY 2019	TKR Registration
2059	Female	What can I expect from my knee replacement	00:15	15	My Program	Phone(Android)		TKR Registration JANUARY 2019	TKR Registration
2059	Female	Possible complications of infection after knee replacement surgery	00:26	26	My Program	Phone(Android)		TKR Registration JANUARY 2019	TKR Registration
2059	Female	Possible complications and risks of knee replacement surgery	00:46	46	My Program	Phone(Android)		TKR Registration JANUARY 2019	TKR Registration
2059	Female	What are the risks associated with having a knee replacement (7.56min)	02:05	125	My Program	Phone(Android)		TKR Registration JANUARY 2019	TKR Registration
2059	Female	Why has my surgeon recommended a total knee replacement? (10.15 min)	03:49	229	My Program	Phone(Android)		TKR Registration JANUARY 2019	TKR Registration
2059	Female	Why do I need a knee replacement (3.36min)	03:51	231	My Program	Phone(Android)		TKR Registration JANUARY 2019	TKR Registration
2009	Male	Welcome to your pre-assessment program	01:07	67	My Program	Computer		TKR Pre-assessment 5 day lead in JANUARY 2019	TKR Pre-assessment
2009	Male	What will happen during my knee pre-assessment clinic?	03:02	182	My Program	Computer		TKR Pre-assessment 5 day lead in JANUARY 2019	TKR Pre-assessment
2061	Female	Welcome to your joint replacement education and support program	01:04	64	My Program	Computer		TKR Registration JANUARY 2019	TKR Registration
2009	Male	Information for your carer/support person	04:03	243	My Program	Computer		TKR Pre-assessment 5 day lead in JANUARY 2019	TKR Pre-assessment
2059	Female	Adding a support person	01:05	65	My Program	Tablet(Android)		TKR Registration JANUARY 2019	TKR Registration
2059	Female	Welcome to your program (1.04min)	01:53	113	My Program	Tablet(Android)		TKR Registration JANUARY 2019	TKR Registration
2059	Female	Welcome to your joint replacement education and support program	00:23	23	My Program	Tablet(Android)		TKR Registration JANUARY 2019	TKR Registration
2047	Male	Please complete these knee surgery questionnaires today	02:27	147	Email	Phone(iPhone)		TKR Registration JANUARY 2019	TKR Registration
2047	Male	Please complete these knee surgery questionnaires today	07:26	446	Email	Phone(iPhone)		TKR Registration JANUARY 2019	TKR Registration
1840	Female	Versus Arthritis peer support invitation	00:10	10	MPL	Computer		TKR Registration JANUARY 2019	TKR Registration
1840	Female	Versus Arthritis peer support invitation	00:10	10	MPL	Computer		TKR Registration JANUARY 2019	TKR Registration
1840	Female	Versus Arthritis peer support invitation	00:05	5	MPL	Computer		TKR Registration JANUARY 2019	TKR Registration
1145	Female	Please complete this 365 days post surgery KNEE questionnaire today	26:05	1565	Email	Computer			TKR peri operative
1145	Female	Please complete this 365 days post surgery KNEE questionnaire today	00:40	40	Email	Computer			TKR peri operative
1851	Male	Please complete these knee surgery questionnaires today	00:11	11	Forms	Phone(iPhone)		TKR Registration JANUARY 2019	TKR Registration
1485	Female	Please complete this 90 days post surgery KNEE questionnaire today	04:44	284	Email	Computer			TKR peri operative
2052	Female	Arthritis Care's booklet - 'Living with Osteoarthritis'	00:25	25	MPL	Computer		TKR Registration JANUARY 2019	TKR Registration
2052	Female	What can I expect from my knee replacement	02:50	170	My Program	Computer		TKR Registration JANUARY 2019	TKR Registration
780	Female	Please complete this 365 days post surgery HIP questionnaire today	00:05	5	Email	Tablet(iPad)			TKR peri operative
780	Female	Please complete this 365 days post surgery HIP questionnaire today	00:35	35	Email	Tablet(iPad)			TKR peri operative
2049	Female	Why do I need a knee replacement (3.36min)	00:45	45	My Program	Tablet(iPad)		TKR Registration JANUARY 2019	TKR Registration
2054	Female	Welcome to your joint replacement education and support program	01:55	115	My Program	Phone(Android)		TKR Registration JANUARY 2019	TKR Registration
1851	Male	Arthritis Care's booklet - 'Living with Osteoarthritis'	06:10	370	MPL	Phone(iPhone)		TKR Registration JANUARY 2019	TKR Registration
1851	Male	Arthritis Care's booklet - 'Living with Osteoarthritis'	00:10	10	MPL	Phone(iPhone)		TKR Registration JANUARY 2019	TKR Registration
1851	Male	Arthritis Care's booklet - 'Living with Osteoarthritis'	00:10	10	MPL	Phone(iPhone)		TKR Registration JANUARY 2019	TKR Registration
1851	Male	Arthritis Care's booklet - 'Living with Osteoarthritis'	00:05	5	MPL	Phone(iPhone)		TKR Registration JANUARY 2019	TKR Registration
1851	Male	Please complete these knee surgery questionnaires today	00:30	30	Forms	Phone(iPhone)		TKR Registration JANUARY 2019	TKR Registration
1851	Male	Essential Reading Confirmed - KNEES	00:25	25	Forms	Phone(iPhone)		TKR Registration JANUARY 2019	TKR Registration
1851	Male	Please complete these knee surgery questionnaires today	05:10	310	Forms	Phone(iPhone)		TKR Registration JANUARY 2019	TKR Registration
1851	Male	What can I expect from my knee replacement	02:25	145	MPL	Phone(iPhone)		TKR Registration JANUARY 2019	TKR Registration
1851	Male	Possible complications of infection after knee replacement surgery	00:15	15	MPL	Phone(iPhone)		TKR Registration JANUARY 2019	TKR Registration
1851	Male	Possible complications and risks of knee replacement surgery	00:55	55	MPL	Phone(iPhone)		TKR Registration JANUARY 2019	TKR Registration
1851	Male	What are the risks associated with having a knee replacement (7.56min)	05:00	300	MPL	Phone(iPhone)		TKR Registration JANUARY 2019	TKR Registration
1272	Female	Please complete this 90 days post surgery KNEE questionnaire today	05:18	318	Email	Phone(Android)			TKR PER
1851	Male	What can I expect from my knee replacement	00:20	20	MPL	Phone(iPhone)		TKR Registration JANUARY 2019	TKR Registration
1851	Male	Arthritis Care's booklet - 'Living with Osteoarthritis'	00:25	25	MPL	Phone(iPhone)		TKR Registration JANUARY 2019	TKR Registration
1851	Male	Possible complications and risks of knee replacement surgery	00:25	25	MPL	Phone(iPhone)		TKR Registration JANUARY 2019	TKR Registration
1851	Male	What are the risks associated with having a knee replacement (7.56min)	01:25	85	MPL	Phone(iPhone)		TKR Registration JANUARY 2019	TKR Registration
1851	Male	Why do I need a knee replacement (3.36min)	08:55	535	MPL	Phone(iPhone)		TKR Registration JANUARY 2019	TKR Registration
1851	Male	South Tees Knee Guide	02:59	179	MPL	Phone(iPhone)		TKR Registration JANUARY 2019	TKR Registration
1851	Male	Your knee replacement pathway	01:44	104	MPL	Phone(iPhone)		TKR Registration JANUARY 2019	TKR Registration
1851	Male	Arthritis Care's booklet - 'Living with Osteoarthritis'	01:03	63	MPL	Computer		TKR Registration JANUARY 2019	TKR Registration
1851	Male	Arthritis Care's booklet - 'Living with Osteoarthritis'	00:05	5	MPL	Computer		TKR Registration JANUARY 2019	TKR Registration
1851	Male	Arthritis Care's booklet - 'Living with Osteoarthritis'	00:09	9	MPL	Computer		TKR Registration JANUARY 2019	TKR Registration
1851	Male	Arthritis Care's booklet - 'Living with Osteoarthritis'	00:23	23	MPL	Computer		TKR Registration JANUARY 2019	TKR Registration
1851	Male	Arthritis Care's booklet - 'Living with Osteoarthritis'	01:15	75	MPL	Computer		TKR Registration JANUARY 2019	TKR Registration
1851	Male	Arthritis Care's booklet - 'Living with Osteoarthritis'	00:25	25	MPL	Computer		TKR Registration JANUARY 2019	TKR Registration
1851	Male	Arthritis Care's booklet - 'Living with Osteoarthritis'	00:10	10	MPL	Computer		TKR Registration JANUARY 2019	TKR Registration
1851	Male	Welcome to your joint replacement education and support program	00:06	6	MPL	Computer		TKR Registration JANUARY 2019	TKR Registration
1851	Male	Welcome to your joint replacement education and support program	00:10	10	My Program	Computer		TKR Registration JANUARY 2019	TKR Registration
1851	Male	Versus Arthritis peer support invitation	00:10	10	MPL	Computer		TKR Registration JANUARY 2019	TKR Registration
1851	Male	Versus Arthritis peer support invitation	00:25	25	MPL	Computer		TKR Registration JANUARY 2019	TKR Registration
1851	Male	Why has my surgeon recommended a total knee replacement? (10.15 min)	00:29	29	MPL	Computer		TKR Registration JANUARY 2019	TKR Registration
1851	Male	Welcome to your joint replacement education and support program	00:27	27	MPL	Computer		TKR Registration JANUARY 2019	TKR Registration
1851	Male	Welcome to your joint replacement education and support program	00:05	5	MPL	Computer		TKR Registration JANUARY 2019	TKR Registration
1851	Male	Welcome to your joint replacement education and support program	00:40	40	My Program	Computer		TKR Registration JANUARY 2019	TKR Registration
1851	Male	Versus Arthritis peer support invitation	00:10	10	MPL	Computer		TKR Registration JANUARY 2019	TKR Registration
1851	Male	Why has my surgeon recommended a total knee replacement? (10.15 min)	00:10	10	MPL	Computer		TKR Registration JANUARY 2019	TKR Registration
1851	Male	Welcome to your joint replacement education and support program	03:24	204	MPL	Computer		TKR Registration JANUARY 2019	TKR Registration
1851	Male	Welcome to your joint replacement education and support program	03:24	204	My Program	Computer		TKR Registration JANUARY 2019	TKR Registration
1851	Male	Versus Arthritis peer support invitation	03:25	205	MPL	Computer		TKR Registration JANUARY 2019	TKR Registration
1851	Male	Why has my surgeon recommended a total knee replacement? (10.15 min)	03:25	205	MPL	Computer		TKR Registration JANUARY 2019	TKR Registration
1851	Male	Why has my surgeon recommended a total knee replacement? (10.15 min)	01:45	105	MPL	Computer		TKR Registration JANUARY 2019	TKR Registration
1851	Male	Welcome to your joint replacement education and support program	01:50	110	MPL	Computer		TKR Registration JANUARY 2019	TKR Registration
1851	Male	Welcome to your joint replacement education and support program	01:50	110	My Program	Computer		TKR Registration JANUARY 2019	TKR Registration
1851	Male	Versus Arthritis peer support invitation	01:50	110	MPL	Computer		TKR Registration JANUARY 2019	TKR Registration
1851	Male	Welcome to your joint replacement education and support program	00:01	1	My Program	Computer		TKR Registration JANUARY 2019	TKR Registration
1851	Male	Why has my surgeon recommended a total knee replacement? (10.15 min)	00:05	5	MPL	Computer		TKR Registration JANUARY 2019	TKR Registration
1851	Male	Welcome to your joint replacement education and support program	04:55	295	MPL	Computer		TKR Registration JANUARY 2019	TKR Registration
1851	Male	Versus Arthritis peer support invitation	04:55	295	MPL	Computer		TKR Registration JANUARY 2019	TKR Registration
1851	Male	Why has my surgeon recommended a total knee replacement? (10.15 min)	04:55	295	MPL	Computer		TKR Registration JANUARY 2019	TKR Registration
1851	Male	Why has my surgeon recommended a total knee replacement? (10.15 min)	07:45	465	MPL	Computer		TKR Registration JANUARY 2019	TKR Registration
1851	Male	Welcome to your joint replacement education and support program	07:56	476	MPL	Computer		TKR Registration JANUARY 2019	TKR Registration
1851	Male	Versus Arthritis peer support invitation	07:55	475	MPL	Computer		TKR Registration JANUARY 2019	TKR Registration
1851	Male	Welcome to your joint replacement education and support program	00:55	55	MPL	Computer		TKR Registration JANUARY 2019	TKR Registration
1851	Male	Versus Arthritis peer support invitation	00:55	55	MPL	Computer		TKR Registration JANUARY 2019	TKR Registration
1851	Male	Versus Arthritis peer support invitation	00:40	40	MPL	Computer		TKR Registration JANUARY 2019	TKR Registration
1851	Male	Welcome to your joint replacement education and support program	16:20	980	My Program	Computer		TKR Registration JANUARY 2019	TKR Registration
1851	Male	Welcome to your joint replacement education and support program	00:08	8	My Program	Computer		TKR Registration JANUARY 2019	TKR Registration
1851	Male	Welcome to your joint replacement education and support program	00:04	4	My Program	Computer		TKR Registration JANUARY 2019	TKR Registration
1851	Male	Welcome to your joint replacement education and support program	00:10	10	My Program	Computer		TKR Registration JANUARY 2019	TKR Registration
1851	Male	Welcome to your joint replacement education and support program	00:05	5	My Program	Computer		TKR Registration JANUARY 2019	TKR Registration
1851	Male	Welcome to your joint replacement education and support program	00:25	25	My Program	Computer		TKR Registration JANUARY 2019	TKR Registration
1851	Male	Welcome to your joint replacement education and support program	01:49	109	My Program	Computer		TKR Registration JANUARY 2019	TKR Registration
1851	Male	Welcome to your program (1.04min)	01:55	115	My Program	Computer		TKR Registration JANUARY 2019	TKR Registration
1851	Male	Welcome to your joint replacement education and support program	02:21	141	My Program	Computer		TKR Registration JANUARY 2019	TKR Registration
1272	Female	Please complete this 90 days post surgery KNEE questionnaire today	04:47	287	Email	Phone(Android)			TKR PER
2011	Female	Essential Reading Confirmed - KNEES	00:05	5	My Program	Phone(Android)		TKR Registration JANUARY 2019	TKR Registration
2011	Female	Essential Reading Confirmed - KNEES	01:31	91	Alert Bell	Phone(Android)		TKR Registration JANUARY 2019	TKR Registration
2011	Female	Please complete these knee surgery questionnaires today	07:06	426	Alert Bell	Phone(Android)		TKR Registration JANUARY 2019	TKR Registration
2009	Male	Please complete these knee surgery questionnaires today	00:05	5	Email	Computer		TKR Registration JANUARY 2019	THR registration
1681	Male	Medical Screening Questionnaire	07:34	454	Alert Bell	Computer		TKR Pre-assessment 2 week lead in JANUARY 2019	TKR Pre-assessment
1681	Male	Why give your consent to the National Joint Registry	00:13	13	My Program	Computer		TKR Pre-assessment 2 week lead in JANUARY 2019	TKR Pre-assessment
1681	Male	What to bring to your knee pre-assessment appointment	00:58	58	My Program	Computer		TKR Pre-assessment 2 week lead in JANUARY 2019	TKR Pre-assessment
2009	Male	Adding a support person	01:48	108	My Program	Computer		TKR Registration JANUARY 2019	THR registration
2009	Male	Welcome to your program (1.04min)	02:03	123	My Program	Computer		TKR Registration JANUARY 2019	THR registration
2009	Male	Welcome to your joint replacement education and support program	01:51	111	My Program	Computer		TKR Registration JANUARY 2019	THR registration
2009	Male	Why do I need a knee replacement (3.36min)	03:22	202	My Program	Computer		TKR Registration JANUARY 2019	THR registration
2009	Male	Why has my surgeon recommended a total knee replacement? (10.15 min)	10:09	609	My Program	Computer		TKR Registration JANUARY 2019	THR registration
2009	Male	What are the risks associated with having a knee replacement (7.56min)	00:51	51	My Program	Computer		TKR Registration JANUARY 2019	THR registration
2009	Male	Possible complications and risks of knee replacement surgery	06:32	392	My Program	Computer		TKR Registration JANUARY 2019	THR registration
2009	Male	Possible complications of infection after knee replacement surgery	02:32	152	My Program	Computer		TKR Registration JANUARY 2019	THR registration
2009	Male	What can I expect from my knee replacement	01:32	92	My Program	Computer		TKR Registration JANUARY 2019	THR registration
1965	Female	Please complete these knee surgery questionnaires today	02:11	131	Email	Phone(iPhone)		TKR Registration JANUARY 2019	TKR Registration
1965	Female	Please complete these knee surgery questionnaires today	00:16	16	Email	Phone(iPhone)		TKR Registration JANUARY 2019	TKR Registration
1970	Female	Please complete these knee surgery questionnaires today	13:34	814	Email	Computer		TKR Registration JANUARY 2019	TKR Registration
1669	Male	Please complete this 90 days post surgery KNEE questionnaire today	11:42	702	Email	Computer			TKR peri operative
1970	Female	What are the risks associated with having a knee replacement (7.56min)	08:14	494	My Program	Computer		TKR Registration JANUARY 2019	TKR Registration
1970	Female	Why has my surgeon recommended a total knee replacement? (10.15 min)	05:03	303	My Program	Computer		TKR Registration JANUARY 2019	TKR Registration
1970	Female	Why do I need a knee replacement (3.36min)	06:39	399	My Program	Computer		TKR Registration JANUARY 2019	TKR Registration
2003	Male	Why do I need a knee replacement (3.36min)	00:29	29	My Program	Phone(Android)		TKR Registration JANUARY 2019	TKR Registration
1968	Male	Welcome to your joint replacement education and support program	01:36	96	My Program	Computer		TKR Registration JANUARY 2019	TKR Registration
1968	Male	Welcome to your program (1.04min)	02:25	145	My Program	Computer		TKR Registration JANUARY 2019	TKR Registration
1970	Female	Adding a support person	00:30	30	My Program	Computer		TKR Registration JANUARY 2019	TKR Registration
1970	Female	Welcome to your program (1.04min)	01:46	106	My Program	Computer		TKR Registration JANUARY 2019	TKR Registration
1970	Female	Welcome to your joint replacement education and support program	00:57	57	My Program	Computer		TKR Registration JANUARY 2019	TKR Registration
1669	Male	Please complete your 6 Week Post Operative Knee Joint Replacement Assessment today	03:51	231	Email	Computer		TKR Peri-operative JCUH 2 week lead in JUNE 2019	TKR peri operative
1681	Male	Welcome to your pre-assessment program	00:38	38	My Program	Computer		TKR Pre-assessment 2 week lead in JANUARY 2019	TKR Pre-assessment
1681	Male	What will happen during my knee pre-assessment clinic?	02:36	156	My Program	Computer		TKR Pre-assessment 2 week lead in JANUARY 2019	TKR Pre-assessment
1465	Male	Please complete this 90 days post surgery KNEE questionnaire today	04:11	251	Email	Computer			TKR peri operative
1465	Male	Please complete this 90 days post surgery KNEE questionnaire today	00:24	24	My Program	Computer			TKR peri operative
1357	Male	Please complete this 90 days post surgery KNEE questionnaire today	05:54	354	Email	Tablet(iPad)			TKR peri operative
1188	Female	Please complete this 90 days post surgery KNEE questionnaire today	03:25	205	Email	Phone(iPhone)			TKR peri operative
1676	Male	What will happen during my knee pre-assessment clinic?	00:04	4	My Program	Phone(Android)		TKR Pre-assessment 2 week lead in JANUARY 2019	TKR Pre-assessment
1743	Male	Please complete this 90 days post surgery KNEE questionnaire today	00:10	10	Email	Computer			TKR peri operative
1743	Male	Please complete this 90 days post surgery KNEE questionnaire today	00:06	6	Email	Computer			TKR peri operative
1743	Male	Please complete this 90 days post surgery KNEE questionnaire today	01:20	80	Email	Computer			TKR peri operative
1429	Female	6 week Post Operative Assessment - Knee Joint Replacement	00:14	14	My Program	Computer		TKR Peri-operative Friarage 5 day lead in JUNE 2019	TKR peri operative
1429	Female	Please complete your 6 Week Post Operative Knee Joint Replacement Assessment today	01:02	62	My Program	Computer		TKR Peri-operative Friarage 5 day lead in JUNE 2019	TKR peri operative
1422	Female	Please complete your 6 Week Post Operative Knee Joint Replacement Assessment today	02:09	129	Email	Phone(Android)		TKR Peri-operative Friarage 5 day lead in JUNE 2019	TKR peri operative
1336	Male	Please complete this 90 days post surgery KNEE questionnaire today	04:46	286	Alert Bell	Computer			TKR peri operative
1554	Female	Please complete this 90 days post surgery KNEE questionnaire today	00:05	5	MPL	Computer			TKR peri operative
1554	Female	Constipation and Bowels	00:30	30	MPL	Computer		TKR Peri-operative Friarage 5 day lead in JULY 2018	TKR peri operative
1554	Female	Please complete this 90 days post surgery KNEE questionnaire today	01:25	85	MPL	Computer			TKR peri operative
1554	Female	Medication to protect you against blood clots or DVTs	02:04	124	MPL	Computer		TKR Peri-operative Friarage 5 day lead in JULY 2018	TKR peri operative
1554	Female	Please complete this 90 days post surgery KNEE questionnaire today	02:15	135	MPL	Computer			TKR peri operative
1554	Female	Importance of managing your pain after your operation	01:35	95	MPL	Computer		TKR Peri-operative Friarage 5 day lead in JULY 2018	TKR peri operative
1554	Female	Please complete this 90 days post surgery KNEE questionnaire today	02:40	160	MPL	Computer			TKR peri operative
1554	Female	Physiotherapy tips to help with your recovery	01:25	85	MPL	Computer		TKR Peri-operative Friarage 5 day lead in JULY 2018	TKR peri operative
1554	Female	Please complete this 90 days post surgery KNEE questionnaire today	01:59	119	MPL	Computer			TKR peri operative
1554	Female	Please complete this 90 days post surgery KNEE questionnaire today	01:05	65	MPL	Computer			TKR peri operative
1554	Female	Please complete this 90 days post surgery KNEE questionnaire today	10:25	625	Forms	Computer			TKR peri operative
1554	Female	Please complete this 90 days post surgery KNEE questionnaire today	11:20	680	MPL	Computer			TKR peri operative
1554	Female	Please complete this 90 days post surgery KNEE questionnaire today	00:15	15	MPL	Computer			TKR peri operative
1554	Female	Please complete this 90 days post surgery KNEE questionnaire today	00:38	38	MPL	Computer			TKR peri operative
1554	Female	Please complete this 90 days post surgery KNEE questionnaire today	00:20	20	MPL	Computer			TKR peri operative
1554	Female	Please complete this 90 days post surgery KNEE questionnaire today	00:55	55	MPL	Computer			TKR peri operative
1554	Female	Reminder of your 8 week post op appointment with your surgical team	00:29	29	MPL	Computer		TKR Peri-operative Friarage 5 day lead in JULY 2018	TKR peri operative
1554	Female	Please complete this 90 days post surgery KNEE questionnaire today	02:34	154	MPL	Computer			TKR peri operative
1554	Female	Please complete this 90 days post surgery KNEE questionnaire today	00:10	10	MPL	Computer			TKR peri operative
1554	Female	Please complete this 90 days post surgery KNEE questionnaire today	00:15	15	MPL	Computer			TKR peri operative
1554	Female	Please complete this 90 days post surgery KNEE questionnaire today	00:10	10	MPL	Computer			TKR peri operative
1554	Female	Please complete this 90 days post surgery KNEE questionnaire today	00:10	10	MPL	Computer			TKR peri operative
1554	Female	Please complete this 90 days post surgery KNEE questionnaire today	01:35	95	Forms	Computer			TKR peri operative
1472	Male	Please complete this 90 days post surgery KNEE questionnaire today	09:01	541	Email	Computer			TKR peri operative
1742	Male	What can I expect from my knee replacement	00:53	53	MPL	Tablet(iPad)		TKR Registration JANUARY 2019	TKR Registration
1742	Male	Essential Reading Confirmed - KNEES	00:25	25	MPL	Tablet(iPad)		TKR Registration JANUARY 2019	TKR Registration
1742	Male	South Tees Knee Guide	04:26	266	MPL	Tablet(iPad)		TKR Registration JANUARY 2019	TKR Registration
1742	Male	Your knee replacement pathway	00:53	53	MPL	Tablet(iPad)		TKR Registration JANUARY 2019	TKR Registration
1742	Male	Welcome to your joint replacement education and support program	02:00	120	MPL	Tablet(iPad)		TKR Registration JANUARY 2019	TKR Registration
1429	Female	Please complete your 4 Week Post Operative Knee Joint Replacement Assessment today	00:15	15	My Program	Computer		TKR Peri-operative Friarage 5 day lead in JUNE 2019	TKR peri operative
1429	Female	4 Week Post Operative Assessment - Knee Joint Replacement	00:56	56	My Program	Computer		TKR Peri-operative Friarage 5 day lead in JUNE 2019	TKR peri operative
1680	Male	Why give your consent to the National Joint Registry	01:26	86	My Program	Computer		TKR Pre-assessment 2 week lead in JANUARY 2019	TKR Pre-assessment
1680	Male	What to bring to your knee pre-assessment appointment	01:27	87	My Program	Computer		TKR Pre-assessment 2 week lead in JANUARY 2019	TKR Pre-assessment
1680	Male	Medical Screening Questionnaire	10:29	629	Alert Bell	Computer		TKR Pre-assessment 2 week lead in JANUARY 2019	TKR Pre-assessment
1751	Female	What to bring to your knee pre-assessment appointment	00:40	40	My Program	Tablet(iPad)		TKR Pre-assessment 2 week lead in JANUARY 2019	TKR Pre-assessment
1751	Female	What should I wear to my pre-assessment clinic	00:04	4	My Program	Tablet(iPad)		TKR Pre-assessment 2 week lead in JANUARY 2019	TKR Pre-assessment
1751	Female	What should I wear to my pre-assessment clinic	00:31	31	My Program	Tablet(iPad)		TKR Pre-assessment 2 week lead in JANUARY 2019	TKR Pre-assessment
1751	Female	Making your home safer for your recovery (3:40)	03:57	237	My Program	Tablet(iPad)		TKR Pre-assessment 2 week lead in JANUARY 2019	TKR Pre-assessment
1751	Female	Information for your carer/support person	00:02	2	My Program	Tablet(iPad)		TKR Pre-assessment 2 week lead in JANUARY 2019	TKR Pre-assessment
1751	Female	Information for your carer/support person	01:31	91	My Program	Tablet(iPad)		TKR Pre-assessment 2 week lead in JANUARY 2019	TKR Pre-assessment
1751	Female	Things to think about before surgery	02:14	134	My Program	Tablet(iPad)		TKR Pre-assessment 2 week lead in JANUARY 2019	TKR Pre-assessment
1751	Female	Medical Screening Questionnaire	02:06	126	My Program	Tablet(iPad)		TKR Pre-assessment 2 week lead in JANUARY 2019	TKR Pre-assessment
1751	Female	The risks of being over weight before joint replacement	00:01	1	My Program	Tablet(iPad)		TKR Pre-assessment 2 week lead in JANUARY 2019	TKR Pre-assessment
1751	Female	The risks of being over weight before joint replacement	00:05	5	My Program	Tablet(iPad)		TKR Pre-assessment 2 week lead in JANUARY 2019	TKR Pre-assessment
1751	Female	The risks of being over weight before joint replacement	02:00	120	My Program	Tablet(iPad)		TKR Pre-assessment 2 week lead in JANUARY 2019	TKR Pre-assessment
1751	Female	Why stop smoking before joint replacement?	00:12	12	My Program	Tablet(iPad)		TKR Pre-assessment 2 week lead in JANUARY 2019	TKR Pre-assessment
1751	Female	Managing your health prior to surgery	00:02	2	My Program	Tablet(iPad)		TKR Pre-assessment 2 week lead in JANUARY 2019	TKR Pre-assessment
1751	Female	Managing your health prior to surgery	00:55	55	My Program	Tablet(iPad)		TKR Pre-assessment 2 week lead in JANUARY 2019	TKR Pre-assessment
1751	Female	Managing your health prior to surgery	00:54	54	My Program	Tablet(iPad)		TKR Pre-assessment 2 week lead in JANUARY 2019	TKR Pre-assessment
1751	Female	Welcome to your pre-assessment program	00:44	44	My Program	Tablet(iPad)		TKR Pre-assessment 2 week lead in JANUARY 2019	TKR Pre-assessment
1751	Female	What will happen during my knee pre-assessment clinic?	00:20	20	My Program	Tablet(iPad)		TKR Pre-assessment 2 week lead in JANUARY 2019	TKR Pre-assessment
1751	Female	Welcome to your pre-assessment program	26:37	1597	My Program	Tablet(iPad)		TKR Pre-assessment 2 week lead in JANUARY 2019	TKR Pre-assessment
1751	Female	What will happen during my knee pre-assessment clinic?	01:50	110	My Program	Tablet(iPad)		TKR Pre-assessment 2 week lead in JANUARY 2019	TKR Pre-assessment
1751	Female	Medical Screening Questionnaire	01:14	74	Alert Bell	Tablet(iPad)		TKR Pre-assessment 2 week lead in JANUARY 2019	TKR Pre-assessment
1745	Female	Essential Reading Confirmed - KNEES	02:01	121	Forms	Computer		TKR Registration JANUARY 2019	TKR Registration
1422	Female	Please complete your 4 Week Post Operative Knee Joint Replacement Assessment today	01:19	79	Email	Phone(Android)		TKR Peri-operative Friarage 5 day lead in JUNE 2019	TKR peri operative
1742	Male	What can I expect from my knee replacement	01:09	69	MPL	Tablet(iPad)		TKR Registration JANUARY 2019	TKR Registration
1742	Male	Welcome to your joint replacement education and support program	00:43	43	MPL	Tablet(iPad)		TKR Registration JANUARY 2019	TKR Registration
1742	Male	What are the risks associated with having a knee replacement (7.56min)	06:33	393	MPL	Tablet(iPad)		TKR Registration JANUARY 2019	TKR Registration
1742	Male	Why has my surgeon recommended a total knee replacement? (10.15 min)	01:59	119	MPL	Tablet(iPad)		TKR Registration JANUARY 2019	TKR Registration
1742	Male	Why do I need a knee replacement (3.36min)	02:49	169	MPL	Tablet(iPad)		TKR Registration JANUARY 2019	TKR Registration
1742	Male	Introducing Mr McMurtry	01:00	60	MPL	Tablet(iPad)		Mr McMurtry patients	TKR Registration
1742	Male	Versus Arthritis peer support invitation	00:10	10	MPL	Tablet(iPad)		TKR Registration JANUARY 2019	TKR Registration
1742	Male	South Tees Knee Guide	03:12	192	MPL	Tablet(iPad)		TKR Registration JANUARY 2019	TKR Registration
1742	Male	Your knee replacement pathway	01:03	63	MPL	Tablet(iPad)		TKR Registration JANUARY 2019	TKR Registration
1272	Female	Please complete your 4 Week Post Operative Knee Joint Replacement Assessment today	01:12	72	Email	Phone(Android)		TKR Peri-operative JCUH 5 day lead in JUNE 2019	TKR PER
1751	Female	Please complete these knee surgery questionnaires today	00:48	48	Forms	Tablet(iPad)		TKR Registration JANUARY 2019	TKR Registration
1751	Female	Essential Reading Confirmed - KNEES	00:25	25	Forms	Tablet(iPad)		TKR Registration JANUARY 2019	TKR Registration
1751	Female	What will happen during my knee pre-assessment clinic?	02:04	124	My Program	Tablet(iPad)		TKR Pre-assessment 2 week lead in JANUARY 2019	TKR Pre-assessment
1751	Female	Welcome to your pre-assessment program	00:02	2	My Program	Tablet(iPad)		TKR Pre-assessment 2 week lead in JANUARY 2019	TKR Pre-assessment
1751	Female	Welcome to your pre-assessment program	00:11	11	My Program	Tablet(iPad)		TKR Pre-assessment 2 week lead in JANUARY 2019	TKR Pre-assessment
1751	Female	Welcome to your pre-assessment program	01:05	65	My Program	Tablet(iPad)		TKR Pre-assessment 2 week lead in JANUARY 2019	TKR Pre-assessment
1751	Female	What will happen during my knee pre-assessment clinic?	00:21	21	My Program	Tablet(iPad)		TKR Pre-assessment 2 week lead in JANUARY 2019	TKR Pre-assessment
1751	Female	What will happen during my knee pre-assessment clinic?	05:12	312	My Program	Tablet(iPad)		TKR Pre-assessment 2 week lead in JANUARY 2019	TKR Pre-assessment
1669	Male	Please complete your 4 Week Post Operative Knee Joint Replacement Assessment today	01:33	93	Email	Computer		TKR Peri-operative JCUH 2 week lead in JUNE 2019	TKR peri operative
1680	Male	Welcome to your pre-assessment program	00:52	52	My Program	Computer		TKR Pre-assessment 2 week lead in JANUARY 2019	TKR Pre-assessment
1680	Male	What will happen during my knee pre-assessment clinic?	03:14	194	My Program	Computer		TKR Pre-assessment 2 week lead in JANUARY 2019	TKR Pre-assessment
1669	Male	Please complete your 2 Week Post Operative Knee Joint Replacement Assessment today	02:16	136	Email	Computer		TKR Peri-operative JCUH 2 week lead in JUNE 2019	TKR peri operative
767	Female	Please complete this 365 days post surgery HIP questionnaire today	01:00	60	Email	Phone(iPhone)			TKR peri operative
1429	Female	Please complete your 2 Week Post Operative Knee Joint Replacement Assessment today	01:12	72	Email	Computer		TKR Peri-operative Friarage 5 day lead in JUNE 2019	TKR peri operative
1465	Male	Please complete your 6 Week Post Operative Knee Joint Replacement Assessment today	01:36	96	Email	Phone(iPhone)		TKR Peri-operative JCUH 5 day lead in JUNE 2019	TKR peri operative
1422	Female	Please complete your 2 Week Post Operative Knee Joint Replacement Assessment today	03:01	181	Email	Tablet(iPad)		TKR Peri-operative Friarage 5 day lead in JUNE 2019	TKR peri operative
1851	Male	Please complete these knee surgery questionnaires today	04:06	246	MPL	Phone(iPhone)		TKR Registration JANUARY 2019	TKR Registration
1851	Male	Please complete these knee surgery questionnaires today	04:09	249	MPL	Phone(iPhone)		TKR Registration JANUARY 2019	TKR Registration
1851	Male	Why has my surgeon recommended a total knee replacement? (10.15 min)	02:30	150	MPL	Phone(iPhone)		TKR Registration JANUARY 2019	TKR Registration
1851	Male	Versus Arthritis peer support invitation	01:03	63	MPL	Phone(iPhone)		TKR Registration JANUARY 2019	TKR Registration
1357	Male	Please complete your 6 Week Post Operative Knee Joint Replacement Assessment today	02:31	151	Email	Tablet(iPad)		TKR Peri-operative JCUH 5 day lead in JUNE 2019	TKR peri operative
1336	Male	Please complete your 6 Week Post Operative Knee Joint Replacement Assessment today	00:05	5	Forms	Computer		Pilot Post Op TKR Assessment-Peri Op	TKR peri operative
1272	Female	Please complete your 2 Week Post Operative Knee Joint Replacement Assessment today	01:20	80	Email	Phone(Android)		TKR Peri-operative JCUH 5 day lead in JUNE 2019	TKR PER
1660	Male	Please complete your 6 Week Post Operative Knee Joint Replacement Assessment today	01:06	66	Email	Tablet(iPad)		TKR Peri-operative Friarage 5 day lead in JUNE 2019	TKR peri operative
1851	Male	Essential Reading Confirmed - KNEES	02:11	131	Alert Bell	Phone(iPhone)		TKR Registration JANUARY 2019	TKR Registration
1851	Male	Please complete these knee surgery questionnaires today	08:38	518	Alert Bell	Phone(iPhone)		TKR Registration JANUARY 2019	TKR Registration
1851	Male	Adding a support person	01:47	107	My Program	Phone(iPhone)		TKR Registration JANUARY 2019	TKR Registration
1851	Male	Welcome to your program (1.04min)	01:49	109	My Program	Phone(iPhone)		TKR Registration JANUARY 2019	TKR Registration
1851	Male	Welcome to your joint replacement education and support program	01:44	104	My Program	Phone(iPhone)		TKR Registration JANUARY 2019	TKR Registration
1429	Female	Video of total knee replacement live surgery (optional viewing) 7.37 min	25:21	1521	My Program	Computer		TKR Peri-operative Friarage 5 day lead in JUNE 2019	TKR peri operative
1743	Male	Please complete your 6 Week Post Operative Knee Joint Replacement Assessment today	00:06	6	Email	Computer		TKR Peri-operative Friarage 5 day lead in JUNE 2019	TKR peri operative
1743	Male	Please complete your 6 Week Post Operative Knee Joint Replacement Assessment today	00:06	6	Email	Computer		TKR Peri-operative Friarage 5 day lead in JUNE 2019	TKR peri operative
1429	Female	Making your home safer for your recovery (3:40)	00:10	10	My Program	Computer		TKR Peri-operative Friarage 5 day lead in JUNE 2019	TKR peri operative
1429	Female	Video of total knee replacement live surgery (optional viewing) 7.37 min	01:49	109	My Program	Computer		TKR Peri-operative Friarage 5 day lead in JUNE 2019	TKR peri operative
1429	Female	Introduction to anaesthesia - Dr Simon Baker (2.08 min)	02:17	137	My Program	Computer		TKR Peri-operative Friarage 5 day lead in JUNE 2019	TKR peri operative
1429	Female	Support for you during your joint replacement	00:19	19	My Program	Computer		TKR Peri-operative Friarage 5 day lead in JUNE 2019	TKR peri operative
1429	Female	Do I need to stop my medications prior to surgery	00:43	43	My Program	Computer		TKR Peri-operative Friarage 5 day lead in JUNE 2019	TKR peri operative
1429	Female	General advice on recovery from knee surgery	01:42	102	My Program	Computer		TKR Peri-operative Friarage 5 day lead in JUNE 2019	TKR peri operative
1465	Male	Please complete your 4 Week Post Operative Knee Joint Replacement Assessment today	01:14	74	Email	Computer		TKR Peri-operative JCUH 5 day lead in JUNE 2019	TKR peri operative
1422	Female	Essential Reading Confirmed - KNEES	00:10	10	Forms	Phone(Android)		TKR Registration JULY 2018	TKR Registration
1422	Female	What not to bring to hospital	00:19	19	My Program	Phone(Android)		TKR Peri-operative Friarage 5 day lead in JUNE 2019	TKR peri operative
1422	Female	Going up and down stairs safely using sticks (3.08 min)	01:04	64	My Program	Phone(Android)		TKR Peri-operative Friarage 5 day lead in JUNE 2019	TKR peri operative
1422	Female	Walking with sticks (1.07 min)	01:24	84	My Program	Phone(Android)		TKR Peri-operative Friarage 5 day lead in JUNE 2019	TKR peri operative
1422	Female	Ward routine	00:55	55	My Program	Phone(Android)		TKR Peri-operative Friarage 5 day lead in JUNE 2019	TKR peri operative
1422	Female	Managing your pain and swelling	00:43	43	My Program	Phone(Android)		TKR Peri-operative Friarage 5 day lead in JUNE 2019	TKR peri operative
1422	Female	Physiotherapy after you are discharged home	00:41	41	My Program	Phone(Android)		TKR Peri-operative Friarage 5 day lead in JUNE 2019	TKR peri operative
1422	Female	What will happen on the morning of my operation	01:04	64	My Program	Phone(Android)		TKR Peri-operative Friarage 5 day lead in JUNE 2019	TKR peri operative
1422	Female	When will I be able to go home after my operation	01:16	76	My Program	Phone(Android)		TKR Peri-operative Friarage 5 day lead in JUNE 2019	TKR peri operative
1422	Female	What to bring to hospital	00:20	20	My Program	Phone(Android)		TKR Peri-operative Friarage 5 day lead in JUNE 2019	TKR peri operative
1422	Female	Getting you ready for discharge	00:36	36	My Program	Phone(Android)		TKR Peri-operative Friarage 5 day lead in JUNE 2019	TKR peri operative
1422	Female	Physiotherapy after your operation	01:00	60	My Program	Phone(Android)		TKR Peri-operative Friarage 5 day lead in JUNE 2019	TKR peri operative
1188	Female	Please complete your 4 Week Post Operative Knee Joint Replacement Assessment today	02:07	127	Email	Phone(iPhone)		TKR Peri-operative Friarage 5 day lead in JUNE 2019	TKR peri operative
1357	Male	Please complete your 4 Week Post Operative Knee Joint Replacement Assessment today	02:47	167	Email	Tablet(iPad)		TKR Peri-operative JCUH 5 day lead in JUNE 2019	TKR peri operative
1660	Male	Please complete your 4 Week Post Operative Knee Joint Replacement Assessment today	01:36	96	Email	Tablet(iPad)		TKR Peri-operative Friarage 5 day lead in JUNE 2019	TKR peri operative
987	Male	90 Day Post Operative Questionnaire KNEES	01:06	66	Alert Bell	Tablet(iPad)			TKR peri operative
987	Male	90 Day Post Operative Questionnaire KNEES	00:30	30	Alert Bell	Tablet(iPad)			TKR peri operative
1336	Male	Please complete your 6 Week Post Operative Knee Joint Replacement Assessment today	02:42	162	Email	Phone(Android)		Pilot Post Op TKR Assessment-Peri Op	TKR peri operative
1846	Male	Please complete these knee surgery questionnaires today	20:37	1237	Email	Tablet(iPad)		TKR Registration JANUARY 2019	TKR Registration
1846	Male	Please complete these knee surgery questionnaires today	00:15	15	Email	Tablet(iPad)		TKR Registration JANUARY 2019	TKR Registration
1847	Female	Please complete these knee surgery questionnaires today	10:00	600	Email	Phone(Android)		TKR Registration JANUARY 2019	TKR Registration
1844	Male	Please complete these knee surgery questionnaires today	08:08	488	Email	Phone(Android)		TKR Registration JANUARY 2019	TKR Registration
1397	Female	Please complete your 6 Week Post Operative Knee Joint Replacement Assessment today	01:24	84	Email	Computer		Pilot Post Op TKR Assessment-Peri Op	TKR peri operative
1844	Male	Your knee replacement pathway	00:09	9	My Program	Phone(Android)		TKR Registration JANUARY 2019	TKR Registration
1844	Male	Essential Reading Confirmed - KNEES	01:19	79	My Program	Phone(Android)		TKR Registration JANUARY 2019	TKR Registration
1844	Male	South Tees Knee Guide	14:36	876	My Program	Phone(Android)		TKR Registration JANUARY 2019	TKR Registration
1272	Female	Information for your carer/support person	00:02	2	My Program	Computer		TKR Peri-operative JCUH 5 day lead in JUNE 2019	TKR PER
1272	Female	When will you go home after surgery	00:52	52	My Program	Computer		TKR Peri-operative JCUH 5 day lead in JUNE 2019	TKR PER
1272	Female	Support for you during your joint replacement	00:18	18	My Program	Computer		TKR Peri-operative JCUH 5 day lead in JUNE 2019	TKR PER
1272	Female	Ward routine	00:04	4	My Program	Computer		TKR Peri-operative JCUH 5 day lead in JUNE 2019	TKR PER
1272	Female	Who will I meet during my stay in hospital	00:07	7	My Program	Computer		TKR Peri-operative JCUH 5 day lead in JUNE 2019	TKR PER
1272	Female	Visiting times and information for visitors	00:08	8	My Program	Computer		TKR Peri-operative JCUH 5 day lead in JUNE 2019	TKR PER
1272	Female	Medical Screening Questionnaire	00:50	50	Alert Bell	Computer		TKR Pre-assessment July 2018	TKR Pre-assessment
1272	Female	Video of total knee replacement live surgery (optional viewing) 7.37 min	00:03	3	My Program	Computer		TKR Peri-operative JCUH 5 day lead in JUNE 2019	TKR PER
1272	Female	Introduction to anaesthesia - Dr Simon Baker (2.08 min)	00:03	3	My Program	Computer		TKR Peri-operative JCUH 5 day lead in JUNE 2019	TKR PER
1272	Female	Making your home safer for your recovery (3:40)	00:10	10	My Program	Computer		TKR Peri-operative JCUH 5 day lead in JUNE 2019	TKR PER
1272	Female	What will happen to me in the anaesthetic room before surgery	00:10	10	My Program	Computer		TKR Peri-operative JCUH 5 day lead in JUNE 2019	TKR PER
1272	Female	What will happen to me in the anaesthetic room before surgery	01:05	65	My Program	Computer		TKR Peri-operative JCUH 5 day lead in JUNE 2019	TKR PER
1272	Female	Making your home safer for your recovery (3:40)	01:12	72	My Program	Computer		TKR Peri-operative JCUH 5 day lead in JUNE 2019	TKR PER
1272	Female	What will happen to me in the anaesthetic room before surgery	00:05	5	My Program	Computer		TKR Peri-operative JCUH 5 day lead in JUNE 2019	TKR PER
1272	Female	What will happen to me in the anaesthetic room before surgery	01:24	84	My Program	Computer		TKR Peri-operative JCUH 5 day lead in JUNE 2019	TKR PER
1846	Male	What can I expect from my knee replacement	00:44	44	My Program	Computer		TKR Registration JANUARY 2019	TKR Registration
1846	Male	Possible complications of infection after knee replacement surgery	00:40	40	My Program	Computer		TKR Registration JANUARY 2019	TKR Registration
1846	Male	What can I expect from my knee replacement	00:51	51	My Program	Computer		TKR Registration JANUARY 2019	TKR Registration
1846	Male	Possible complications of infection after knee replacement surgery	00:07	7	My Program	Computer		TKR Registration JANUARY 2019	TKR Registration
1846	Male	Possible complications of infection after knee replacement surgery	01:10	70	My Program	Computer		TKR Registration JANUARY 2019	TKR Registration
1846	Male	Possible complications and risks of knee replacement surgery	05:56	356	My Program	Computer		TKR Registration JANUARY 2019	TKR Registration
1846	Male	What are the risks associated with having a knee replacement (7.56min)	08:51	531	My Program	Computer		TKR Registration JANUARY 2019	TKR Registration
1846	Male	Why has my surgeon recommended a total knee replacement? (10.15 min)	10:53	653	My Program	Computer		TKR Registration JANUARY 2019	TKR Registration
1846	Male	Why do I need a knee replacement (3.36min)	05:54	354	My Program	Computer		TKR Registration JANUARY 2019	TKR Registration
1846	Male	Why do I need a knee replacement (3.36min)	00:39	39	My Program	Computer		TKR Registration JANUARY 2019	TKR Registration
1844	Male	Versus Arthritis peer support invitation	01:19	79	My Program	Phone(Android)		TKR Registration JANUARY 2019	TKR Registration
1336	Male	Please complete your 4 Week Post Operative Knee Joint Replacement Assessment today	02:23	143	Alert Bell	Computer		Pilot Post Op TKR Assessment-Peri Op	TKR peri operative
1336	Male	2 Week Post Operative Assessment -Knee Joint Replacement	00:52	52	Alert Bell	Computer		Pilot Post Op TKR Assessment-Peri Op	TKR peri operative
1852	Male	What are the risks associated with having a knee replacement (7.56min)	37:04	2224	My Program	Phone(Android)		TKR Registration JANUARY 2019	TKR Registration
1852	Male	What can I expect from my knee replacement	01:12	72	My Program	Phone(Android)		TKR Registration JANUARY 2019	TKR Registration
1852	Male	Possible complications and risks of knee replacement surgery	00:33	33	My Program	Phone(Android)		TKR Registration JANUARY 2019	TKR Registration
1852	Male	Possible complications and risks of knee replacement surgery	01:19	79	My Program	Phone(Android)		TKR Registration JANUARY 2019	TKR Registration
1852	Male	What are the risks associated with having a knee replacement (7.56min)	01:11	71	My Program	Phone(Android)		TKR Registration JANUARY 2019	TKR Registration
1852	Male	Why has my surgeon recommended a total knee replacement? (10.15 min)	00:49	49	My Program	Phone(Android)		TKR Registration JANUARY 2019	TKR Registration
1852	Male	Why do I need a knee replacement (3.36min)	01:04	64	My Program	Phone(Android)		TKR Registration JANUARY 2019	TKR Registration
1852	Male	Why do I need a knee replacement (3.36min)	00:34	34	My Program	Phone(Android)		TKR Registration JANUARY 2019	TKR Registration
1844	Male	Arthritis Care's booklet - 'Living with Osteoarthritis'	00:35	35	My Program	Phone(Android)		TKR Registration JANUARY 2019	TKR Registration
1844	Male	Introduction to Mr Bonner	00:47	47	My Program	Phone(Android)		Mr Bonner patients	TKR Registration
1465	Male	2 Week Post Operative Assessment -Knee Joint Replacement	00:04	4	My Program	Computer		TKR Peri-operative JCUH 5 day lead in JUNE 2019	TKR peri operative
1465	Male	Please complete your 2 Week Post Operative Knee Joint Replacement Assessment today	00:30	30	Email	Computer		TKR Peri-operative JCUH 5 day lead in JUNE 2019	TKR peri operative
1465	Male	Please complete your 2 Week Post Operative Knee Joint Replacement Assessment today	01:23	83	Email	Computer		TKR Peri-operative JCUH 5 day lead in JUNE 2019	TKR peri operative
1852	Male	Why has my surgeon recommended a total knee replacement? (10.15 min)	00:11	11	My Program	Tablet(iPad)		TKR Registration JANUARY 2019	TKR Registration
1852	Male	What can I expect from my knee replacement	01:02	62	My Program	Tablet(iPad)		TKR Registration JANUARY 2019	TKR Registration
1852	Male	Possible complications of infection after knee replacement surgery	03:07	187	My Program	Tablet(iPad)		TKR Registration JANUARY 2019	TKR Registration
1852	Male	What are the risks associated with having a knee replacement (7.56min)	01:34	94	My Program	Tablet(iPad)		TKR Registration JANUARY 2019	TKR Registration
1847	Female	Possible complications and risks of knee replacement surgery	00:19	19	My Program	Phone(Android)		TKR Registration JANUARY 2019	TKR Registration
1847	Female	Why has my surgeon recommended a total knee replacement? (10.15 min)	07:21	441	My Program	Phone(Android)		TKR Registration JANUARY 2019	TKR Registration
1847	Female	What can I expect from my knee replacement	00:20	20	My Program	Phone(Android)		TKR Registration JANUARY 2019	TKR Registration
1839	Female	Introducing Mr McMurtry	01:54	114	MPL	Computer		Mr McMurtry patients	TKR Registration
1847	Female	What are the risks associated with having a knee replacement (7.56min)	07:35	455	My Program	Phone(Android)		TKR Registration JANUARY 2019	TKR Registration
1844	Male	What can I expect from my knee replacement	01:53	113	My Program	Phone(Android)		TKR Registration JANUARY 2019	TKR Registration
1847	Female	Why do I need a knee replacement (3.36min)	03:44	224	My Program	Phone(Android)		TKR Registration JANUARY 2019	TKR Registration
1839	Female	Essential Reading Confirmed - KNEES	00:05	5	Forms	Computer		TKR Registration JANUARY 2019	TKR Registration
1844	Male	Possible complications of infection after knee replacement surgery	01:52	112	My Program	Phone(Android)		TKR Registration JANUARY 2019	TKR Registration
1688	Female	2 Week Post Operative Assessment -Knee Joint Replacement	00:41	41	Alert Bell	Tablet(iPad)		TKR Post Op Only FEB 2019	TKR Registration
1688	Female	Please complete this 90 days post surgery KNEE questionnaire today	03:58	238	Email	Tablet(iPad)			TKR Registration
1473	Male	Please complete this 90 days post surgery KNEE questionnaire today	05:04	304	Email	Computer			TKR peri operative
1844	Male	Possible complications and risks of knee replacement surgery	03:26	206	My Program	Phone(Android)		TKR Registration JANUARY 2019	TKR Registration
1844	Male	What are the risks associated with having a knee replacement (7.56min)	08:13	493	My Program	Phone(Android)		TKR Registration JANUARY 2019	TKR Registration
1844	Male	Why has my surgeon recommended a total knee replacement? (10.15 min)	10:38	638	My Program	Phone(Android)		TKR Registration JANUARY 2019	TKR Registration
1844	Male	Arthritis Care's booklet - 'Living with Osteoarthritis'	00:04	4	My Program	Phone(Android)		TKR Registration JANUARY 2019	TKR Registration
1844	Male	Adding a support person	02:13	133	My Program	Phone(Android)		TKR Registration JANUARY 2019	TKR Registration
1850	Female	Welcome to your joint replacement education and support program	00:59	59	My Program	Tablet(Android)		TKR Registration JANUARY 2019	TKR Registration
1848	Female	Welcome to your joint replacement education and support program	00:23	23	My Program	Phone(iPhone)		TKR Registration JANUARY 2019	TKR Registration
1839	Female	Your knee replacement pathway	00:46	46	My Program	Computer		TKR Registration JANUARY 2019	TKR Registration
1839	Female	Essential Reading Confirmed - KNEES	03:08	188	My Program	Computer		TKR Registration JANUARY 2019	TKR Registration
1839	Female	Your knee replacement pathway	00:05	5	My Program	Computer		TKR Registration JANUARY 2019	TKR Registration
1839	Female	Please complete these knee surgery questionnaires today	03:33	213	My Program	Computer		TKR Registration JANUARY 2019	TKR Registration
1839	Female	Please complete these knee surgery questionnaires today	00:55	55	Email	Computer		TKR Registration JANUARY 2019	TKR Registration
1839	Female	Please complete these knee surgery questionnaires today	08:51	531	Email	Computer		TKR Registration JANUARY 2019	TKR Registration
1852	Male	Why do I need a knee replacement (3.36min)	03:58	238	My Program	Tablet(iPad)		TKR Registration JANUARY 2019	TKR Registration
1852	Male	Adding a support person	00:42	42	My Program	Tablet(iPad)		TKR Registration JANUARY 2019	TKR Registration
1852	Male	Welcome to your joint replacement education and support program	00:58	58	My Program	Tablet(iPad)		TKR Registration JANUARY 2019	TKR Registration
1852	Male	Welcome to your program (1.04min)	01:47	107	My Program	Tablet(iPad)		TKR Registration JANUARY 2019	TKR Registration
1844	Male	Why do I need a knee replacement (3.36min)	03:54	234	My Program	Phone(Android)		TKR Registration JANUARY 2019	TKR Registration
1844	Male	Welcome to your joint replacement education and support program	00:06	6	My Program	Phone(Android)		TKR Registration JANUARY 2019	TKR Registration
1844	Male	Welcome to your program (1.04min)	02:03	123	My Program	Phone(Android)		TKR Registration JANUARY 2019	TKR Registration
1844	Male	Welcome to your joint replacement education and support program	01:54	114	My Program	Phone(Android)		TKR Registration JANUARY 2019	TKR Registration
1840	Female	Your knee replacement pathway	03:49	229	My Program	Computer		TKR Registration JANUARY 2019	TKR Registration
1840	Female	Please complete these knee surgery questionnaires today	11:11	671	My Program	Computer		TKR Registration JANUARY 2019	TKR Registration
1840	Female	Please complete these knee surgery questionnaires today	00:38	38	Email	Computer		TKR Registration JANUARY 2019	TKR Registration
1838	Female	Please complete these knee surgery questionnaires today	00:34	34	Alert Bell	Phone(iPhone)		TKR Registration JANUARY 2019	TKR Registration
1838	Female	Please complete these knee surgery questionnaires today	07:05	425	Email	Phone(iPhone)		TKR Registration JANUARY 2019	TKR Registration
1836	Male	Essential Reading Confirmed - KNEES	00:11	11	My Program	Phone(Android)		TKR Registration JANUARY 2019	TKR Registration
1836	Male	South Tees Knee Guide	00:34	34	My Program	Phone(Android)		TKR Registration JANUARY 2019	TKR Registration
1836	Male	Essential Reading Confirmed - KNEES	01:31	91	My Program	Phone(Android)		TKR Registration JANUARY 2019	TKR Registration
1840	Female	Essential Reading Confirmed - KNEES	01:14	74	My Program	Computer		TKR Registration JANUARY 2019	TKR Registration
1840	Female	South Tees Knee Guide	10:13	613	My Program	Computer		TKR Registration JANUARY 2019	TKR Registration
1839	Female	Welcome to your program (1.04min)	01:52	112	My Program	Computer		TKR Registration JANUARY 2019	TKR Registration
1839	Female	What are the risks associated with having a knee replacement (7.56min)	08:04	484	My Program	Computer		TKR Registration JANUARY 2019	TKR Registration
1839	Female	Why has my surgeon recommended a total knee replacement? (10.15 min)	10:41	641	My Program	Computer		TKR Registration JANUARY 2019	TKR Registration
1839	Female	Why do I need a knee replacement (3.36min)	04:09	249	My Program	Computer		TKR Registration JANUARY 2019	TKR Registration
1840	Female	Introducing Mr McMurtry	01:53	113	My Program	Phone(Android)		Mr McMurtry patients	TKR Registration
1840	Female	What can I expect from my knee replacement	00:43	43	My Program	Phone(Android)		TKR Registration JANUARY 2019	TKR Registration
1840	Female	What can I expect from my knee replacement	04:04	244	My Program	Phone(Android)		TKR Registration JANUARY 2019	TKR Registration
1660	Male	Please complete your 2 Week Post Operative Knee Joint Replacement Assessment today	00:14	14	Email	Tablet(iPad)		TKR Peri-operative Friarage 5 day lead in JUNE 2019	TKR peri operative
1835	Female	Possible complications of infection after knee replacement surgery	02:02	122	My Program	Phone(Android)		TKR Registration JANUARY 2019	TKR regsitration
1835	Female	Possible complications and risks of knee replacement surgery	07:22	442	My Program	Phone(Android)		TKR Registration JANUARY 2019	TKR regsitration
1835	Female	What can I expect from my knee replacement	01:38	98	My Program	Phone(Android)		TKR Registration JANUARY 2019	TKR regsitration
1835	Female	What are the risks associated with having a knee replacement (7.56min)	04:12	252	My Program	Phone(Android)		TKR Registration JANUARY 2019	TKR regsitration
1835	Female	Why has my surgeon recommended a total knee replacement? (10.15 min)	10:03	603	My Program	Phone(Android)		TKR Registration JANUARY 2019	TKR regsitration
1835	Female	Why do I need a knee replacement (3.36min)	04:06	246	My Program	Phone(Android)		TKR Registration JANUARY 2019	TKR regsitration
1660	Male	Please complete your 2 Week Post Operative Knee Joint Replacement Assessment today	01:31	91	Email	Tablet(iPad)		TKR Peri-operative Friarage 5 day lead in JUNE 2019	TKR peri operative
1839	Female	What are the risks associated with having a knee replacement (7.56min)	08:02	482	My Program	Computer		TKR Registration JANUARY 2019	TKR Registration
1839	Female	Why has my surgeon recommended a total knee replacement? (10.15 min)	03:15	195	My Program	Computer		TKR Registration JANUARY 2019	TKR Registration
1839	Female	Why do I need a knee replacement (3.36min)	03:48	228	My Program	Computer		TKR Registration JANUARY 2019	TKR Registration
1839	Female	Adding a support person	00:36	36	My Program	Computer		TKR Registration JANUARY 2019	TKR Registration
1839	Female	Welcome to your program (1.04min)	02:27	147	My Program	Computer		TKR Registration JANUARY 2019	TKR Registration
1839	Female	Welcome to your joint replacement education and support program	00:05	5	My Program	Computer		TKR Registration JANUARY 2019	TKR Registration
1839	Female	Adding a support person	01:00	60	My Program	Computer		TKR Registration JANUARY 2019	TKR Registration
1835	Female	Welcome to your joint replacement education and support program	01:34	94	My Program	Phone(Android)		TKR Registration JANUARY 2019	TKR regsitration
1840	Female	Possible complications of infection after knee replacement surgery	02:09	129	My Program	Computer		TKR Registration JANUARY 2019	TKR Registration
1840	Female	Possible complications and risks of knee replacement surgery	05:02	302	My Program	Computer		TKR Registration JANUARY 2019	TKR Registration
1840	Female	What are the risks associated with having a knee replacement (7.56min)	08:06	486	My Program	Computer		TKR Registration JANUARY 2019	TKR Registration
1840	Female	Why do I need a knee replacement (3.36min)	03:59	239	My Program	Computer		TKR Registration JANUARY 2019	TKR Registration
1840	Female	Why has my surgeon recommended a total knee replacement? (10.15 min)	10:40	640	My Program	Computer		TKR Registration JANUARY 2019	TKR Registration
1840	Female	Welcome to your program (1.04min)	02:00	120	My Program	Computer		TKR Registration JANUARY 2019	TKR Registration
1840	Female	Welcome to your joint replacement education and support program	01:11	71	My Program	Computer		TKR Registration JANUARY 2019	TKR Registration
1840	Female	Welcome to your joint replacement education and support program	02:43	163	My Program	Phone(Android)		TKR Registration JANUARY 2019	TKR Registration
1356	Female	Why give your consent to the National Joint Registry	00:47	47	My Program	Phone(Android)		TKR Pre-assessment 2 week lead in JULY 2018	TKR Pre-assessment
1356	Female	What to bring to your knee pre-assessment appointment	01:06	66	My Program	Phone(Android)		TKR Pre-assessment 2 week lead in JULY 2018	TKR Pre-assessment
1357	Male	Please complete your 2 Week Post Operative Knee Joint Replacement Assessment today	03:41	221	Email	Computer		TKR Peri-operative JCUH 5 day lead in JUNE 2019	TKR peri operative
1188	Female	Please complete your 2 Week Post Operative Knee Joint Replacement Assessment today	03:21	201	Email	Phone(iPhone)		TKR Peri-operative Friarage 5 day lead in JUNE 2019	TKR peri operative
1660	Male	Please complete your 2 Week Post Operative Knee Joint Replacement Assessment today	04:13	253	Email	Tablet(iPad)		TKR Peri-operative Friarage 5 day lead in JUNE 2019	TKR peri operative
1571	Male	Questionnaires to track your recovery	01:13	73	My Program	Computer		TKR Peri-operative Friarage 5 day lead in JUNE 2019	TKR peri operative
1397	Female	Please complete your 4 Week Post Operative Knee Joint Replacement Assessment today	02:23	143	Email	Computer		Pilot Post Op TKR Assessment-Peri Op	TKR peri operative
1474	Female	Please complete this 90 days post surgery KNEE questionnaire today	07:37	457	Email	Computer			TKR peri operative
1742	Male	Arthritis Care's booklet - 'Living with Osteoarthritis'	00:39	39	MPL	Tablet(iPad)		TKR Registration JANUARY 2019	TKR Registration
1742	Male	Versus Arthritis peer support invitation	00:58	58	MPL	Tablet(iPad)		TKR Registration JANUARY 2019	TKR Registration
1742	Male	Introducing Mr McMurtry	03:32	212	MPL	Tablet(iPad)		Mr McMurtry patients	TKR Registration
1742	Male	South Tees Knee Guide	26:26	1586	MPL	Tablet(iPad)		TKR Registration JANUARY 2019	TKR Registration
1356	Female	Medical Screening Questionnaire	03:07	187	Alert Bell	Phone(Android)		TKR Pre-assessment 2 week lead in JULY 2018	TKR Pre-assessment
1669	Male	James Cook University Hospital - directions, maps, parking, phone numbers	00:19	19	My Program	Computer		TKR Peri-operative JCUH 2 week lead in JUNE 2019	TKR peri operative
1669	Male	James Cook Campus Map & Landscape	00:14	14	My Program	Computer		TKR Peri-operative JCUH 2 week lead in JUNE 2019	TKR peri operative
1669	Male	Car Park Map James Cook Hospital	00:16	16	My Program	Computer		TKR Peri-operative JCUH 2 week lead in JUNE 2019	TKR peri operative
1743	Male	Please complete your 2 Week Post Operative Knee Joint Replacement Assessment today	00:06	6	Email	Computer		TKR Peri-operative Friarage 5 day lead in JUNE 2019	TKR peri operative
1743	Male	Please complete your 2 Week Post Operative Knee Joint Replacement Assessment today	00:05	5	Email	Computer		TKR Peri-operative Friarage 5 day lead in JUNE 2019	TKR peri operative
1743	Male	Please complete your 2 Week Post Operative Knee Joint Replacement Assessment today	03:11	191	Email	Computer		TKR Peri-operative Friarage 5 day lead in JUNE 2019	TKR peri operative
1435	Female	Please complete this 90 days post surgery KNEE questionnaire today	05:03	303	Email	Phone(Android)			TKR peri operative
1365	Male	Video of total knee replacement live surgery (optional viewing) 7.37 min	12:53	773	My Program	Phone(Android)		TKR Peri-operative Friarage 2 week lead in JUNE 2019	TKR peri operative
1669	Male	Why exercises are an important part of your recovery	00:59	59	My Program	Computer		TKR Peri-operative JCUH 2 week lead in JUNE 2019	TKR peri operative
1319	Male	Please complete this 90 days post surgery KNEE questionnaire today	06:42	402	Email	Tablet(Android)			TKR peri operative
1476	Female	Please complete this 90 days post surgery KNEE questionnaire today	04:23	263	My Program	Phone(iPhone)			TKR peri operative
1357	Male	Video of total knee replacement live surgery (optional viewing) 7.37 min	33:41	2021	My Program	Tablet(iPad)		TKR Peri-operative JCUH 5 day lead in JUNE 2019	TKR peri operative
1188	Female	How to use a walking frame	00:04	4	My Program	Phone(iPhone)		TKR Peri-operative Friarage 5 day lead in JUNE 2019	TKR peri operative
1571	Male	General advice on recovery from knee surgery	06:17	377	My Program	Computer		TKR Peri-operative Friarage 5 day lead in JUNE 2019	TKR peri operative
1669	Male	Support for you during your joint replacement	01:29	89	My Program	Computer		TKR Peri-operative JCUH 2 week lead in JUNE 2019	TKR peri operative
1356	Female	Please complete this 90 days post surgery KNEE questionnaire today	04:52	292	Email	Phone(Android)			TKR peri operative
1357	Male	Video of total knee replacement live surgery (optional viewing) 7.37 min	07:44	464	My Program	Tablet(iPad)		TKR Peri-operative JCUH 5 day lead in JUNE 2019	TKR peri operative
1669	Male	General advice on recovery from knee surgery	12:35	755	My Program	Computer		TKR Peri-operative JCUH 2 week lead in JUNE 2019	TKR peri operative
1669	Male	Cancellations	01:52	112	My Program	Computer		TKR Peri-operative JCUH 2 week lead in JUNE 2019	TKR peri operative
1188	Female	Support for you during your joint replacement	00:23	23	My Program	Phone(iPhone)		TKR Peri-operative Friarage 5 day lead in JUNE 2019	TKR peri operative
1357	Male	General advice on recovery from knee surgery	02:25	145	My Program	Computer		TKR Peri-operative JCUH 5 day lead in JUNE 2019	TKR peri operative
1357	Male	Medical Screening Questionnaire	04:01	241	Alert Bell	Computer		TKR Pre-assessment 2 week lead in JULY 2018	TKR Pre-assessment
1660	Male	General advice on recovery from knee surgery	01:04	64	My Program	Tablet(iPad)		TKR Peri-operative Friarage 5 day lead in JUNE 2019	TKR peri operative
1277	Male	Please complete this 90 days post surgery KNEE questionnaire today	00:03	3	My Program	Tablet(Android)			TKR peri operative
1277	Male	Please complete this 90 days post surgery KNEE questionnaire today	10:37	637	My Program	Tablet(Android)			TKR peri operative
1684	Female	Making your home safer for your recovery (3:40)	00:04	4	My Program	Tablet(iPad)		TKR Pre-assessment 2 week lead in JANUARY 2019	TKR Pre-assessment
1684	Female	Information for your carer/support person	02:29	149	My Program	Tablet(iPad)		TKR Pre-assessment 2 week lead in JANUARY 2019	TKR Pre-assessment
1684	Female	Things to think about before surgery	01:56	116	My Program	Tablet(iPad)		TKR Pre-assessment 2 week lead in JANUARY 2019	TKR Pre-assessment
1684	Female	Why give your consent to the National Joint Registry	01:08	68	My Program	Tablet(iPad)		TKR Pre-assessment 2 week lead in JANUARY 2019	TKR Pre-assessment
1684	Female	What to bring to your knee pre-assessment appointment	00:14	14	My Program	Tablet(iPad)		TKR Pre-assessment 2 week lead in JANUARY 2019	TKR Pre-assessment
1684	Female	What to bring to your knee pre-assessment appointment	00:59	59	My Program	Tablet(iPad)		TKR Pre-assessment 2 week lead in JANUARY 2019	TKR Pre-assessment
1684	Female	What should I wear to my pre-assessment clinic	00:50	50	My Program	Tablet(iPad)		TKR Pre-assessment 2 week lead in JANUARY 2019	TKR Pre-assessment
1684	Female	Making your home safer for your recovery (3:40)	00:04	4	My Program	Tablet(iPad)		TKR Pre-assessment 2 week lead in JANUARY 2019	TKR Pre-assessment
823	Male	Physiotherapy tips to help with your recovery	00:31	31	MPL	Phone(iPhone)		TKR Peri-operative Friarage 5 day lead in JULY 2018	TKR peri operative
1336	Male	Medication to protect you against blood clots or DVTs	02:14	134	MPL	Computer		TKR Peri-operative JCUH 5 day lead in JULY 2018	TKR peri operative
1336	Male	Physiotherapy after your operation	01:10	70	MPL	Computer		TKR Peri-operative JCUH 5 day lead in JULY 2018	TKR peri operative
1336	Male	Follow up appointments after surgery	01:00	60	MPL	Computer		TKR Peri-operative JCUH 5 day lead in JULY 2018	TKR peri operative
1336	Male	Keep going!! You are now 5 days after your operation	00:20	20	MPL	Computer		TKR Peri-operative JCUH 5 day lead in JULY 2018	TKR peri operative
1336	Male	Constipation and Bowels	01:10	70	MPL	Computer		TKR Peri-operative JCUH 5 day lead in JULY 2018	TKR peri operative
1336	Male	Importance of managing your pain after your operation	01:19	79	MPL	Computer		TKR Peri-operative JCUH 5 day lead in JULY 2018	TKR peri operative
1336	Male	Wound Care	00:59	59	MPL	Computer		TKR Peri-operative JCUH 5 day lead in JULY 2018	TKR peri operative
1749	Male	Please complete these knee surgery questionnaires today	08:08	488	Email	Phone(iPhone)		TKR Registration JANUARY 2019	TKR Registration
1684	Female	What to bring to your knee pre-assessment appointment	00:10	10	My Program	Tablet(iPad)		TKR Pre-assessment 2 week lead in JANUARY 2019	TKR Pre-assessment
1684	Female	What should I wear to my pre-assessment clinic	00:50	50	My Program	Tablet(iPad)		TKR Pre-assessment 2 week lead in JANUARY 2019	TKR Pre-assessment
1684	Female	Medical Screening Questionnaire	06:03	363	My Program	Tablet(iPad)		TKR Pre-assessment 2 week lead in JANUARY 2019	TKR Pre-assessment
1684	Female	What to bring to your knee pre-assessment appointment	01:35	95	My Program	Tablet(iPad)		TKR Pre-assessment 2 week lead in JANUARY 2019	TKR Pre-assessment
1684	Female	What should I wear to my pre-assessment clinic	00:48	48	My Program	Tablet(iPad)		TKR Pre-assessment 2 week lead in JANUARY 2019	TKR Pre-assessment
1684	Female	Your knee replacement pathway	04:15	255	MPL	Tablet(iPad)		TKR Registration JANUARY 2019	TKR Registration
1684	Female	Welcome to your pre-assessment program	00:04	4	MPL	Tablet(iPad)		TKR Pre-assessment 2 week lead in JANUARY 2019	TKR Pre-assessment
1684	Female	What will happen during my knee pre-assessment clinic?	03:42	222	MPL	Tablet(iPad)		TKR Pre-assessment 2 week lead in JANUARY 2019	TKR Pre-assessment
1684	Female	What will happen during my knee pre-assessment clinic?	00:05	5	MPL	Tablet(iPad)		TKR Pre-assessment 2 week lead in JANUARY 2019	TKR Pre-assessment
1684	Female	Your knee replacement pathway	00:10	10	MPL	Tablet(iPad)		TKR Registration JANUARY 2019	TKR Registration
1684	Female	Welcome to your pre-assessment program	00:10	10	MPL	Tablet(iPad)		TKR Pre-assessment 2 week lead in JANUARY 2019	TKR Pre-assessment
1684	Female	Your knee replacement pathway	00:10	10	MPL	Tablet(iPad)		TKR Registration JANUARY 2019	TKR Registration
1684	Female	Welcome to your pre-assessment program	00:15	15	MPL	Tablet(iPad)		TKR Pre-assessment 2 week lead in JANUARY 2019	TKR Pre-assessment
1684	Female	What will happen during my knee pre-assessment clinic?	00:15	15	MPL	Tablet(iPad)		TKR Pre-assessment 2 week lead in JANUARY 2019	TKR Pre-assessment
1684	Female	Your knee replacement pathway	01:00	60	MPL	Tablet(iPad)		TKR Registration JANUARY 2019	TKR Registration
1684	Female	Welcome to your pre-assessment program	01:45	105	MPL	Tablet(iPad)		TKR Pre-assessment 2 week lead in JANUARY 2019	TKR Pre-assessment
1684	Female	What will happen during my knee pre-assessment clinic?	01:45	105	MPL	Tablet(iPad)		TKR Pre-assessment 2 week lead in JANUARY 2019	TKR Pre-assessment
1684	Female	Welcome to your pre-assessment program	00:38	38	MPL	Tablet(iPad)		TKR Pre-assessment 2 week lead in JANUARY 2019	TKR Pre-assessment
1684	Female	What will happen during my knee pre-assessment clinic?	00:40	40	MPL	Tablet(iPad)		TKR Pre-assessment 2 week lead in JANUARY 2019	TKR Pre-assessment
1684	Female	What will happen during my knee pre-assessment clinic?	00:09	9	MPL	Tablet(iPad)		TKR Pre-assessment 2 week lead in JANUARY 2019	TKR Pre-assessment
1684	Female	What will happen during my knee pre-assessment clinic?	00:33	33	MPL	Tablet(iPad)		TKR Pre-assessment 2 week lead in JANUARY 2019	TKR Pre-assessment
1684	Female	Essential Reading Confirmed - KNEES	01:06	66	Alert Bell	Tablet(iPad)		TKR Registration JANUARY 2019	TKR Registration
1684	Female	Please complete these knee surgery questionnaires today	07:43	463	Alert Bell	Tablet(iPad)		TKR Registration JANUARY 2019	TKR Registration
1336	Male	Finding your way to the Surgical Admission Unit (JCUH)	07:23	443	MPL	Computer		TKR Peri-operative JCUH 5 day lead in JULY 2018	TKR peri operative
1336	Male	Visiting times and information for visitors	18:09	1089	MPL	Computer		TKR Peri-operative JCUH 5 day lead in JULY 2018	TKR peri operative
1336	Male	What will happen on the day after my operation	00:54	54	MPL	Computer		TKR Peri-operative JCUH 5 day lead in JULY 2018	TKR peri operative
1336	Male	What not to bring to hospital	00:35	35	MPL	Computer		TKR Peri-operative JCUH 5 day lead in JULY 2018	TKR peri operative
1336	Male	What to wear when you are in hospital	00:35	35	MPL	Computer		TKR Peri-operative JCUH 5 day lead in JULY 2018	TKR peri operative
1336	Male	Introducing Mr White	00:19	19	MPL	Computer		Mr White patients	TKR Registration
1336	Male	Finding your way to the Surgical Admission Unit (JCUH)	00:44	44	MPL	Computer		TKR Peri-operative JCUH 5 day lead in JULY 2018	TKR peri operative
1336	Male	Finding your way to Ward 25 at JCUH	02:04	124	MPL	Computer		TKR Peri-operative JCUH 5 day lead in JULY 2018	TKR peri operative
1336	Male	Welcome to your program (1.04min)	01:23	83	MPL	Computer		TKR Registration JULY 2018	TKR Registration
1336	Male	What will happen on the morning of my operation	01:19	79	MPL	Computer		TKR Peri-operative JCUH 5 day lead in JULY 2018	TKR peri operative
1336	Male	What should I wear to my pre-assessment clinic	00:44	44	MPL	Computer		TKR Pre-assessment July 2018	TKR Pre-assessment
1336	Male	James Cook University Hospital - directions, maps, parking, phone numbers	01:04	64	MPL	Computer		TKR Peri-operative JCUH 5 day lead in JULY 2018	TKR peri operative
1336	Male	Finding your way to the Surgical Admission Unit (JCUH)	00:55	55	MPL	Computer		TKR Peri-operative JCUH 5 day lead in JULY 2018	TKR peri operative
1336	Male	Do I need to stop my medications prior to surgery	00:53	53	MPL	Computer		TKR Peri-operative JCUH 5 day lead in JULY 2018	TKR peri operative
1367	Female	What to bring to your knee pre-assessment appointment	00:33	33	My Program	Phone(Android)		TKR Pre-assessment 2 week lead in JULY 2018	TKR Pre-assessment
1464	Male	Managing your health prior to surgery	20:16	1216	My Program	Tablet(iPad)		TKR Pre-assessment 2 week lead in JANUARY 2019	TKR Pre-assessment
1464	Male	Medical Screening Questionnaire	04:52	292	My Program	Tablet(iPad)		TKR Pre-assessment 2 week lead in JANUARY 2019	TKR Pre-assessment
1336	Male	South Tees Knee Guide	02:39	159	MPL	Computer		TKR Registration JULY 2018	TKR Registration
1336	Male	Managing your health prior to surgery	01:09	69	MPL	Computer		TKR Pre-assessment July 2018	TKR Pre-assessment
1336	Male	James Cook Campus Map & Landscape	00:20	20	MPL	Computer		TKR Peri-operative JCUH 5 day lead in JULY 2018	TKR peri operative
1336	Male	Welcome to Ward 25 at JCUH (3.32 min)	07:24	444	MPL	Computer		TKR Peri-operative JCUH 5 day lead in JULY 2018	TKR peri operative
1336	Male	Finding your way to Ward 25 at JCUH	00:44	44	MPL	Computer		TKR Peri-operative JCUH 5 day lead in JULY 2018	TKR peri operative
1336	Male	Car Park Map James Cook Hospital	01:50	110	MPL	Computer		TKR Peri-operative JCUH 5 day lead in JULY 2018	TKR peri operative
1336	Male	Cancellations	00:45	45	MPL	Computer		TKR Peri-operative JCUH 5 day lead in JULY 2018	TKR peri operative
1336	Male	General advice on recovery from knee surgery	58:37	3517	My Program	Computer		TKR Peri-operative JCUH 5 day lead in JULY 2018	TKR peri operative
1336	Male	Making your home safer for your recovery (3:40)	03:37	217	My Program	Computer		TKR Peri-operative JCUH 5 day lead in JULY 2018	TKR peri operative
1336	Male	Introduction to anaesthesia - Dr Simon Baker (2.08 min)	07:13	433	My Program	Computer		TKR Peri-operative JCUH 5 day lead in JULY 2018	TKR peri operative
1336	Male	What will happen to me in the anaesthetic room before surgery	01:41	101	My Program	Computer		TKR Peri-operative JCUH 5 day lead in JULY 2018	TKR peri operative
1397	Female	Finding your way to Gara Ward at FHN (.29 min)	00:38	38	MPL	Computer		TKR Peri-operative Friarage 5 day lead in JULY 2018	TKR peri operative
1472	Male	When will I be able to go home after my operation	00:10	10	My Program	Computer		TKR Peri-operative Friarage 5 day lead in JULY 2018	TKR peri operative
1472	Male	When will I be able to go home after my operation	01:05	65	My Program	Computer		TKR Peri-operative Friarage 5 day lead in JULY 2018	TKR peri operative
1472	Male	When will I be able to go home after my operation	01:40	100	My Program	Computer		TKR Peri-operative Friarage 5 day lead in JULY 2018	TKR peri operative
1472	Male	Getting you ready for discharge	01:40	100	My Program	Computer		TKR Peri-operative Friarage 5 day lead in JULY 2018	TKR peri operative
1472	Male	When will I be able to go home after my operation	00:16	16	My Program	Computer		TKR Peri-operative Friarage 5 day lead in JULY 2018	TKR peri operative
[truncated: 7,134 more rows]

## Sheet: PATIENTS
Client Id	Gender	Activated account	Activation Source	Clinic
2637	Male	N		Knee Replacement Clinic
2636	Female	Y	Original activation email	Knee Replacement Clinic
2620	Female	Y	Original activation email	Knee Replacement Clinic
2619	Female	Y	Original activation email	Knee Replacement Clinic
2318	Female	N		Knee Replacement Clinic
2317	Female	Y	Original activation email	Knee Replacement Clinic
2316	Female	Y	Original activation email	Knee Replacement Clinic
2278	Female	Y	Your program starts today	Knee Replacement Clinic
2277	Female	N		Knee Replacement Clinic
2276	Male	Y	Original activation email	Knee Replacement Clinic
2275	Male	Y	Original activation email	Knee Replacement Clinic
2264	Male	Y	An interactive form email	Knee Replacement Clinic
2263	Male	Y	Your program starts today	Knee Replacement Clinic
2258	Male	Y	Original activation email	Knee Replacement Clinic
2257	Male	Y	Original activation email	Knee Replacement Clinic
2256	Female	Y	Original activation email	Knee Replacement Clinic
2255	Female	N		Knee Replacement Clinic
2254	Female	Y	Original activation email	Knee Replacement Clinic
2253	Female	Y	Original activation email	Knee Replacement Clinic
2247	Male	Y	Original activation email	Knee Replacement Clinic
2243	Male	Y	Your program starts today	Knee Replacement Clinic
2242	Male	Y	Original activation email	Knee Replacement Clinic
2238	Male	Y	Your program starts today	Knee Replacement Clinic
2237	Female	N		Knee Replacement Clinic
2236	Male	Y	Original activation email	Knee Replacement Clinic
2235	Female	Y	Your program starts today	Knee Replacement Clinic
2234	Male	Y	Original activation email	Knee Replacement Clinic
2233	Female	Y	Original activation email	Knee Replacement Clinic
2232	Female	N		Knee Replacement Clinic
2231	Female	Y	Your program starts today	Knee Replacement Clinic
2230	Female	Y	Your program starts today	Knee Replacement Clinic
2229	Female	Y	Original activation email	Knee Replacement Clinic
2223	Female	Y	Original activation email	Knee Replacement Clinic
2218	Female	Y	Original activation email	Knee Replacement Clinic
2217	Female	Y	Original activation email	Knee Replacement Clinic
2214	Female	Y	Original activation email	Knee Replacement Clinic
2210	Female	Y	Original activation email	Knee Replacement Clinic
2209	Female	Y	Original activation email	Knee Replacement Clinic
2208	Female	Y	Original activation email	Knee Replacement Clinic
2207	Male	Y	Original activation email	Knee Replacement Clinic
2206	Female	Y	Original activation email	Knee Replacement Clinic
2205	Female	Y	Original activation email	Knee Replacement Clinic
2204	Female	Y	An email with a link to content	Knee Replacement Clinic
2203	Male	Y	Original activation email	Knee Replacement Clinic
2202	Male	Y	Original activation email	Knee Replacement Clinic
2195	Female	Y	Original activation email	Knee Replacement Clinic
2192	Male	N		Knee Replacement Clinic
2188	Female	Y	Original activation email	Knee Replacement Clinic
2181	Female	Y	Original activation email	Knee Replacement Clinic
2176	Male	Y	Original activation email	Knee Replacement Clinic
2174	Male	Y	Original activation email	Knee Replacement Clinic
2169	Female	Y	Original activation email	Knee Replacement Clinic
2168	Male	Y	Your program starts today	Knee Replacement Clinic
2167	Male	Y	Original activation email	Knee Replacement Clinic
2160	Female	Y	Original activation email	Knee Replacement Clinic
2159	Male	Y	Original activation email	Knee Replacement Clinic
2157	Male	N		Knee Replacement Clinic
2155	Female	N		Knee Replacement Clinic
2154	Male	Y	Original activation email	Knee Replacement Clinic
2147	Male	Y	Your program starts today	Knee Replacement Clinic
2146	Male	Y	Original activation email	Knee Replacement Clinic
2145	Female	Y	Original activation email	Knee Replacement Clinic
2144	Female	Y	Original activation email	Knee Replacement Clinic
2143	Male	Y	Original activation email	Knee Replacement Clinic
2141	Female	Y	Original activation email	Knee Replacement Clinic
2140	Male	Y	An interactive form email	Knee Replacement Clinic
2139	Male	Y	Original activation email	Knee Replacement Clinic
2138	Female	Y	Original activation email	Knee Replacement Clinic
2137	Male	N		Knee Replacement Clinic
2136	Male	Y	Original activation email	Knee Replacement Clinic
2135	Female	Y	Your program starts today	Knee Replacement Clinic
2134	Male	Y	An interactive form email	Knee Replacement Clinic
2133	Male	Y	Your program starts today	Knee Replacement Clinic
2131	Female	Y	Original activation email	Knee Replacement Clinic
2130	Male	Y	Original activation email	Knee Replacement Clinic
2129	Female	Y	An interactive form email	Knee Replacement Clinic
2125	Male	Y	Original activation email	Knee Replacement Clinic
2124	Male	Y	Original activation email	Knee Replacement Clinic
2123	Female	Y	Your program starts today	Knee Replacement Clinic
2122	Female	Y	Your program starts today	Knee Replacement Clinic
2121	Female	Y	Your program starts today	Knee Replacement Clinic
2120	Female	Y	Original activation email	Knee Replacement Clinic
2118	Female	Y	Original activation email	Knee Replacement Clinic
2117	Female	Y	Original activation email	Knee Replacement Clinic
2111	Female	Y	An interactive form email	Knee Replacement Clinic
2110	Male	Y	Original activation email	Knee Replacement Clinic
2109	Male	Y	Original activation email	Knee Replacement Clinic
2108	Female	Y	Original activation email	Knee Replacement Clinic
2107	Female	Y	Original activation email	Knee Replacement Clinic
2106	Female	N		Knee Replacement Clinic
2105	Male	Y	Original activation email	Knee Replacement Clinic
2104	Female	N		Knee Replacement Clinic
2100	Male	Y	Original activation email	Knee Replacement Clinic
2099	Female	Y	Original activation email	Knee Replacement Clinic
2098	Male	Y	Original activation email	Knee Replacement Clinic
2094	Male	Y	Original activation email	Knee Replacement Clinic
2093	Female	Y	My program link email	Knee Replacement Clinic
2092	Male	Y	Your program starts today	Knee Replacement Clinic
2091	Female	Y	Original activation email	Knee Replacement Clinic
2090	Male	Y	Your program starts today	Knee Replacement Clinic
2089	Female	Y	Original activation email	Knee Replacement Clinic
2088	Male	N		Knee Replacement Clinic
2087	Female	N		Knee Replacement Clinic
2085	Male	Y	Original activation email	Knee Replacement Clinic
2084	Female	Y	Original activation email	Knee Replacement Clinic
2077	Female	N		Knee Replacement Clinic
2076	Female	Y	Your program starts today	Knee Replacement Clinic
2075	Female	Y	Original activation email	Knee Replacement Clinic
2074	Female	Y	My program link email	Knee Replacement Clinic
2073	Female	N		Knee Replacement Clinic
2072	Male	Y	Original activation email	Knee Replacement Clinic
2071	Male	Y	Your program starts today	Knee Replacement Clinic
2061	Female	Y	Original activation email	Knee Replacement Clinic
2059	Female	Y	Original activation email	Knee Replacement Clinic
2058	Male	N		Knee Replacement Clinic
2057	Female	N		Knee Replacement Clinic
2056	Male	Y	Original activation email	Knee Replacement Clinic
2054	Female	Y	Original activation email	Knee Replacement Clinic
2053	Female	Y	Original activation email	Knee Replacement Clinic
2052	Female	Y	Original activation email	Knee Replacement Clinic
2051	Female	Y	Your program starts today	Knee Replacement Clinic
2050	Female	N		Knee Replacement Clinic
2049	Female	Y	Your program starts today	Knee Replacement Clinic
2048	Female	Y	Original activation email	Knee Replacement Clinic
2047	Male	Y	Your program starts today	Knee Replacement Clinic
2046	Male	N		Knee Replacement Clinic
2045	Male	N		Knee Replacement Clinic
2031	Female	Y	Your program starts today	Knee Replacement Clinic
2014	Female	Y	Your program starts today	Knee Replacement Clinic
2013	Male	Y	Original activation email	Knee Replacement Clinic
2011	Female	Y	Original activation email	Knee Replacement Clinic
2010	Female	Y	Your program starts today	Knee Replacement Clinic
2009	Male	Y	Original activation email	Knee Replacement Clinic
2004	Male	N		Knee Replacement Clinic
2003	Male	Y	Original activation email	Knee Replacement Clinic
2002	Male	Y	Original activation email	Knee Replacement Clinic
1970	Female	Y	Original activation email	Knee Replacement Clinic
1969	Female	Y	My program link email	Knee Replacement Clinic
1968	Male	Y	Original activation email	Knee Replacement Clinic
1967	Female	N		Knee Replacement Clinic
1966	Female	N		Knee Replacement Clinic
1965	Female	Y	Original activation email	Knee Replacement Clinic
1964	Female	N		Knee Replacement Clinic
1963	Female	Y	Your program starts today	Knee Replacement Clinic
1852	Male	Y	Original activation email	Knee Replacement Clinic
1851	Male	Y	Original activation email	Knee Replacement Clinic
1850	Female	Y	Original activation email	Knee Replacement Clinic
1849	Female	N		Knee Replacement Clinic
1848	Female	Y	Your program starts today	Knee Replacement Clinic
1847	Female	Y	Original activation email	Knee Replacement Clinic
1846	Male	Y	Your program starts today	Knee Replacement Clinic
1845	Male	N		Knee Replacement Clinic
1844	Male	Y	Original activation email	Knee Replacement Clinic
1843	Male	N		Knee Replacement Clinic
1840	Female	Y	Original activation email	Knee Replacement Clinic
1839	Female	Y	Original activation email	Knee Replacement Clinic
1838	Female	Y	An interactive form email	Knee Replacement Clinic
1837	Male	N		Knee Replacement Clinic
1836	Male	Y	Original activation email	Knee Replacement Clinic
1835	Female	Y	Original activation email	Knee Replacement Clinic
1755	Female	Y	Original activation email	Knee Replacement Clinic
1754	Male	N		Knee Replacement Clinic
1753	Female	N		Knee Replacement Clinic
1752	Female	Y	Your program starts today	Knee Replacement Clinic
1751	Female	Y	Original activation email	Knee Replacement Clinic
1750	Female	Y	Original activation email	Knee Replacement Clinic
1749	Male	Y	My program link email	Knee Replacement Clinic
1748	Male	Y	Original activation email	Knee Replacement Clinic
1747	Female	Y	Your program starts today	Knee Replacement Clinic
1746	Female	Y	Original activation email	Knee Replacement Clinic
1745	Female	Y	Original activation email	Knee Replacement Clinic
1744	Female	N		Knee Replacement Clinic
1743	Male	Y	My program link email	Knee Replacement Clinic
1742	Male	Y	Original activation email	Knee Replacement Clinic
1741	Male	Y	Original activation email	Knee Replacement Clinic
1740	Female	Y	Original activation email	Knee Replacement Clinic
1710	Female	Y	Your program starts today	Knee Replacement Clinic
1709	Male	Y	My program link email	Knee Replacement Clinic
1708	Male	Y	Your program starts today	Knee Replacement Clinic
1707	Male	Y	Your program starts today	Knee Replacement Clinic
1706	Male	Y	Original activation email	Knee Replacement Clinic
1705	Female	N		Knee Replacement Clinic
1704	Male	Y	My program link email	Knee Replacement Clinic
1703	Female	N		Knee Replacement Clinic
1688	Female	Y	Original activation email	Knee Replacement Clinic
1686	Female	N		Knee Replacement Clinic
1685	Female	N		Knee Replacement Clinic
1684	Female	Y	Your program starts today	Knee Replacement Clinic
1683	Male	Y	Your program starts today	Knee Replacement Clinic
1682	Male	Y	Your program starts today	Knee Replacement Clinic
1681	Male	Y	Original activation email	Knee Replacement Clinic
1680	Male	Y	Original activation email	Knee Replacement Clinic
1679	Male	N		Knee Replacement Clinic
1678	Female	Y	Your program starts today	Knee Replacement Clinic
1677	Female	Y	Original activation email	Knee Replacement Clinic
1676	Male	Y	Your program starts today	Knee Replacement Clinic
1675	Female	N		Knee Replacement Clinic
1674	Male	Y	Your program starts today	Knee Replacement Clinic
1673	Male	Y	Original activation email	Knee Replacement Clinic
1672	Male	N		Knee Replacement Clinic
1669	Male	Y	Your program starts today	Knee Replacement Clinic
1668	Male	N		Knee Replacement Clinic
1667	Male	Y	Original activation email	Knee Replacement Clinic
1666	Female	Y	Original activation email	Knee Replacement Clinic
1665	Male	Y	Original activation email	Knee Replacement Clinic
1663	Male	N		Knee Replacement Clinic
1662	Male	N		Knee Replacement Clinic
1661	Male	Y	Your program starts today	Knee Replacement Clinic
1660	Male	Y	Your program starts today	Knee Replacement Clinic
1659	Male	Y	Your program starts today	Knee Replacement Clinic
1658	Male	Y	Your program starts today	Knee Replacement Clinic
1657	Male	Y	Original activation email	Knee Replacement Clinic
1656	Female	N		Knee Replacement Clinic
1655	Female	Y	My program link email	Knee Replacement Clinic
1654	Female	Y	Your program starts today	Knee Replacement Clinic
1653	Male	Y	Original activation email	Knee Replacement Clinic
1652	Male	Y	Original activation email	Knee Replacement Clinic
1651	Male	Y	Original activation email	Knee Replacement Clinic
1650	Male	Y	Original activation email	Knee Replacement Clinic
1649	Male	Y	Original activation email	Knee Replacement Clinic
1574	Female	Y	My program link email	Knee Replacement Clinic
1571	Male	Y	Your program starts today	Knee Replacement Clinic
1570	Male	N		Knee Replacement Clinic
1569	Male	Y	Original activation email	Knee Replacement Clinic
1568	Female	Y	Your program starts today	Knee Replacement Clinic
1567	Male	Y	An interactive form email	Knee Replacement Clinic
1566	Male	N		Knee Replacement Clinic
1565	Female	N		Knee Replacement Clinic
1564	Female	Y	Your program starts today	Knee Replacement Clinic
1563	Male	Y	Your program starts today	Knee Replacement Clinic
1562	Female	N		Knee Replacement Clinic
1561	Female	Y	Your program starts today	Knee Replacement Clinic
1560	Male	Y	Your program starts today	Knee Replacement Clinic
1559	Female	Y	Original activation email	Knee Replacement Clinic
1558	Female	Y	Original activation email	Knee Replacement Clinic
1557	Female	Y	Original activation email	Knee Replacement Clinic
1556	Female	Y	Original activation email	Knee Replacement Clinic
1555	Female	Y	Original activation email	Knee Replacement Clinic
1554	Female	Y	Original activation email	Knee Replacement Clinic
1526	Female	Y	Original activation email	Knee Replacement Clinic
1518	Female	N		Knee Replacement Clinic
1508	Male	Y	Your program starts today	Knee Replacement Clinic
1485	Female	Y	Original activation email	Knee Replacement Clinic
1484	Male	N		Knee Replacement Clinic
1483	Male	Y	Your program starts today	Knee Replacement Clinic
1482	Female	Y	Original activation email	Knee Replacement Clinic
1481	Female	N		Knee Replacement Clinic
1480	Female	N		Knee Replacement Clinic
1479	Female	Y	Original activation email	Knee Replacement Clinic
1478	Female	Y	Original activation email	Knee Replacement Clinic
1477	Female	Y	My program link email	Knee Replacement Clinic
1476	Female	Y	Your program starts today	Knee Replacement Clinic
1475	Female	Y	Original activation email	Knee Replacement Clinic
1474	Female	Y	Your program starts today	Knee Replacement Clinic
1473	Male	Y	Original activation email	Knee Replacement Clinic
1472	Male	Y	Original activation email	Knee Replacement Clinic
1466	Male	Y	Original activation email	Knee Replacement Clinic
1465	Male	Y	Original activation email	Knee Replacement Clinic
1464	Male	Y	My program link email	Knee Replacement Clinic
1463	Male	Y	Original activation email	Knee Replacement Clinic
1462	Female	Y	Original activation email	Knee Replacement Clinic
1461	Female	Y	Original activation email	Knee Replacement Clinic
1460	Female	Y	My program link email	Knee Replacement Clinic
1459	Female	Y	Original activation email	Knee Replacement Clinic
1446	Female	Y	My program link email	Knee Replacement Clinic
1437	Female	Y	Original activation email	Knee Replacement Clinic
1436	Male	Y	Original activation email	Knee Replacement Clinic
1435	Female	Y	Your program starts today	Knee Replacement Clinic
1434	Male	Y	My program link email	Knee Replacement Clinic
1433	Female	Y	Original activation email	Knee Replacement Clinic
1431	Male	Y	Your program starts today	Knee Replacement Clinic
1430	Male	Y	My program link email	Knee Replacement Clinic
1429	Female	Y	My program link email	Knee Replacement Clinic
1428	Female	Y	Original activation email	Knee Replacement Clinic
1427	Female	Y	Original activation email	Knee Replacement Clinic
1426	Male	Y	Original activation email	Knee Replacement Clinic
1425	Male	Y	My program link email	Knee Replacement Clinic
1424	Male	N		Knee Replacement Clinic
1423	Female	Y	Original activation email	Knee Replacement Clinic
1422	Female	Y	Original activation email	Knee Replacement Clinic
1421	Female	Y	Your program starts today	Knee Replacement Clinic
1397	Female	Y	Original activation email	Knee Replacement Clinic
1396	Male	Y	Original activation email	Knee Replacement Clinic
1395	Male	Y	Original activation email	Knee Replacement Clinic
1394	Male	Y	Original activation email	Knee Replacement Clinic
1391	Female	Y	Original activation email	Knee Replacement Clinic
1381	Male	Y	Your program starts today	Knee Replacement Clinic
1378	Male	Y	Original activation email	Knee Replacement Clinic
1370	Male	Y	Original activation email	Knee Replacement Clinic
1369	Male	Y	Original activation email	Knee Replacement Clinic
1368	Male	N		Knee Replacement Clinic
1367	Female	Y	Original activation email	Knee Replacement Clinic
1366	Male	Y	An interactive form email	Knee Replacement Clinic
1365	Male	Y	Original activation email	Knee Replacement Clinic
1364	Female	Y	Your program starts today	Knee Replacement Clinic
1363	Female	Y	My program link email	Knee Replacement Clinic
1362	Female	Y	Original activation email	Knee Replacement Clinic
1361	Female	Y	Your program starts today	Knee Replacement Clinic
1360	Female	Y	Original activation email	Knee Replacement Clinic
1359	Female	N		Knee Replacement Clinic
1358	Male	N		Knee Replacement Clinic
1357	Male	Y	Your program starts today	Knee Replacement Clinic
1356	Female	Y	Original activation email	Knee Replacement Clinic
1355	Male	N		Knee Replacement Clinic
1354	Female	Y	Original activation email	Knee Replacement Clinic
1353	Female	Y	My program link email	Knee Replacement Clinic
1352	Male	Y	Original activation email	Knee Replacement Clinic
1351	Female	Y	Original activation email	Knee Replacement Clinic
1344	Female	N		Knee Replacement Clinic
1343	Female	Y	Your program starts today	Knee Replacement Clinic
1342	Female	Y	Original activation email	Knee Replacement Clinic
1341	Female	N		Knee Replacement Clinic
1340	Male	Y	Original activation email	Knee Replacement Clinic
1339	Female	Y	Original activation email	Knee Replacement Clinic
1338	Male	Y	My program link email	Knee Replacement Clinic
1337	Female	Y	My program link email	Knee Replacement Clinic
1336	Male	Y	Your program starts today	Knee Replacement Clinic
1335	Male	Y	Original activation email	Knee Replacement Clinic
1319	Male	Y	Original activation email	Knee Replacement Clinic
1318	Female	Y	My program link email	Knee Replacement Clinic
1316	Female	N		Knee Replacement Clinic
1313	Male	N		Knee Replacement Clinic
1312	Male	N		Knee Replacement Clinic
1311	Male	N		Knee Replacement Clinic
1310	Male	N		Knee Replacement Clinic
1309	Male	N		Knee Replacement Clinic
1308	Female	Y	My program link email	Knee Replacement Clinic
1307	Female	Y	Your program starts today	Knee Replacement Clinic
1306	Male	Y	Original activation email	Knee Replacement Clinic
1305	Male	Y	My program link email	Knee Replacement Clinic
1304	Female	Y	Original activation email	Knee Replacement Clinic
1302	Female	Y	Original activation email	Knee Replacement Clinic
1279	Male	N		Knee Replacement Clinic
1278	Male	Y	Your program starts today	Knee Replacement Clinic
1277	Male	Y	My program link email	Knee Replacement Clinic
1276	Female	Y	An interactive form email	Knee Replacement Clinic
1275	Male	Y	Original activation email	Knee Replacement Clinic
1274	Female	Y	Original activation email	Knee Replacement Clinic
1273	Female	Y	My program link email	Knee Replacement Clinic
1272	Female	Y	An interactive form email	Knee Replacement Clinic
1271	Female	Y	My program link email	Knee Replacement Clinic
1270	Female	Y	My program link email	Knee Replacement Clinic
1269	Male	Y	Original activation email	Knee Replacement Clinic
1268	Female	Y	Your program starts today	Knee Replacement Clinic
1267	Female	Y	Original activation email	Knee Replacement Clinic
1266	Male	Y	Your program starts today	Knee Replacement Clinic
1265	Female	N		Knee Replacement Clinic
1264	Male	N		Knee Replacement Clinic
1263	Male	N		Knee Replacement Clinic
1262	Female	N		Knee Replacement Clinic
1261	Female	Y	Original activation email	Knee Replacement Clinic
1260	Male	Y	My program link email	Knee Replacement Clinic
1259	Male	Y	Original activation email	Knee Replacement Clinic
1258	Male	Y	My program link email	Knee Replacement Clinic
1257	Female	Y	Your program starts today	Knee Replacement Clinic
1256	Female	Y	Original activation email	Knee Replacement Clinic
1255	Female	Y	Your program starts today	Knee Replacement Clinic
1254	Female	Y	Original activation email	Knee Replacement Clinic
1202	Female	N		Knee Replacement Clinic
1201	Female	Y	Original activation email	Knee Replacement Clinic
1200	Male	Y	Your program starts today	Knee Replacement Clinic
1199	Female	Y	Original activation email	Knee Replacement Clinic
1198	Male	N		Knee Replacement Clinic
1197	Female	Y	Original activation email	Knee Replacement Clinic
1196	Female	Y	Original activation email	Knee Replacement Clinic
1195	Female	Y	Original activation email	Knee Replacement Clinic
1191	Female	Y	My program link email	Knee Replacement Clinic
1190	Female	Y	Original activation email	Knee Replacement Clinic
1189	Female	N		Knee Replacement Clinic
1188	Female	Y	Original activation email	Knee Replacement Clinic
1187	Male	Y	Original activation email	Knee Replacement Clinic
1186	Female	N		Knee Replacement Clinic
1163	Female	Y	Original activation email	Knee Replacement Clinic
1162	Female	Y	Original activation email	Knee Replacement Clinic
1161	Female	Y	My program link email	Knee Replacement Clinic
1160	Male	Y	Original activation email	Knee Replacement Clinic
1159	Male	Y	Original activation email	Knee Replacement Clinic
1158	Male	N		Knee Replacement Clinic
1157	Female	Y	My program link email	Knee Replacement Clinic
1156	Female	Y	Original activation email	Knee Replacement Clinic
1155	Female	N		Knee Replacement Clinic
1154	Male	Y	Original activation email	Knee Replacement Clinic
1145	Female	Y	Original activation email	Knee Replacement Clinic
1128	Female	Y	Your program starts today	Knee Replacement Clinic
1127	Male	Y	Original activation email	Knee Replacement Clinic
1126	Female	N		Knee Replacement Clinic
1116	Male	Y	Your program starts today	Knee Replacement Clinic
1115	Male	Y	Original activation email	Knee Replacement Clinic
1113	Male	Y	Original activation email	Knee Replacement Clinic
1112	Female	N		Knee Replacement Clinic
1111	Male	Y	My program link email	Knee Replacement Clinic
1110	Male	Y	Your program starts today	Knee Replacement Clinic
1109	Female	Y	Original activation email	Knee Replacement Clinic
1094	Male	Y	My program link email	Knee Replacement Clinic
1086	Female	N		Knee Replacement Clinic
1083	Male	Y	An interactive form email	Knee Replacement Clinic
1082	Female	Y	My program link email	Knee Replacement Clinic
1079	Female	Y	Your program starts today	Knee Replacement Clinic
1078	Male	Y	Original activation email	Knee Replacement Clinic
1077	Female	Y	Your program starts today	Knee Replacement Clinic
1076	Female	N		Knee Replacement Clinic
1075	Male	N		Knee Replacement Clinic
1074	Male	Y	Your program starts today	Knee Replacement Clinic
1073	Female	Y	An interactive form email	Knee Replacement Clinic
1051	Male	Y	An interactive form email	Knee Replacement Clinic
1048	Male	Y	My program link email	Knee Replacement Clinic
1047	Male	N		Knee Replacement Clinic
1028	Male	Y	Original activation email	Knee Replacement Clinic
1027	Male	Y	Original activation email	Knee Replacement Clinic
1015	Female	N		Knee Replacement Clinic
992	Male	Y	Your program starts today	Knee Replacement Clinic
991	Male	Y	Your program starts today	Knee Replacement Clinic
990	Male	Y	Original activation email	Knee Replacement Clinic
989	Male	N		Knee Replacement Clinic
988	Male	Y	My program link email	Knee Replacement Clinic
987	Male	Y	Original activation email	Knee Replacement Clinic
986	Male	N		Knee Replacement Clinic
985	Male	N		Knee Replacement Clinic
984	Female	Y	Original activation email	Knee Replacement Clinic
983	Female	Y	Original activation email	Knee Replacement Clinic
982	Male	Y	Your program starts today	Knee Replacement Clinic
976	Female	Y	Your program starts today	Knee Replacement Clinic
975	Male	Y	Your program starts today	Knee Replacement Clinic
962	Male	Y	My program link email	Knee Replacement Clinic
961	Female	Y	My program link email	Knee Replacement Clinic
960	Male	N		Knee Replacement Clinic
959	Male	Y	My program link email	Knee Replacement Clinic
958	Male	Y	Your program starts today	Knee Replacement Clinic
957	Female	Y	Your program starts today	Knee Replacement Clinic
956	Female	Y	Your program starts today	Knee Replacement Clinic
955	Male	Y	Original activation email	Knee Replacement Clinic
954	Male	Y	Original activation email	Knee Replacement Clinic
950	Male	N		Knee Replacement Clinic
949	Female	Y	Original activation email	Knee Replacement Clinic
948	Male	Y	Original activation email	Knee Replacement Clinic
947	Male	N		Knee Replacement Clinic
946	Male	Y	Original activation email	Knee Replacement Clinic
945	Female	Y	Your program starts today	Knee Replacement Clinic
944	Female	Y	Original activation email	Knee Replacement Clinic
943	Male	Y	My program link email	Knee Replacement Clinic
942	Female	Y	Original activation email	Knee Replacement Clinic
941	Male	Y	Original activation email	Knee Replacement Clinic
940	Female	Y	Original activation email	Knee Replacement Clinic
939	Female	Y	Your program starts today	Knee Replacement Clinic
891	Female	Y	Original activation email	Knee Replacement Clinic
890	Female	Y	My program link email	Knee Replacement Clinic
886	Female	N		Knee Replacement Clinic
885	Male	Y	My program link email	Knee Replacement Clinic
884	Male	N		Knee Replacement Clinic
883	Female	Y	Original activation email	Knee Replacement Clinic
861	Female	Y	Original activation email	Knee Replacement Clinic
860	Male	Y	Original activation email	Knee Replacement Clinic
859	Male	N		Knee Replacement Clinic
858	Male	N		Knee Replacement Clinic
857	Male	Y	Your program starts today	Knee Replacement Clinic
856	Male	Y	Original activation email	Knee Replacement Clinic
855	Male	Y	Original activation email	Knee Replacement Clinic
854	Female	Y	Original activation email	Knee Replacement Clinic
853	Female	Y	An interactive form email	Knee Replacement Clinic
852	Male	Y	Original activation email	Knee Replacement Clinic
851	Male	Y	My program link email	Knee Replacement Clinic
850	Female	Y	Your program starts today	Knee Replacement Clinic
824	Male	N		Knee Replacement Clinic
823	Male	Y	Your program starts today	Knee Replacement Clinic
822	Female	Y	Original activation email	Knee Replacement Clinic
821	Male	Y	Original activation email	Knee Replacement Clinic
820	Female	Y	Your program starts today	Knee Replacement Clinic
819	Male	Y	Your program starts today	Knee Replacement Clinic
818	Female	Y	My program link email	Knee Replacement Clinic
817	Male	Y	Original activation email	Knee Replacement Clinic
782	Male	Y	My program link email	Knee Replacement Clinic
781	Female	Y	Your program starts today	Knee Replacement Clinic
780	Female	Y	Original activation email	Knee Replacement Clinic
779	Male	Y	Your program starts today	Knee Replacement Clinic
778	Male	Y	Original activation email	Knee Replacement Clinic
777	Female	N		Knee Replacement Clinic
776	Female	Y	Your program starts today	Knee Replacement Clinic
775	Female	Y	Your program starts today	Knee Replacement Clinic
774	Male	Y	Your program starts today	Knee Replacement Clinic
767	Female	Y	Your program starts today	Knee Replacement Clinic
766	Male	Y	Original activation email	Knee Replacement Clinic
765	Male	Y	Original activation email	Knee Replacement Clinic
764	Female	Y	Your program starts today	Knee Replacement Clinic
763	Male	Y	My program link email	Knee Replacement Clinic
762	Male	Y	Original activation email	Knee Replacement Clinic
761	Male	Y	Original activation email	Knee Replacement Clinic
760	Female	Y	An interactive form email	Knee Replacement Clinic
740	Male	N		Knee Replacement Clinic
739	Female	Y	An interactive form email	Knee Replacement Clinic
738	Female	Y	An interactive form email	Knee Replacement Clinic
737	Male	N		Knee Replacement Clinic
736	Female	Y	Original activation email	Knee Replacement Clinic
735	Male	Y	Original activation email	Knee Replacement Clinic
719	Female	N		Knee Replacement Clinic
718	Female	Y	Original activation email	Knee Replacement Clinic
717	Female	Y	An interactive form email	Knee Replacement Clinic
707	Female	N		Knee Replacement Clinic
706	Female	Y	An email with a link to content	Knee Replacement Clinic
705	Male	Y		Knee Replacement Clinic
704	Male	Y		Knee Replacement Clinic
703	Female	N		Knee Replacement Clinic
668	Male	N		Knee Replacement Clinic
667	Female	N		Knee Replacement Clinic
666	Male	Y		Knee Replacement Clinic
665	Female	Y		Knee Replacement Clinic
660	Male	Y		Knee Replacement Clinic
657	Male	Y		Knee Replacement Clinic
656	Female	Y	My program link email	Knee Replacement Clinic
655	Male	Y		Knee Replacement Clinic
654	Male	Y		Knee Replacement Clinic
653	Male	Y	Original activation email	Knee Replacement Clinic
645	Female	Y		Knee Replacement Clinic
644	Female	N		Knee Replacement Clinic
634	Male	Y		Knee Replacement Clinic
633	Male	N		Knee Replacement Clinic
632	Male	Y		Knee Replacement Clinic
631	Female	Y		Knee Replacement Clinic
630	Female	Y		Knee Replacement Clinic
629	Male	Y		Knee Replacement Clinic
628	Male	Y		Knee Replacement Clinic
626	Male	Y		Knee Replacement Clinic
614	Male	Y		Knee Replacement Clinic
613	Male	N		Knee Replacement Clinic
612	Male	Y		Knee Replacement Clinic
610	Male	Y		Knee Replacement Clinic
604	Female	Y		Knee Replacement Clinic
603	Female	N		Knee Replacement Clinic
597	Male	N		Knee Replacement Clinic
596	Female	Y		Knee Replacement Clinic
595	Male	Y		Knee Replacement Clinic
594	Male	Y		Knee Replacement Clinic
593	Male	Y		Knee Replacement Clinic
590	Female	N		Knee Replacement Clinic
589	Male	Y		Knee Replacement Clinic
588	Male	Y		Knee Replacement Clinic
587	Female	Y		Knee Replacement Clinic
586	Male	Y		Knee Replacement Clinic
585	Male	Y		Knee Replacement Clinic
584	Female	Y	My program link email	Knee Replacement Clinic
583	Male	N		Knee Replacement Clinic
582	Male	Y		Knee Replacement Clinic
581	Male	Y		Knee Replacement Clinic
580	Male	Y	My program link email	Knee Replacement Clinic
579	Male	Y		Knee Replacement Clinic
565	Female	Y		Knee Replacement Clinic
564	Female	N		Knee Replacement Clinic
561	Male	Y		Knee Replacement Clinic
560	Female	Y		Knee Replacement Clinic
531	Female	Y		Knee Replacement Clinic
530	Male	Y		Knee Replacement Clinic
528	Male	N		Knee Replacement Clinic
527	Male	Y		Knee Replacement Clinic
526	Female	Y		Knee Replacement Clinic
525	Female	N		Knee Replacement Clinic
523	Female	Y		Knee Replacement Clinic
522	Male	Y		Knee Replacement Clinic
515	Female	Y		Knee Replacement Clinic
514	Female	Y		Knee Replacement Clinic
513	Female	Y		Knee Replacement Clinic
512	Female	Y		Knee Replacement Clinic
511	Female	N		Knee Replacement Clinic
510	Male	N		Knee Replacement Clinic
509	Female	Y		Knee Replacement Clinic
508	Male	N		Knee Replacement Clinic
507	Female	N		Knee Replacement Clinic
503	Female	Y		Knee Replacement Clinic
502	Female	N		Knee Replacement Clinic
501	Male	Y		Knee Replacement Clinic
473	Male	Y		Knee Replacement Clinic
472	Male	Y		Knee Replacement Clinic
471	Male	Y		Knee Replacement Clinic
470	Male	Y		Knee Replacement Clinic
469	Female	Y		Knee Replacement Clinic
453	Female	N		Knee Replacement Clinic
452	Male	Y		Knee Replacement Clinic
451	Female	Y		Knee Replacement Clinic
450	Male	Y		Knee Replacement Clinic
449	Female	Y		Knee Replacement Clinic
439	Female	Y		Knee Replacement Clinic
438	Female	N		Knee Replacement Clinic
437	Female	Y		Knee Replacement Clinic
435	Female	Y		Knee Replacement Clinic
434	Male	N		Knee Replacement Clinic
433	Male	Y		Knee Replacement Clinic
429	Female	Y		Knee Replacement Clinic
428	Male	Y		Knee Replacement Clinic
427	Female	N		Knee Replacement Clinic
424	Male	Y		Knee Replacement Clinic
408	Male	Y		Knee Replacement Clinic
407	Female	N		Knee Replacement Clinic
406	Male	Y		Knee Replacement Clinic
405	Female	Y		Knee Replacement Clinic
404	Female	Y		Knee Replacement Clinic
403	Male	Y		Knee Replacement Clinic
402	Male	Y		Knee Replacement Clinic
393	Male	Y		Knee Replacement Clinic
392	Male	Y		Knee Replacement Clinic
391	Male	Y		Knee Replacement Clinic
345	Female	N		Knee Replacement Clinic
344	Female	Y		Knee Replacement Clinic
343	Female	Y		Knee Replacement Clinic
328	Female	N		Knee Replacement Clinic
315	Female	Y		Knee Replacement Clinic
314	Male	Y		Knee Replacement Clinic
313	Female	Y		Knee Replacement Clinic
308	Female	Y		Knee Replacement Clinic
305	Female	Y		Knee Replacement Clinic
304	Male	N		Knee Replacement Clinic
303	Female	Y		Knee Replacement Clinic
289	Male	N		Knee Replacement Clinic
